# Supplementary material for: Relation of pest insect-killing and soilborne pathogen-inhibition abilities to species diversification in environmental Pseudomonas protegens
Source: ISME J. 2023 Jun 13;17(9):1369–81. doi: 10.1038/s41396-023-01451-8 (PMC10432460; doi:10.1038/s41396-023-01451-8)
Supplement: Supplementary file 2 — Supplementary tables [file 41396_2023_1451_MOESM2_ESM.xlsx]

## Sheet: Suppl. Table 1
Supplementary Table 1. GGDC intergenomic distances of Pseudomonas protegens CHA0T against 2,572 Pseudomonas genomes.
		Reference genome info								Formula 1				Formula 2				Formula 3
Query genome	Reference genome	Reference NCBI assembly acc. no.	Genome size (Mbp)	GC%	Scaffolds	Genes	CDSs	rRNA	tRNA	DDH	Model C.I.	Distance	Prob. DDH >= 70%	DDH	Model C.I.	Distance	Prob. DDH >= 70%	DDH	Model C.I.	Distance	Prob. DDH >= 70%	G+C difference
00000_Pseudomonas_protegens_CHA0T	00981_Pseudomonas_protegens_CHA0T	GCF_900560965.1	6.87	63.40	1	6260	6131	16	69	100	[100 - NaN%]	0	99.62	100	[100 - NaN%]	0	98.3	100	[100 - NaN%]	0	99.99	0	SAME GENOME
00000_Pseudomonas_protegens_CHA0T	00993_Pseudomonas_protegens_PGNR2	GCF_017923375.1	6.87	63.40	1	6262	6130	16	71	100	[100 - NaN%]	0	99.62	100	[100 - 100%]	0	98.3	100	[100 - 100%]	0	99.99	0
00000_Pseudomonas_protegens_CHA0T	00994_Pseudomonas_protegens_PGNL1	GCF_017927795.1	6.87	63.40	1	6263	6.131	16	71	100	[100 - NaN%]	0	99.62	100	[100 - 100%]	0	98.3	100	[100 - 100%]	0	99.99	0
00000_Pseudomonas_protegens_CHA0T	00931_Pseudomonas_protegens_PGNR1	GCF_001269475.1	6.85	63.40	15	6254	6133	11	61	100	[100 - 100%]	0.0001	99.62	100	[100 - 100%]	0.0001	98.29	100	[100 - 100%]	0.0002	99.99	0.03
00000_Pseudomonas_protegens_CHA0T	00995_Pseudomonas_protegens_Pf-1	GCF_017960375.1	6.93	63.40	155	6395	6182	17	64	100	[100 - 100%]	0.0002	99.62	100	[99.9 - 100%]	0.0001	98.29	100	[100 - 100%]	0.0003	99.99	0.02
00000_Pseudomonas_protegens_CHA0T	00933_Pseudomonas_protegens_BRIP	GCF_001269495.1	6.89	63.40	19	6301	6169	12	62	98.5	[97.4 - 99.1%]	0.0243	99.31	92.9	[90.9 - 94.4%]	0.009	96.66	98.8	[98.1 - 99.3%]	0.033	99.96	0
00000_Pseudomonas_protegens_CHA0T	00954_Pseudomonas_protegens_1B1	GCF_003731905.1	7.01	63.5	234	6379	6269	6	61	97.1	[95.4 - 98.2%]	0.0364	99.07	92	[89.9 - 93.7%]	0.0099	96.42	97.8	[96.7 - 98.6%]	0.046	99.94	0.13
00000_Pseudomonas_protegens_CHA0T	00366_Pseudomonas_fluorescens_NBRC_15842	GCF_006540245.1	6.98	63.5	43	6423	6325	2	49	96.9	[95.1 - 98%]	0.0383	99.03	92	[89.9 - 93.7%]	0.01	96.41	97.7	[96.5 - 98.5%]	0.0479	99.93	0.06
00000_Pseudomonas_protegens_CHA0T	00940_Pseudomonas_protegens_H78	GCF_002006545.1	7.03	63.4	1	6454	6320	16	71	96.9	[95.2 - 98%]	0.0378	99.04	91.7	[89.5 - 93.4%]	0.0103	96.32	97.7	[96.5 - 98.5%]	0.0477	99.93	0.01
00000_Pseudomonas_protegens_CHA0T	00960_Pseudomonas_protegens_BIGb0404	GCF_003751575.1	6.93	63.5	17	6328	6215	4	61	97.2	[95.5 - 98.2%]	0.0361	99.08	91.6	[89.5 - 93.3%]	0.0104	96.3	97.8	[96.7 - 98.6%]	0.0461	99.94	0.08
00000_Pseudomonas_protegens_CHA0T	00961_Pseudomonas_protegens_JUb28	GCF_003752305.1	6.93	63.5	10	6323	6213	4	60	97.2	[95.5 - 98.2%]	0.0359	99.08	91.6	[89.4 - 93.3%]	0.0104	96.29	97.8	[96.7 - 98.6%]	0.0459	99.94	0.08
00000_Pseudomonas_protegens_CHA0T	00971_Pseudomonas_protegens_UMG3145	GCF_013337445.1	6.96	63.4	47	6387	6228	4	58	95.3	[93 - 96.8%]	0.0495	98.72	91.6	[89.4 - 93.3%]	0.0104	96.3	96.5	[95 - 97.6%]	0.0594	99.9	0
00000_Pseudomonas_protegens_CHA0T	00932_Pseudomonas_protegens_K94_41	GCF_001269485.1	6.69	63.3	17	6396	6253	15	62	95.5	[93.3 - 97%]	0.048	98.77	90.8	[88.6 - 92.6%]	0.0112	96.06	96.6	[95.1 - 97.7%]	0.0587	99.9	0.1
00000_Pseudomonas_protegens_CHA0T	00978_Pseudomonas_protegens_PBL3	GCF_016903635.1	6.85	63.2	1	6017	5855	15	68	96.1	[94.1 - 97.5%]	0.0437	98.89	90.8	[88.6 - 92.6%]	0.0113	96.06	97	[95.7 - 98%]	0.0545	99.91	0.36
00000_Pseudomonas_protegens_CHA0T	00969_Pseudomonas_protegens_WS_5415	GCF_012986065.1	6.93	63.4	27	6278	6077	5	58	95.9	[93.8 - 97.3%]	0.0456	98.84	90.6	[88.3 - 92.4%]	0.0115	95.99	96.8	[95.4 - 97.8%]	0.0566	99.91	0
00000_Pseudomonas_protegens_CHA0T	00970_Pseudomonas_protegens_WS_5082	GCF_012986115.1	6.93	63.4	20	6274	6075	6	60	95.9	[93.8 - 97.3%]	0.0453	98.85	90.6	[88.3 - 92.4%]	0.0115	95.98	96.9	[95.4 - 97.9%]	0.0563	99.91	0.01
00000_Pseudomonas_protegens_CHA0T	02392_Pseudomonas_sp_UME65	GCF_014170225.1	7.12	63.3	20	6574	6337	13	64	94.6	[92.2 - 96.3%]	0.0538	98.59	90.5	[88.3 - 92.4%]	0.0116	95.97	96	[94.3 - 97.2%]	0.0647	99.88	0.08
00000_Pseudomonas_protegens_CHA0T	02390_Pseudomonas_sp_UMC65	GCF_014170415.1	7.19	63.3	25	6708	6470	11	66	93.7	[91.1 - 95.6%]	0.0597	98.37	90.4	[88.1 - 92.2%]	0.0117	95.92	95.3	[93.4 - 96.7%]	0.0707	99.85	0.13
00000_Pseudomonas_protegens_CHA0T	00972_Pseudomonas_protegens_APC_3760	GCF_013345145.1	7.02	63.4	2	6412	6235	16	70	96.2	[94.3 - 97.6%]	0.0428	98.92	90.3	[88 - 92.2%]	0.0118	95.9	97.1	[95.7 - 98%]	0.0541	99.92	0.03
00000_Pseudomonas_protegens_CHA0T	00977_Pseudomonas_protegens_11HC2	GCF_015234205.1	6.86	63.4	88	6314	6116	7	62	96.1	[94.2 - 97.5%]	0.0436	98.89	90.2	[87.9 - 92.1%]	0.0119	95.86	97	[95.6 - 98%]	0.055	99.91	0.04
00000_Pseudomonas_protegens_CHA0T	00958_Pseudomonas_protegens_Wayne	GCF_003732085.1	6.93	63.4	203	6378	6246	7	66	95.8	[93.7 - 97.2%]	0.0462	98.82	89.9	[87.6 - 91.9%]	0.0122	95.78	96.7	[95.2 - 97.8%]	0.0578	99.9	0.02
00000_Pseudomonas_protegens_CHA0T	00934_Pseudomonas_protegens_PA12	GCF_001682935.1	6.98	63.4	10	6398	6273	7	60	94.4	[92 - 96.2%]	0.0551	98.54	89.8	[87.5 - 91.7%]	0.0123	95.73	95.8	[94 - 97%]	0.0667	99.87	0.05
00000_Pseudomonas_protegens_CHA0T	00936_Pseudomonas_protegens_PA25	GCF_001904985.1	6.98	63.4	7	6395	6274	6	59	94.5	[92 - 96.2%]	0.0549	98.55	89.8	[87.5 - 91.8%]	0.0123	95.73	95.8	[94 - 97%]	0.0665	99.87	0.05
00000_Pseudomonas_protegens_CHA0T	00937_Pseudomonas_protegens_PA19	GCF_001906605.1	6.98	63.4	10	6404	6282	4	58	94.5	[92.1 - 96.2%]	0.0547	98.55	89.8	[87.5 - 91.7%]	0.0123	95.73	95.8	[94.1 - 97%]	0.0663	99.87	0.05
00000_Pseudomonas_protegens_CHA0T	00938_Pseudomonas_protegens_PA14	GCF_001906615.1	6.98	63.4	9	6398	6275	5	59	94.5	[92 - 96.2%]	0.0548	98.55	89.8	[87.5 - 91.7%]	0.0123	95.73	95.8	[94 - 97%]	0.0664	99.87	0.05
00000_Pseudomonas_protegens_CHA0T	00944_Pseudomonas_protegens_AS15	GCF_002899905.1	6.76	63.5	52	6160	6031	9	60	96.6	[94.7 - 97.8%]	0.0406	98.97	89.9	[87.5 - 91.8%]	0.0123	95.75	97.2	[95.9 - 98.2%]	0.0524	99.92	0.13
00000_Pseudomonas_protegens_CHA0T	00956_Pseudomonas_protegens_Clinton	GCF_003731945.1	6.91	63.4	144	6346	6216	8	62	95.8	[93.7 - 97.2%]	0.0459	98.83	89.8	[87.5 - 91.7%]	0.0123	95.73	96.7	[95.2 - 97.8%]	0.0577	99.9	0.02
00000_Pseudomonas_protegens_CHA0T	00935_Pseudomonas_protegens_PA26	GCF_001682945.1	6.98	63.4	11	6394	6273	4	58	94.5	[92 - 96.2%]	0.0548	98.55	89.8	[87.4 - 91.7%]	0.0124	95.71	95.8	[94 - 97%]	0.0665	99.87	0.05
00000_Pseudomonas_protegens_CHA0T	00984_Pseudomonas_protegens_PPRAR09	GCF_017923085.1	6.95	63.3	1	6325	6117	16	70	95.3	[93.1 - 96.9%]	0.0491	98.74	89.7	[87.4 - 91.7%]	0.0124	95.71	96.4	[94.8 - 97.5%]	0.0609	99.89	0.05
00000_Pseudomonas_protegens_CHA0T	00985_Pseudomonas_protegens_PPRAR08	GCF_017930355.1	6.95	63.3	1	6327	6180	16	70	95.3	[93.1 - 96.9%]	0.0491	98.74	89.7	[87.4 - 91.7%]	0.0124	95.71	96.4	[94.8 - 97.5%]	0.0609	99.89	0.05
00000_Pseudomonas_protegens_CHA0T	00986_Pseudomonas_protegens_PPRAR07	GCF_017923175.1	6.95	63.3	1	6324	6176	16	70	95.4	[93.1 - 96.9%]	0.0491	98.74	89.7	[87.4 - 91.7%]	0.0124	95.7	96.4	[94.8 - 97.5%]	0.0609	99.89	0.05
00000_Pseudomonas_protegens_CHA0T	00939_Pseudomonas_protegens_PA11	GCF_001906625.1	6.97	63.4	19	6418	6283	4	51	94.4	[92 - 96.2%]	0.055	98.54	89.7	[87.3 - 91.6%]	0.0125	95.69	95.8	[94 - 97%]	0.0668	99.87	0.05
00000_Pseudomonas_protegens_CHA0T	00941_Pseudomonas_protegens_FDAARGOS_307	GCF_002208745.2	7.08	63.3	1	6402	6255	16	70	94.5	[92.1 - 96.2%]	0.0546	98.56	89.6	[87.3 - 91.6%]	0.0125	95.67	95.8	[94 - 97%]	0.0665	99.87	0.09
00000_Pseudomonas_protegens_CHA0T	00968_Pseudomonas_protegens_SN15-2	GCF_009745915.1	7.08	63.3	1	6395	6246	16	70	94.5	[92.1 - 96.2%]	0.0546	98.56	89.6	[87.3 - 91.6%]	0.0125	95.67	95.8	[94 - 97%]	0.0665	99.87	0.09
00000_Pseudomonas_protegens_CHA0T	00982_Pseudomonas_protegens_Pf-5	GCF_000012265.1	7.07	63.3	1	6393	6245	16	70	94.5	[92.1 - 96.2%]	0.0546	98.56	89.6	[87.3 - 91.6%]	0.0125	95.67	95.8	[94.1 - 97%]	0.0664	99.87	0.09
00000_Pseudomonas_protegens_CHA0T	00987_Pseudomonas_protegens_PPRAR06	GCF_017960295.1	7.3	63	681	7068	6619	14	89	94.4	[92 - 96.2%]	0.0551	98.54	89.6	[87.3 - 91.6%]	0.0125	95.67	95.7	[94 - 97%]	0.067	99.87	0.35
00000_Pseudomonas_protegens_CHA0T	00990_Pseudomonas_protegens_PPRAR03	GCF_017960365.1	7.43	63.1	699	7255	6679	16	73	94.9	[92.6 - 96.5%]	0.052	98.64	89.6	[87.3 - 91.6%]	0.0125	95.68	96.1	[94.4 - 97.3%]	0.0639	99.88	0.34
00000_Pseudomonas_protegens_CHA0T	01991_Pseudomonas_sp_NFPP13	GCF_900111855.1	6.84	63.5	22	6273	6156	8	61	96.6	[94.7 - 97.8%]	0.0404	98.98	89.6	[87.3 - 91.6%]	0.0125	95.67	97.2	[95.9 - 98.2%]	0.0524	99.92	0.09
00000_Pseudomonas_protegens_CHA0T	01992_Pseudomonas_sp_NFPP14	GCF_900119635.1	6.84	63.5	20	6263	6153	8	56	96.6	[94.8 - 97.8%]	0.0403	98.98	89.7	[87.3 - 91.6%]	0.0125	95.69	97.3	[95.9 - 98.2%]	0.0522	99.92	0.09
00000_Pseudomonas_protegens_CHA0T	01993_Pseudomonas_sp_NFPP15	GCF_900103335.1	6.83	63.5	29	6263	6143	8	59	96.7	[94.9 - 97.9%]	0.0396	99	89.7	[87.3 - 91.6%]	0.0125	95.69	97.3	[96 - 98.2%]	0.0516	99.92	0.11
00000_Pseudomonas_protegens_CHA0T	01995_Pseudomonas_sp_NFPP17	GCF_900102935.1	6.84	63.5	27	6270	6158	8	56	96.6	[94.8 - 97.8%]	0.0402	98.98	89.7	[87.3 - 91.6%]	0.0125	95.69	97.3	[95.9 - 98.2%]	0.0522	99.92	0.09
00000_Pseudomonas_protegens_CHA0T	01996_Pseudomonas_sp_NFPP18	GCF_900109335.1	6.84	63.5	22	6270	6159	8	59	96.6	[94.8 - 97.8%]	0.04	98.99	89.6	[87.3 - 91.6%]	0.0125	95.67	97.3	[96 - 98.2%]	0.052	99.92	0.08
00000_Pseudomonas_protegens_CHA0T	02000_Pseudomonas_sp_NFPP25	GCF_900116505.1	6.84	63.5	21	6268	6155	8	60	96.6	[94.8 - 97.8%]	0.04	98.99	89.6	[87.3 - 91.6%]	0.0125	95.68	97.3	[96 - 98.2%]	0.052	99.92	0.09
00000_Pseudomonas_protegens_CHA0T	00963_Pseudomonas_protegens_PF-1	GCF_005887595.1	7.05	63.3	8	6377	6247	6	62	94.5	[92.1 - 96.2%]	0.0547	98.55	89.6	[87.2 - 91.5%]	0.0126	95.65	95.8	[94 - 97%]	0.0666	99.87	0.05
00000_Pseudomonas_protegens_CHA0T	00965_Pseudomonas_protegens_pf5	GCF_008807675.1	7.09	63.3	1	6431	6108	16	70	94.5	[92.1 - 96.2%]	0.0546	98.56	89.6	[87.2 - 91.6%]	0.0126	95.66	95.8	[94 - 97%]	0.0664	99.87	0.09
00000_Pseudomonas_protegens_CHA0T	00966_Pseudomonas_protegens_pf5-k3	GCF_008807695.1	7.09	63.3	1	6425	6086	16	70	94.5	[92.1 - 96.2%]	0.0546	98.56	89.6	[87.2 - 91.5%]	0.0126	95.65	95.8	[94 - 97%]	0.0665	99.87	0.08
00000_Pseudomonas_protegens_CHA0T	00967_Pseudomonas_protegens_pf5-k2	GCF_008807715.1	7.08	63.3	1	6442	6131	16	70	94.5	[92.1 - 96.2%]	0.0546	98.56	89.6	[87.2 - 91.6%]	0.0126	95.66	95.8	[94 - 97%]	0.0665	99.87	0.09
00000_Pseudomonas_protegens_CHA0T	00988_Pseudomonas_protegens_PPRAR05	GCF_017960285.1	7.38	63	709	7135	6644	22	85	94.7	[92.3 - 96.4%]	0.0533	98.6	89.6	[87.2 - 91.5%]	0.0126	95.65	95.9	[94.2 - 97.1%]	0.0653	99.88	0.41
00000_Pseudomonas_protegens_CHA0T	00989_Pseudomonas_protegens_PPRAR04	GCF_017960325.1	7.35	63	664	7051	6584	21	87	94.6	[92.2 - 96.3%]	0.0537	98.59	89.5	[87.2 - 91.5%]	0.0126	95.63	95.9	[94.2 - 97.1%]	0.0657	99.87	0.4
00000_Pseudomonas_protegens_CHA0T	01994_Pseudomonas_sp_NFPP16	GCF_900119675.1	6.84	63.5	20	6267	6154	8	58	96.6	[94.8 - 97.8%]	0.0401	98.98	89.6	[87.2 - 91.6%]	0.0126	95.66	97.3	[95.9 - 98.2%]	0.0522	99.92	0.09
00000_Pseudomonas_protegens_CHA0T	00930_Pseudomonas_protegens_PF	GCF_001269465.1	7.07	63.3	14	6396	6255	15	62	94.4	[92 - 96.2%]	0.055	98.54	89.5	[87.1 - 91.5%]	0.0127	95.63	95.7	[94 - 97%]	0.067	99.87	0.07
00000_Pseudomonas_protegens_CHA0T	00957_Pseudomonas_protegens_Darke	GCF_003731955.1	6.9	63.5	91	6308	6192	6	62	95.1	[92.8 - 96.7%]	0.0506	98.69	89.5	[87.1 - 91.5%]	0.0127	95.62	96.2	[94.6 - 97.4%]	0.0627	99.89	0.12
00000_Pseudomonas_protegens_CHA0T	00991_Pseudomonas_protegens_PPRAR02	GCF_017923275.1	7.02	63.3	1	6393	6256	16	70	94.9	[92.6 - 96.5%]	0.052	98.65	89.3	[87 - 91.3%]	0.0128	95.57	96	[94.4 - 97.2%]	0.0642	99.88	0.08
00000_Pseudomonas_protegens_CHA0T	00983_Pseudomonas_protegens_PPRAR10	GCF_017960245.1	7.24	63.2	457	7000	6406	16	72	94.6	[92.2 - 96.3%]	0.0538	98.59	89.2	[86.8 - 91.2%]	0.0129	95.53	95.8	[94.1 - 97.1%]	0.066	99.87	0.2
00000_Pseudomonas_protegens_CHA0T	00992_Pseudomonas_protegens_PPRAR01	GCF_017960345.1	7.18	63.2	234	6713	6406	16	67	94.7	[92.3 - 96.4%]	0.0535	98.6	89.2	[86.8 - 91.2%]	0.013	95.53	95.9	[94.1 - 97.1%]	0.0657	99.87	0.16
00000_Pseudomonas_protegens_CHA0T	01997_Pseudomonas_sp_NFPP19	GCF_900110785.1	6.88	63.4	27	6248	6125	5	60	93.2	[90.5 - 95.2%]	0.0626	98.25	87.8	[85.3 - 89.9%]	0.0145	94.99	94.6	[92.6 - 96.1%]	0.0763	99.82	0.06
00000_Pseudomonas_protegens_CHA0T	00955_Pseudomonas_protegens_1C5	GCF_003731925.1	6.95	63.4	18	6301	6180	5	59	92.9	[90.2 - 95%]	0.0643	98.18	87.7	[85.2 - 89.9%]	0.0146	94.97	94.4	[92.4 - 95.9%]	0.0779	99.81	0.02
00000_Pseudomonas_protegens_CHA0T	00964_Pseudomonas_protegens_3295	GCF_007829775.1	6.91	63.5	14	6310	6192	7	62	93.7	[91 - 95.6%]	0.0598	98.36	87.7	[85.2 - 89.9%]	0.0146	94.95	95	[93 - 96.4%]	0.0736	99.83	0.02
00000_Pseudomonas_protegens_CHA0T	01619_Pseudomonas_sp_GW456-L15	GCF_017350055.1	6.97	63.3	29	6324	6104	15	68	93	[90.3 - 95%]	0.0638	98.2	87.7	[85.2 - 89.9%]	0.0146	94.97	94.5	[92.4 - 96%]	0.0774	99.81	0.09
00000_Pseudomonas_protegens_CHA0T	01984_Pseudomonas_sp_NFPP05	GCF_900114815.1	7	63.3	24	6375	6246	9	61	92	[89.1 - 94.2%]	0.0695	97.94	87.7	[85.2 - 89.8%]	0.0146	94.94	93.8	[91.6 - 95.4%]	0.0831	99.77	0.04
00000_Pseudomonas_protegens_CHA0T	01986_Pseudomonas_sp_NFPP08	GCF_900113795.1	6.96	63.4	23	6318	6183	8	62	92.5	[89.6 - 94.6%]	0.0668	98.06	87.6	[85.1 - 89.8%]	0.0147	94.93	94.1	[92 - 95.7%]	0.0805	99.79	0
00000_Pseudomonas_protegens_CHA0T	01987_Pseudomonas_sp_NFPP09	GCF_900119575.1	6.96	63.4	22	6318	6187	7	62	92.5	[89.7 - 94.6%]	0.0667	98.07	87.6	[85.1 - 89.8%]	0.0147	94.92	94.1	[92 - 95.7%]	0.0804	99.79	0
00000_Pseudomonas_protegens_CHA0T	01988_Pseudomonas_sp_NFPP10	GCF_900109535.1	6.96	63.4	22	6319	6184	7	62	92.4	[89.6 - 94.6%]	0.0671	98.05	87.6	[85.1 - 89.8%]	0.0147	94.92	94	[91.9 - 95.6%]	0.0809	99.79	0
00000_Pseudomonas_protegens_CHA0T	01990_Pseudomonas_sp_NFPP12	GCF_900103205.1	7	63.3	22	6378	6244	8	63	92	[89.1 - 94.2%]	0.0698	97.92	87.7	[85.1 - 89.8%]	0.0147	94.93	93.7	[91.5 - 95.4%]	0.0834	99.76	0.04
00000_Pseudomonas_protegens_CHA0T	01998_Pseudomonas_sp_NFPP22	GCF_003004465.1	6.9	63.4	22	6286	6162	8	62	93.5	[90.9 - 95.4%]	0.0608	98.32	87.7	[85.1 - 89.8%]	0.0147	94.94	94.8	[92.9 - 96.3%]	0.0746	99.83	0.05
00000_Pseudomonas_protegens_CHA0T	00945_Pseudomonas_protegens_GW456-12-1-14-LB1	GCF_002901745.1	6.95	63.4	256	6412	6272	3	57	93.5	[90.9 - 95.5%]	0.0606	98.33	87.5	[85 - 89.7%]	0.0148	94.87	94.8	[92.9 - 96.3%]	0.0746	99.83	0
00000_Pseudomonas_protegens_CHA0T	00980_Pseudomonas_protegens_Cab57	GCF_000828695.1	6.83	63.3	1	6246	6116	16	68	97.3	[95.8 - 98.3%]	0.0346	99.11	87.4	[84.8 - 89.6%]	0.015	94.82	97.6	[96.3 - 98.4%]	0.049	99.93	0.05
00000_Pseudomonas_protegens_CHA0T	00929_Pseudomonas_protegens_AU20219	GCF_001021695.1	7.28	62.8	98	6750	6556	7	58	81.2	[77.3 - 84.6%]	0.1264	92.15	74.7	[71.7 - 77.5%]	0.0298	85.44	83	[79.7 - 85.8%]	0.1524	97.43	0.55
00000_Pseudomonas_protegens_CHA0T	00928_Pseudomonas_protegens_AU13852	GCF_001020815.1	6.68	63.3	45	6141	6000	7	59	85.8	[82.1 - 88.8%]	0.1029	95.43	74.6	[71.6 - 77.4%]	0.0299	85.31	86.8	[83.7 - 89.3%]	0.1298	98.82	0.09
00000_Pseudomonas_protegens_CHA0T	00959_Pseudomonas_protegens_14B2	GCF_003732485.1	7.23	62	93	6949	6538	6	41	76.9	[73 - 80.5%]	0.1477	87.44	41.1	[38.6 - 43.7%]	0.0958	3.57	69.5	[66.1 - 72.8%]	0.2293	71.99	1.28
00000_Pseudomonas_protegens_CHA0T	00973_Pseudomonas_protegens_H1F5C	GCF_013407925.2	6.82	63.1	1	6239	6073	19	72	72.3	[68.3 - 75.9%]	0.1715	79.54	40.2	[37.7 - 42.7%]	0.0989	2.83	65.4	[62.1 - 68.7%]	0.2534	52.52	0.32
00000_Pseudomonas_protegens_CHA0T	00974_Pseudomonas_protegens_H1F10C	GCF_013407945.1	6.81	63.07	1	6361	6155	19	75	72.3	[68.3 - 75.9%]	0.1715	79.51	40.2	[37.7 - 42.7%]	0.0989	2.83	65.4	[62.1 - 68.7%]	0.2535	52.47	0.32
00000_Pseudomonas_protegens_CHA0T	00975_Pseudomonas_protegens_H1F10A	GCF_013409685.2	6.82	63.1	1	6234	6075	19	72	72.3	[68.3 - 75.9%]	0.1715	79.52	40.2	[37.7 - 42.7%]	0.0989	2.83	65.4	[62.1 - 68.7%]	0.2534	52.48	0.32
00000_Pseudomonas_protegens_CHA0T	00976_Pseudomonas_protegens_H1F10B	GCF_014200355.1	6.81	63.07	1	6362	6156	19	75	72.4	[68.4 - 76%]	0.1711	79.67	40.2	[37.7 - 42.7%]	0.0989	2.83	65.5	[62.1 - 68.7%]	0.2531	52.79	0.32
00000_Pseudomonas_protegens_CHA0T	01659_Pseudomonas_sp_H1F10D	GCF_013409825.1	6.81	63.07	1	6363	6157	19	75	72.3	[68.3 - 75.9%]	0.1715	79.54	40.2	[37.7 - 42.7%]	0.0989	2.83	65.4	[62.1 - 68.7%]	0.2534	52.52	0.32
00000_Pseudomonas_protegens_CHA0T	01896_Pseudomonas_sp_MWU12-2534b	GCF_002915355.2	7.76	63.3	1990	8210	7952	18	74	65.3	[61.5 - 69%]	0.2089	60.79	40.2	[37.7 - 42.7%]	0.0989	2.83	60	[56.8 - 63.2%]	0.2871	25.35	0.13
00000_Pseudomonas_protegens_CHA0T	00294_Pseudomonas_fluorescens_AU11706	GCF_001020715.1	7.26	62.9	137	6715	6524	4	60	66.7	[62.8 - 70.3%]	0.2016	64.99	40	[37.5 - 42.5%]	0.0996	2.69	61	[57.7 - 64.2%]	0.2811	29.57	0.49
00000_Pseudomonas_protegens_CHA0T	01224_Pseudomonas_sp_ASV14	GCF_016429135.1	7.24	62.8	1401	6759	6497	17	64	68.7	[64.8 - 72.3%]	0.1906	70.84	39.9	[37.4 - 42.4%]	0.0999	2.62	62.5	[59.2 - 65.7%]	0.2715	37.01	0.64
00000_Pseudomonas_protegens_CHA0T	00946_Pseudomonas_protegens_BNJ-SS-45	GCF_003057655.1	7.12	63.3	32	6572	6394	6	60	73	[69 - 76.6%]	0.1678	80.97	39.5	[37 - 42%]	0.1012	2.39	65.7	[62.3 - 68.9%]	0.252	53.78	0.05
00000_Pseudomonas_protegens_CHA0T	02021_Pseudomonas_sp_Os17	GCF_001547895.1	6.89	63.5	1	6243	6095	19	70	76.1	[72.1 - 79.7%]	0.152	86.25	39.5	[37 - 42%]	0.1012	2.38	68.1	[64.7 - 71.3%]	0.2378	65.66	0.1
00000_Pseudomonas_protegens_CHA0T	00962_Pseudomonas_protegens_XY2F4	GCF_004125385.1	6.81	63.6	50	6140	6031	7	57	76.1	[72.1 - 79.7%]	0.152	86.24	39.4	[36.9 - 41.9%]	0.1014	2.34	68	[64.6 - 71.3%]	0.238	65.48	0.17
00000_Pseudomonas_protegens_CHA0T	02293_Pseudomonas_sp_St29	GCF_001547915.1	6.83	63.3	1	6253	6102	19	68	75.5	[71.5 - 79.1%]	0.155	85.34	39.4	[36.9 - 41.9%]	0.1016	2.31	67.6	[64.1 - 70.8%]	0.2408	63.21	0.07
00000_Pseudomonas_protegens_CHA0T	00951_Pseudomonas_protegens_12H11	GCF_003731825.1	6.72	62.3	13	6152	6006	4	60	76.7	[72.8 - 80.3%]	0.1487	87.16	39.3	[36.8 - 41.8%]	0.1019	2.26	68.5	[65 - 71.7%]	0.2355	67.44	1.14
00000_Pseudomonas_protegens_CHA0T	00953_Pseudomonas_protegens_38G2	GCF_003731885.1	6.72	62.3	15	6157	6009	3	62	76.7	[72.7 - 80.3%]	0.1489	87.12	39.3	[36.8 - 41.8%]	0.1019	2.25	68.4	[65 - 71.7%]	0.2356	67.32	1.14
00000_Pseudomonas_protegens_CHA0T	00952_Pseudomonas_protegens_15H3	GCF_003731865.1	6.72	62.3	14	6153	6008	3	60	76.7	[72.8 - 80.3%]	0.1487	87.17	39.3	[36.8 - 41.8%]	0.102	2.25	68.5	[65 - 71.7%]	0.2355	67.43	1.14
00000_Pseudomonas_protegens_CHA0T	00947_Pseudomonas_protegens_MB-090714	GCF_003205275.1	6.68	62.4	36	6031	5893	6	60	77.4	[73.4 - 80.9%]	0.1456	88	39.2	[36.8 - 41.8%]	0.1021	2.23	68.9	[65.5 - 72.2%]	0.2328	69.47	1.02
00000_Pseudomonas_protegens_CHA0T	00949_Pseudomonas_protegens_FD6	GCF_003363755.1	6.67	62.5	1	6019	5859	17	70	78.4	[74.4 - 81.9%]	0.1405	89.26	39.2	[36.8 - 41.8%]	0.1021	2.23	69.7	[66.3 - 72.9%]	0.2282	72.76	0.9
00000_Pseudomonas_protegens_CHA0T	00979_Pseudomonas_protegens_Go58	GCF_017347385.1	6.7	62.5	1	5996	5840	16	67	75.6	[71.6 - 79.2%]	0.1544	85.53	39.1	[36.7 - 41.7%]	0.1024	2.18	67.5	[64.1 - 70.8%]	0.241	63.09	0.89
00000_Pseudomonas_protegens_CHA0T	01155_Pseudomonas_sp_50_B	GCF_017491625.1	6.91	62.4	242	6328	6136	11	64	75.4	[71.4 - 79%]	0.1556	85.16	39.1	[36.6 - 41.6%]	0.1026	2.15	67.3	[63.9 - 70.6%]	0.2422	62.08	0.96
00000_Pseudomonas_protegens_CHA0T	02455_Pseudomonas_sp_WS_5414	GCF_012985795.1	6.67	62.4	114	6079	5839	5	61	75.4	[71.4 - 79%]	0.1557	85.12	39.1	[36.6 - 41.6%]	0.1026	2.14	67.3	[63.9 - 70.5%]	0.2424	61.94	1.02
00000_Pseudomonas_protegens_CHA0T	00942_Pseudomonas_protegens_4	GCF_002891555.1	6.83	62.5	36	6163	6018	12	62	76.5	[72.5 - 80.1%]	0.15	86.81	39	[36.5 - 41.5%]	0.1028	2.11	68.1	[64.7 - 71.4%]	0.2374	65.96	0.87
00000_Pseudomonas_protegens_CHA0T	00948_Pseudomonas_protegens_MB-090624	GCF_003205455.1	6.78	62.2	44	6141	5987	7	60	74.3	[70.3 - 77.9%]	0.1613	83.31	39	[36.6 - 41.6%]	0.1028	2.12	66.4	[63 - 69.7%]	0.2475	57.66	1.18
00000_Pseudomonas_protegens_CHA0T	00943_Pseudomonas_protegens_11	GCF_002891565.1	7.05	62	125	6502	6321	16	63	72.2	[68.2 - 75.8%]	0.1721	79.27	39	[36.5 - 41.5%]	0.1029	2.1	64.8	[61.4 - 68%]	0.2573	49.12	1.42
00000_Pseudomonas_protegens_CHA0T	01054_Pseudomonas_saponiphila_DSM_9751T	GCF_900105185.1	7.38	62.8	4	7067	693	19	73	62.4	[58.7 - 66%]	0.2256	50.74	38.9	[36.4 - 41.4%]	0.1032	2.04	57.2	[54 - 60.4%]	0.3055	15.14	0.6
00000_Pseudomonas_protegens_CHA0T	02365_Pseudomonas_sp_TKO14	GCF_003225705.1	6.87	63.1	82	6269	6108	11	63	73	[69.1 - 76.7%]	0.1677	81.02	38.8	[36.4 - 41.4%]	0.1034	2.02	65.4	[62 - 68.6%]	0.2537	52.25	0.26
00000_Pseudomonas_protegens_CHA0T	02366_Pseudomonas_sp_TKO26	GCF_003225665.1	6.87	63.1	81	6268	6109	11	63	73	[69.1 - 76.7%]	0.1676	81.02	38.8	[36.4 - 41.4%]	0.1034	2.02	65.4	[62 - 68.6%]	0.2537	52.27	0.26
00000_Pseudomonas_protegens_CHA0T	02367_Pseudomonas_sp_TKO29	GCF_003225735.1	6.87	63.1	81	6269	6110	11	63	73	[69.1 - 76.7%]	0.1676	81.02	38.8	[36.4 - 41.4%]	0.1034	2.02	65.4	[62 - 68.6%]	0.2537	52.27	0.26
00000_Pseudomonas_protegens_CHA0T	02368_Pseudomonas_sp_TKO30	GCF_003225695.1	6.87	63.1	81	6268	6109	11	63	73	[69.1 - 76.7%]	0.1676	81.02	38.8	[36.4 - 41.4%]	0.1034	2.02	65.4	[62 - 68.6%]	0.2537	52.27	0.26
00000_Pseudomonas_protegens_CHA0T	02093_Pseudomonas_sp_PH1b	GCF_000633395.1	7.43	62.9	89	6807	6627	7	63	77.4	[73.4 - 80.9%]	0.1456	88	37.9	[35.5 - 40.5%]	0.1067	1.58	68.2	[64.8 - 71.5%]	0.2367	66.47	0.46
00000_Pseudomonas_protegens_CHA0T	01797_Pseudomonas_sp_LD120	GCF_009861525.1	6.67	61.6	6	6100	5871	16	68	65	[61.2 - 68.7%]	0.2105	59.86	35.5	[33 - 38%]	0.1162	0.77	57.7	[54.5 - 60.9%]	0.3022	16.68	1.78
00000_Pseudomonas_protegens_CHA0T	01422_Pseudomonas_sp_Fl4BN1	GCF_009908285.1	7.33	61.5	162	6846	6551	4	62	71.7	[67.7 - 75.3%]	0.1748	78.18	35.2	[32.8 - 37.7%]	0.1174	0.7	62.5	[59.2 - 65.7%]	0.2716	36.87	1.88
00000_Pseudomonas_protegens_CHA0T	01424_Pseudomonas_sp_Fl5BN2	GCF_009908205.1	7.2	61.5	123	6595	6314	10	63	73.2	[69.2 - 76.9%]	0.1667	81.38	35.1	[32.7 - 37.7%]	0.1176	0.69	63.6	[60.3 - 66.8%]	0.2647	42.7	1.86
00000_Pseudomonas_protegens_CHA0T	01528_Pseudomonas_sp_FW507-12TSA	GCF_017350535.1	6.85	63.6	95	6355	6139	3	57	62.3	[58.5 - 65.8%]	0.2265	50.18	32	[29.6 - 34.6%]	0.1316	0.24	53.9	[50.8 - 57%]	0.3283	7.45	0.2
00000_Pseudomonas_protegens_CHA0T	01530_Pseudomonas_sp_FW507-14TSA	GCF_017350515.1	6.88	63.6	53	6382	6182	2	56	62.5	[58.8 - 66.1%]	0.2249	51.15	32	[29.6 - 34.5%]	0.1317	0.23	54.1	[51 - 57.2%]	0.327	7.75	0.19
00000_Pseudomonas_protegens_CHA0T	01892_Pseudomonas_sp_MSSRFD41	GCF_014230245.1	6.92	63.5	65	6477	6234	9	51	61.4	[57.7 - 65%]	0.2314	47.19	32	[29.6 - 34.5%]	0.1318	0.23	53.3	[50.2 - 56.4%]	0.3327	6.45	0.15
00000_Pseudomonas_protegens_CHA0T	01274_Pseudomonas_sp_B6-2017	GCF_002112765.1	7.09	63.4	81	6679	6507	7	67	62.3	[58.6 - 65.9%]	0.2261	50.4	31.9	[29.5 - 34.5%]	0.132	0.23	53.9	[50.8 - 57%]	0.3283	7.44	0.03
00000_Pseudomonas_protegens_CHA0T	02138_Pseudomonas_sp_R26-2017	GCF_002112545.1	7.09	63.4	94	6677	6504	8	60	62.3	[58.6 - 65.9%]	0.2263	50.33	31.9	[29.5 - 34.5%]	0.132	0.23	53.9	[50.8 - 57%]	0.3284	7.41	0.03
00000_Pseudomonas_protegens_CHA0T	00909_Pseudomonas_piscis_MC042T	GCF_009380155.1	6.93	63.6	20	6425	6280	4	63	65.6	[61.8 - 69.3%]	0.2073	61.74	31.9	[29.5 - 34.4%]	0.1322	0.22	56.3	[53.1 - 59.4%]	0.3121	12.4	0.17
00000_Pseudomonas_protegens_CHA0T	01367_Pseudomonas_sp_CMR5c	GCF_003850545.1	6.8	63.5	1	6284	6127	16	71	65.5	[61.7 - 69.2%]	0.2078	61.45	31.8	[29.4 - 34.3%]	0.1329	0.21	56.1	[53 - 59.2%]	0.3131	12.05	0.12
00000_Pseudomonas_protegens_CHA0T	00006_Pseudomonas_aestus_CMAA1215T	GCF_000474765.1	6.71	63.5	2	6232	6094	16	71	65.9	[62.1 - 69.5%]	0.2058	62.58	31.7	[29.2 - 34.2%]	0.1335	0.2	56.3	[53.1 - 59.4%]	0.3119	12.51	0.41
00000_Pseudomonas_protegens_CHA0T	01366_Pseudomonas_sp_CMR12a	GCF_003850565.1	6.9	62.8	2	6274	6124	16	69	62.7	[58.9 - 66.3%]	0.224	51.69	31.6	[29.2 - 34.1%]	0.1337	0.2	54	[50.9 - 57.1%]	0.3278	7.56	0.59
00000_Pseudomonas_protegens_CHA0T	01296_Pseudomonas_sp_BIOMIG1BD	GCF_001705885.1	7.48	62.2	337	7151	6907	6	46	55.8	[52.2 - 59.3%]	0.2667	27.33	31.4	[29 - 33.9%]	0.1346	0.19	49	[45.9 - 52%]	0.3654	2.15	1.2
00000_Pseudomonas_protegens_CHA0T	01297_Pseudomonas_sp_BIOMIG1BDMA	GCF_001705845.1	7.46	62.2	303	7129	6888	6	42	55.9	[52.3 - 59.4%]	0.2658	27.75	31.4	[29 - 33.9%]	0.1348	0.18	49.1	[46 - 52.1%]	0.3648	2.2	1.18
00000_Pseudomonas_protegens_CHA0T	01298_Pseudomonas_sp_BIOMIG1N	GCF_001705835.1	7.46	62.2	286	7103	6875	3	44	56	[52.4 - 59.5%]	0.2653	28.03	31.4	[29 - 33.9%]	0.1348	0.18	49.1	[46.1 - 52.2%]	0.3643	2.23	1.19
00000_Pseudomonas_protegens_CHA0T	01295_Pseudomonas_sp_BIOMIG1BAC	GCF_001705995.2	7.68	62.1	1	7184	6949	16	72	55.6	[52 - 59.1%]	0.2679	26.71	31.3	[28.9 - 33.9%]	0.135	0.18	48.8	[45.8 - 51.8%]	0.3668	2.05	1.3
00000_Pseudomonas_protegens_CHA0T	00157_Pseudomonas_chlororaphis_PCLAR03	GCF_017960225.1								45.7	[42.3 - 49.1%]	0.3406	5.77	29.5	[27.1 - 32%]	0.1449	0.08	40.9	[37.9 - 43.9%]	0.4362	0.18	1
00000_Pseudomonas_protegens_CHA0T	02210_Pseudomonas_sp_RW409	GCF_003184125.1								44.7	[41.3 - 48.1%]	0.3496	4.69	29.4	[27 - 31.9%]	0.1455	0.08	40	[37.1 - 43.1%]	0.4442	0.14	0.84
00000_Pseudomonas_protegens_CHA0T	00183_Pseudomonas_chlororaphis_subsp_aureofaciens_66	GCF_003851405.1								47.4	[44 - 50.9%]	0.3266	7.95	29.4	[27 - 31.9%]	0.1456	0.08	42.1	[39.1 - 45.1%]	0.4247	0.27	0.42
00000_Pseudomonas_protegens_CHA0T	00180_Pseudomonas_chlororaphis_subsp_aureofaciens_CD	GCF_001269595.1								47	[43.6 - 50.5%]	0.3298	7.39	29.4	[27 - 31.9%]	0.1457	0.08	41.8	[38.8 - 44.8%]	0.4275	0.25	0.41
00000_Pseudomonas_protegens_CHA0T	00195_Pseudomonas_chlororaphis_subsp_chlororaphis_GP72	GCF_000237045.1								47.5	[44.1 - 50.9%]	0.3264	7.99	29.4	[27 - 31.9%]	0.1457	0.08	42.1	[39.1 - 45.1%]	0.4245	0.28	0.26
00000_Pseudomonas_protegens_CHA0T	00185_Pseudomonas_chlororaphis_subsp_aureofaciens_ChPhzTR36	GCF_003851865.1								46.8	[43.4 - 50.2%]	0.3318	7.07	29.3	[26.9 - 31.8%]	0.1459	0.08	41.6	[38.6 - 44.6%]	0.4293	0.23	0.69
00000_Pseudomonas_protegens_CHA0T	00143_Pseudomonas_chlororaphis_ATCC_13985	GCF_900104715.1								46.3	[42.9 - 49.7%]	0.3361	6.41	29.3	[26.9 - 31.8%]	0.146	0.08	41.2	[38.2 - 44.2%]	0.433	0.21	0.69
00000_Pseudomonas_protegens_CHA0T	00146_Pseudomonas_chlororaphis_NCTC10686	GCF_900455495.1								46.1	[42.8 - 49.6%]	0.337	6.27	29.3	[26.9 - 31.8%]	0.146	0.08	41.1	[38.1 - 44.1%]	0.4338	0.2	0.69
00000_Pseudomonas_protegens_CHA0T	00153_Pseudomonas_chlororaphis_PCLRT02	GCF_017922915.1								48.4	[45 - 51.9%]	0.3188	9.48	29.3	[26.9 - 31.8%]	0.146	0.08	42.8	[39.8 - 45.8%]	0.4182	0.34	0.32
00000_Pseudomonas_protegens_CHA0T	00155_Pseudomonas_chlororaphis_PCLAR05	GCF_017960165.1								48.3	[44.9 - 51.8%]	0.3195	9.32	29.3	[26.9 - 31.8%]	0.146	0.08	42.7	[39.7 - 45.7%]	0.4189	0.34	0.32
00000_Pseudomonas_protegens_CHA0T	00158_Pseudomonas_chlororaphis_PCLAR02	GCF_017960185.1								43.6	[40.2 - 47%]	0.3587	3.79	29.3	[26.9 - 31.8%]	0.146	0.08	39.2	[36.3 - 42.3%]	0.4523	0.1	1.02
00000_Pseudomonas_protegens_CHA0T	00178_Pseudomonas_chlororaphis_subsp_aureofaciens_DSM_6698T	GCF_003851905.1								46.2	[42.8 - 49.7%]	0.3363	6.38	29.3	[26.9 - 31.8%]	0.146	0.08	41.2	[38.2 - 44.2%]	0.4332	0.2	0.69
00000_Pseudomonas_protegens_CHA0T	00184_Pseudomonas_chlororaphis_subsp_aureofaciens_ChPhzS24	GCF_003851445.1								47.2	[43.8 - 50.6%]	0.3288	7.57	29.3	[26.9 - 31.8%]	0.146	0.08	41.8	[38.9 - 44.9%]	0.4268	0.26	0.47
00000_Pseudomonas_protegens_CHA0T	00187_Pseudomonas_chlororaphis_subsp_aureofaciens_ChPhzTR18	GCF_003851955.1								47	[43.6 - 50.4%]	0.3299	7.38	29.3	[26.9 - 31.8%]	0.146	0.08	41.7	[38.8 - 44.8%]	0.4277	0.25	0.47
00000_Pseudomonas_protegens_CHA0T	00188_Pseudomonas_chlororaphis_subsp_aureofaciens_ChPhzTR38	GCF_003852005.1								46.6	[43.2 - 50%]	0.3333	6.83	29.3	[26.9 - 31.8%]	0.146	0.08	41.4	[38.5 - 44.5%]	0.4307	0.22	0.58
00000_Pseudomonas_protegens_CHA0T	00190_Pseudomonas_chlororaphis_subsp_aureofaciens_30-84	GCF_000281915.1								48.2	[44.8 - 51.6%]	0.3205	9.12	29.3	[26.9 - 31.8%]	0.146	0.08	42.6	[39.6 - 45.6%]	0.4197	0.33	0.44
00000_Pseudomonas_protegens_CHA0T	00118_Pseudomonas_chlororaphis_PA23	GCF_000698865.1								45.8	[42.4 - 49.2%]	0.3402	5.83	29.3	[26.9 - 31.8%]	0.1461	0.08	40.8	[37.9 - 43.9%]	0.4366	0.18	0.75
00000_Pseudomonas_protegens_CHA0T	00131_Pseudomonas_chlororaphis_48G9	GCF_003732375.1								46.5	[43.1 - 50%]	0.3338	6.75	29.3	[26.9 - 31.8%]	0.1461	0.08	41.4	[38.4 - 44.4%]	0.4311	0.22	0.35
00000_Pseudomonas_protegens_CHA0T	00136_Pseudomonas_chlororaphis_JV395B	GCF_008630545.1								47.7	[44.3 - 51.2%]	0.3243	8.39	29.3	[26.9 - 31.8%]	0.1461	0.08	42.2	[39.3 - 45.3%]	0.423	0.29	0.31
00000_Pseudomonas_protegens_CHA0T	01226_Pseudomonas_sp_ATCC_13985	GCF_006322025.2								46.3	[42.9 - 49.7%]	0.3357	6.47	29.3	[26.9 - 31.8%]	0.1461	0.08	41.2	[38.2 - 44.3%]	0.4327	0.21	0.69
00000_Pseudomonas_protegens_CHA0T	00138_Pseudomonas_chlororaphis_R47	GCF_009834495.1								45.4	[42 - 48.8%]	0.343	5.46	29.3	[26.9 - 31.8%]	0.1462	0.08	40.6	[37.6 - 43.6%]	0.4391	0.17	0.78
00000_Pseudomonas_protegens_CHA0T	00182_Pseudomonas_chlororaphis_subsp_aureofaciens_C50	GCF_003851385.1								48.2	[44.8 - 51.6%]	0.3205	9.12	29.3	[26.9 - 31.8%]	0.1462	0.08	42.6	[39.6 - 45.6%]	0.4199	0.32	0.36
00000_Pseudomonas_protegens_CHA0T	00186_Pseudomonas_chlororaphis_subsp_aureofaciens_ChPhzTR39	GCF_003851925.1								46.4	[43 - 49.9%]	0.3347	6.62	29.2	[26.9 - 31.7%]	0.1463	0.08	41.3	[38.3 - 44.3%]	0.4321	0.21	0.66
00000_Pseudomonas_protegens_CHA0T	00122_Pseudomonas_chlororaphis_189	GCF_001602135.1								46.7	[43.4 - 50.2%]	0.3321	7.02	29.2	[26.9 - 31.7%]	0.1464	0.08	41.5	[38.5 - 44.6%]	0.4299	0.23	0.65
00000_Pseudomonas_protegens_CHA0T	00159_Pseudomonas_chlororaphis_PCLAR01	GCF_017960265.1								44	[40.6 - 47.4%]	0.3551	4.12	29.2	[26.8 - 31.7%]	0.1464	0.08	39.5	[36.6 - 42.6%]	0.4495	0.12	0.88
00000_Pseudomonas_protegens_CHA0T	00177_Pseudomonas_chlororaphis_subsp_aureofaciens_LMG_1245T	GCF_001269575.1								46.2	[42.8 - 49.6%]	0.3366	6.34	29.2	[26.9 - 31.7%]	0.1464	0.08	41.1	[38.2 - 44.2%]	0.4337	0.2	0.67
00000_Pseudomonas_protegens_CHA0T	00179_Pseudomonas_chlororaphis_subsp_aureofaciens_CCUG_712T	GCF_008801625.1								46.1	[42.7 - 49.5%]	0.3378	6.17	29.2	[26.9 - 31.7%]	0.1464	0.08	41	[38 - 44%]	0.4347	0.19	0.65
00000_Pseudomonas_protegens_CHA0T	01650_Pseudomonas_sp_GW531-T4	GCF_017349615.1								47.5	[44.1 - 50.9%]	0.3263	8.02	29.2	[26.9 - 31.7%]	0.1464	0.08	42	[39.1 - 45.1%]	0.4249	0.27	0.27
00000_Pseudomonas_protegens_CHA0T	00125_Pseudomonas_chlororaphis_Lzh-T5	GCF_002844145.1								48	[44.6 - 51.4%]	0.3224	8.74	29.2	[26.8 - 31.7%]	0.1465	0.07	42.4	[39.4 - 45.4%]	0.4217	0.3	0.33
00000_Pseudomonas_protegens_CHA0T	00130_Pseudomonas_chlororaphis_14B11	GCF_003731795.1								46.6	[43.2 - 50%]	0.3336	6.79	29.2	[26.8 - 31.7%]	0.1465	0.07	41.4	[38.4 - 44.4%]	0.4312	0.22	0.33
00000_Pseudomonas_protegens_CHA0T	00133_Pseudomonas_chlororaphis_ATCC_17415	GCF_003851145.1								48.5	[45.1 - 52%]	0.3179	9.66	29.2	[26.8 - 31.7%]	0.1465	0.08	42.8	[39.8 - 45.8%]	0.4178	0.35	0.36
00000_Pseudomonas_protegens_CHA0T	00140_Pseudomonas_chlororaphis_qlu-1	GCF_014524625.1								48	[44.6 - 51.4%]	0.3221	8.8	29.2	[26.8 - 31.7%]	0.1465	0.08	42.4	[39.4 - 45.4%]	0.4215	0.31	0.33
00000_Pseudomonas_protegens_CHA0T	00191_Pseudomonas_chlororaphis_subsp_aureofaciens_NBRC_3521T	GCF_000813225.1								46.3	[42.9 - 49.7%]	0.3356	6.49	29.2	[26.8 - 31.7%]	0.1465	0.07	41.2	[38.2 - 44.2%]	0.4329	0.21	0.64
00000_Pseudomonas_protegens_CHA0T	01985_Pseudomonas_sp_NFPP07	GCF_900115645.1								47.8	[44.4 - 51.3%]	0.3234	8.56	29.2	[26.8 - 31.7%]	0.1465	0.08	42.3	[39.3 - 45.3%]	0.4225	0.3	0.47
00000_Pseudomonas_protegens_CHA0T	00124_Pseudomonas_chlororaphis_L19	GCF_002469505.1								47	[43.6 - 50.4%]	0.3299	7.39	29.2	[26.8 - 31.7%]	0.1466	0.07	41.7	[38.7 - 44.7%]	0.4281	0.24	0.58
00000_Pseudomonas_protegens_CHA0T	00150_Pseudomonas_chlororaphis_PCLSL01	GCF_017922675.1								47	[43.6 - 50.4%]	0.3302	7.33	29.2	[26.8 - 31.7%]	0.1466	0.07	41.7	[38.7 - 44.7%]	0.4284	0.24	0.65
00000_Pseudomonas_protegens_CHA0T	00189_Pseudomonas_chlororaphis_subsp_aureofaciens_SPS-41	GCF_016413685.1								49	[45.6 - 52.4%]	0.3144	10.45	29.2	[26.8 - 31.7%]	0.1466	0.07	43.1	[40.2 - 46.2%]	0.4148	0.39	0.29
00000_Pseudomonas_protegens_CHA0T	00207_Pseudomonas_chlororaphis_subsp_piscium_ChPhzTR44	GCF_003850525.1								47.9	[44.5 - 51.3%]	0.3229	8.66	29.2	[26.8 - 31.7%]	0.1466	0.07	42.3	[39.4 - 45.4%]	0.4222	0.3	0.58
00000_Pseudomonas_protegens_CHA0T	00208_Pseudomonas_chlororaphis_subsp_piscium_ToZa7	GCF_003850585.1								46.9	[43.5 - 50.3%]	0.3312	7.16	29.2	[26.8 - 31.7%]	0.1466	0.07	41.6	[38.6 - 44.6%]	0.4293	0.23	0.75
00000_Pseudomonas_protegens_CHA0T	01090_Pseudomonas_sp_09C_129	GCF_002843625.1								47.8	[44.4 - 51.3%]	0.3234	8.56	29.2	[26.8 - 31.7%]	0.1466	0.07	42.3	[39.3 - 45.3%]	0.4225	0.3	0.31
00000_Pseudomonas_protegens_CHA0T	01542_Pseudomonas_sp_GM17	GCF_000282175.1								47.1	[43.7 - 50.5%]	0.3296	7.44	29.2	[26.8 - 31.7%]	0.1466	0.07	41.7	[38.8 - 44.8%]	0.4278	0.25	0.59
00000_Pseudomonas_protegens_CHA0T	00163_Pseudomonas_chlororaphis_subsp_aurantiaca_StFRB508	GCF_002355875.1								46.3	[42.9 - 49.7%]	0.3357	6.47	29.2	[26.8 - 31.7%]	0.1467	0.07	41.2	[38.2 - 44.2%]	0.4331	0.2	0.57
00000_Pseudomonas_protegens_CHA0T	00203_Pseudomonas_chlororaphis_subsp_piscium_PCL1391	GCF_003850445.1								47.9	[44.5 - 51.3%]	0.3231	8.62	29.2	[26.8 - 31.7%]	0.1467	0.07	42.3	[39.3 - 45.3%]	0.4224	0.3	0.59
00000_Pseudomonas_protegens_CHA0T	00204_Pseudomonas_chlororaphis_subsp_piscium_PCL1607	GCF_003850465.1								47.7	[44.3 - 51.2%]	0.3241	8.41	29.2	[26.8 - 31.7%]	0.1467	0.07	42.2	[39.2 - 45.3%]	0.4232	0.29	0.59
00000_Pseudomonas_protegens_CHA0T	00206_Pseudomonas_chlororaphis_subsp_piscium_ChPhzS140	GCF_003850505.1								46.6	[43.2 - 50%]	0.3336	6.78	29.2	[26.8 - 31.7%]	0.1467	0.07	41.4	[38.4 - 44.4%]	0.4314	0.22	0.76
00000_Pseudomonas_protegens_CHA0T	00162_Pseudomonas_chlororaphis_subsp_aurantiaca_JD37	GCF_000761195.1								47.4	[44 - 50.9%]	0.3266	7.96	29.2	[26.8 - 31.7%]	0.1468	0.07	42	[39 - 45%]	0.4254	0.27	0.63
00000_Pseudomonas_protegens_CHA0T	00194_Pseudomonas_chlororaphis_subsp_chlororaphis_DSM_50083T	GCF_003945765.1								47	[43.6 - 50.4%]	0.3299	7.38	29.2	[26.8 - 31.7%]	0.1468	0.07	41.7	[38.7 - 44.7%]	0.4283	0.24	0.41
00000_Pseudomonas_protegens_CHA0T	00198_Pseudomonas_chlororaphis_subsp_piscium_ZJU60	GCF_003008635.1								48	[44.6 - 51.4%]	0.3221	8.8	29.2	[26.8 - 31.7%]	0.1468	0.07	42.4	[39.4 - 45.4%]	0.4216	0.31	0.59
00000_Pseudomonas_protegens_CHA0T	00201_Pseudomonas_chlororaphis_subsp_piscium_SLPH10	GCF_003850405.1								46	[42.6 - 49.4%]	0.3382	6.11	29.2	[26.8 - 31.7%]	0.1468	0.07	40.9	[38 - 44%]	0.4354	0.19	0.93
00000_Pseudomonas_protegens_CHA0T	01981_Pseudomonas_sp_NFIX51	GCF_900177395.1								49.1	[45.6 - 52.5%]	0.314	10.53	29.2	[26.8 - 31.7%]	0.1468	0.07	43.1	[40.2 - 46.2%]	0.4147	0.39	0.34
00000_Pseudomonas_protegens_CHA0T	00144_Pseudomonas_chlororaphis_LMG_21630	GCF_900104985.1								46.1	[42.7 - 49.5%]	0.3376	6.2	29.1	[26.8 - 31.6%]	0.1469	0.07	41	[38 - 44%]	0.4349	0.19	0.52
00000_Pseudomonas_protegens_CHA0T	00160_Pseudomonas_chlororaphis_O6	GCF_000264555.1								46.7	[43.4 - 50.2%]	0.3322	7.02	29.2	[26.8 - 31.7%]	0.1469	0.07	41.5	[38.5 - 44.5%]	0.4302	0.23	0.46
00000_Pseudomonas_protegens_CHA0T	00161_Pseudomonas_chlororaphis_subsp_aurantiaca_DSM_19603T	GCF_003851835.1								46.1	[42.7 - 49.5%]	0.3372	6.24	29.1	[26.8 - 31.6%]	0.1469	0.07	41	[38.1 - 44.1%]	0.4346	0.19	0.53
00000_Pseudomonas_protegens_CHA0T	00181_Pseudomonas_chlororaphis_subsp_aureofaciens_P2	GCF_003851365.1								46.4	[43 - 49.8%]	0.3351	6.55	29.2	[26.8 - 31.7%]	0.1469	0.07	41.2	[38.2 - 44.2%]	0.4328	0.21	0.59
00000_Pseudomonas_protegens_CHA0T	00202_Pseudomonas_chlororaphis_subsp_piscium_DTR133	GCF_003850425.1								46.9	[43.5 - 50.3%]	0.3309	7.21	29.1	[26.8 - 31.6%]	0.1469	0.07	41.6	[38.6 - 44.6%]	0.4292	0.23	0.72
00000_Pseudomonas_protegens_CHA0T	00205_Pseudomonas_chlororaphis_subsp_piscium_ChPhzS135	GCF_003850485.1								47.6	[44.2 - 51%]	0.3252	8.21	29.2	[26.8 - 31.7%]	0.1469	0.07	42.1	[39.1 - 45.1%]	0.4243	0.28	0.6
00000_Pseudomonas_protegens_CHA0T	01963_Pseudomonas_sp_NFACC41-3	GCF_900109505.1								49	[45.6 - 52.4%]	0.3143	10.47	29.2	[26.8 - 31.7%]	0.1469	0.07	43.1	[40.1 - 46.1%]	0.415	0.39	0.34
00000_Pseudomonas_protegens_CHA0T	00135_Pseudomonas_chlororaphis_B25	GCF_003851985.1								43.6	[40.2 - 47%]	0.3589	3.76	29.1	[26.8 - 31.6%]	0.147	0.07	39.2	[36.2 - 42.2%]	0.4532	0.1	1.44
00000_Pseudomonas_protegens_CHA0T	00149_Pseudomonas_chlororaphis_YL-1	GCF_000512485.1								47.5	[44.1 - 51%]	0.3257	8.12	29.1	[26.8 - 31.6%]	0.147	0.07	42.1	[39.1 - 45.1%]	0.4248	0.27	0.3
00000_Pseudomonas_protegens_CHA0T	00152_Pseudomonas_chlororaphis_PCLRT03	GCF_017960145.1								45.4	[42 - 48.8%]	0.3434	5.42	29.1	[26.8 - 31.6%]	0.147	0.07	40.5	[37.5 - 43.5%]	0.4399	0.16	1.01
00000_Pseudomonas_protegens_CHA0T	00156_Pseudomonas_chlororaphis_PCLAR04	GCF_017922975.1								45.5	[42.2 - 49%]	0.3421	5.58	29.1	[26.8 - 31.6%]	0.147	0.07	40.6	[37.6 - 43.6%]	0.4388	0.17	0.81
00000_Pseudomonas_protegens_CHA0T	00196_Pseudomonas_chlororaphis_subsp_chlororaphis_NBRC_3904_NBRC_3904T	GCF_002091535.1								46.8	[43.4 - 50.2%]	0.3315	7.12	29.1	[26.7 - 31.6%]	0.147	0.07	41.5	[38.6 - 44.6%]	0.4298	0.23	0.37
00000_Pseudomonas_protegens_CHA0T	01618_Pseudomonas_sp_GW456-L14	GCF_017350085.1								45.2	[41.8 - 48.6%]	0.3452	5.19	29.1	[26.8 - 31.6%]	0.147	0.07	40.3	[37.4 - 43.4%]	0.4415	0.15	0.65
00000_Pseudomonas_protegens_CHA0T	00129_Pseudomonas_chlororaphis_48B8	GCF_003731785.1								48.6	[45.2 - 52%]	0.3177	9.71	29.1	[26.7 - 31.6%]	0.1471	0.07	42.8	[39.8 - 45.8%]	0.418	0.35	0.34
00000_Pseudomonas_protegens_CHA0T	00154_Pseudomonas_chlororaphis_PCLRT01	GCF_017960205.1								47.6	[44.2 - 51%]	0.3256	8.15	29.1	[26.7 - 31.6%]	0.1471	0.07	42.1	[39.1 - 45.1%]	0.4248	0.27	0.59
00000_Pseudomonas_protegens_CHA0T	00166_Pseudomonas_chlororaphis_subsp_aurantiaca_CW2	GCF_003851225.1								47.4	[44 - 50.8%]	0.3272	7.85	29.1	[26.7 - 31.6%]	0.1471	0.07	41.9	[38.9 - 44.9%]	0.4262	0.26	0.56
00000_Pseudomonas_protegens_CHA0T	00193_Pseudomonas_chlororaphis_subsp_chlororaphis_ATCC_9446T	GCF_002095925.1								46.8	[43.4 - 50.2%]	0.3315	7.11	29.1	[26.7 - 31.6%]	0.1471	0.07	41.5	[38.5 - 44.6%]	0.4299	0.23	0.37
00000_Pseudomonas_protegens_CHA0T	01616_Pseudomonas_sp_GW456-L12	GCF_017350135.1								46.6	[43.2 - 50%]	0.3337	6.78	29.1	[26.7 - 31.6%]	0.1471	0.07	41.3	[38.4 - 44.4%]	0.4317	0.22	0.64
00000_Pseudomonas_protegens_CHA0T	00117_Pseudomonas_chlororaphis_DSM_50083T	GCF_016803445.1								46.8	[43.4 - 50.3%]	0.3314	7.14	29.1	[26.7 - 31.6%]	0.1472	0.07	41.5	[38.6 - 44.6%]	0.4298	0.23	0.37
00000_Pseudomonas_protegens_CHA0T	00127_Pseudomonas_chlororaphis_HAMBI_1977	GCF_003350145.1								48.6	[45.2 - 52%]	0.3177	9.72	29.1	[26.7 - 31.6%]	0.1472	0.07	42.8	[39.8 - 45.8%]	0.4181	0.35	0.31
00000_Pseudomonas_protegens_CHA0T	00132_Pseudomonas_chlororaphis_TAMOak81	GCF_003850605.1								46.3	[43 - 49.8%]	0.3354	6.51	29.1	[26.7 - 31.6%]	0.1472	0.07	41.2	[38.2 - 44.2%]	0.4333	0.2	0.39
00000_Pseudomonas_protegens_CHA0T	00167_Pseudomonas_chlororaphis_subsp_aurantiaca_M71	GCF_003851265.1								47.6	[44.2 - 51%]	0.3254	8.18	29.1	[26.7 - 31.6%]	0.1472	0.07	42.1	[39.1 - 45.1%]	0.4247	0.27	0.46
00000_Pseudomonas_protegens_CHA0T	01499_Pseudomonas_sp_FW305-76	GCF_017350875.1								47	[43.6 - 50.4%]	0.3301	7.35	29.1	[26.7 - 31.6%]	0.1472	0.07	41.6	[38.7 - 44.7%]	0.4287	0.24	0.66
00000_Pseudomonas_protegens_CHA0T	00134_Pseudomonas_chlororaphis_Pb-St2	GCF_003851785.1								47.5	[44.1 - 50.9%]	0.3262	8.04	29.1	[26.7 - 31.6%]	0.1473	0.07	42	[39 - 45%]	0.4254	0.27	0.15
00000_Pseudomonas_protegens_CHA0T	00147_Pseudomonas_chlororaphis_NCTC7357	GCF_900636995.1								46	[42.7 - 49.5%]	0.3378	6.16	29.1	[26.7 - 31.6%]	0.1473	0.07	40.9	[38 - 44%]	0.4353	0.19	0.94
00000_Pseudomonas_protegens_CHA0T	00171_Pseudomonas_chlororaphis_subsp_aurantiaca_ARS_38	GCF_009362955.1								47.5	[44.1 - 50.9%]	0.3262	8.03	29.1	[26.7 - 31.6%]	0.1473	0.07	42	[39 - 45%]	0.4255	0.27	0.15
00000_Pseudomonas_protegens_CHA0T	00175_Pseudomonas_chlororaphis_subsp_aurantiaca_YS21	GCF_016757635.1								47.3	[43.9 - 50.7%]	0.3276	7.78	29.1	[26.7 - 31.6%]	0.1473	0.07	41.9	[38.9 - 44.9%]	0.4266	0.26	0.58
00000_Pseudomonas_protegens_CHA0T	00192_Pseudomonas_chlororaphis_subsp_chlororaphis_LMG_5004T	GCF_001269625.1								46.9	[43.6 - 50.4%]	0.3305	7.28	29.1	[26.7 - 31.6%]	0.1473	0.07	41.6	[38.6 - 44.6%]	0.4291	0.24	0.38
00000_Pseudomonas_protegens_CHA0T	00199_Pseudomonas_chlororaphis_subsp_piscium_ATCC_17809	GCF_003850365.1								46	[42.6 - 49.4%]	0.338	6.13	29.1	[26.7 - 31.6%]	0.1473	0.07	40.9	[38 - 44%]	0.4355	0.19	0.95
00000_Pseudomonas_protegens_CHA0T	00200_Pseudomonas_chlororaphis_subsp_piscium_ATCC_17411	GCF_003850385.1								46	[42.6 - 49.5%]	0.3379	6.15	29.1	[26.7 - 31.6%]	0.1473	0.07	40.9	[38 - 44%]	0.4354	0.19	0.94
00000_Pseudomonas_protegens_CHA0T	00137_Pseudomonas_chlororaphis_JV497	GCF_008630565.1								46.4	[43 - 49.8%]	0.3348	6.6	29.1	[26.7 - 31.6%]	0.1474	0.07	41.2	[38.2 - 44.2%]	0.4329	0.21	0.45
00000_Pseudomonas_protegens_CHA0T	00142_Pseudomonas_chlororaphis_FW305-25	GCF_900095245.1								47.2	[43.8 - 50.6%]	0.3285	7.62	29.1	[26.7 - 31.6%]	0.1474	0.07	41.8	[38.8 - 44.8%]	0.4274	0.25	0.7
00000_Pseudomonas_protegens_CHA0T	00164_Pseudomonas_chlororaphis_subsp_aurantiaca_M12	GCF_003851165.1								48.6	[45.2 - 52.1%]	0.3171	9.84	29.1	[26.7 - 31.6%]	0.1474	0.07	42.8	[39.8 - 45.8%]	0.4178	0.35	0.37
00000_Pseudomonas_protegens_CHA0T	00168_Pseudomonas_chlororaphis_subsp_aurantiaca_PCM_2210	GCF_003851305.1								48	[44.6 - 51.5%]	0.3219	8.85	29.1	[26.7 - 31.6%]	0.1474	0.07	42.4	[39.4 - 45.4%]	0.4218	0.3	0.39
00000_Pseudomonas_protegens_CHA0T	00174_Pseudomonas_chlororaphis_subsp_aurantiaca_YS05	GCF_013466605.1								45.3	[42 - 48.8%]	0.3438	5.37	29.1	[26.7 - 31.6%]	0.1474	0.07	40.4	[37.5 - 43.5%]	0.4405	0.16	0.9
00000_Pseudomonas_protegens_CHA0T	01443_Pseudomonas_sp_FW126-L8	GCF_002883425.1								47.1	[43.7 - 50.5%]	0.3293	7.49	29.1	[26.7 - 31.6%]	0.1474	0.07	41.7	[38.7 - 44.7%]	0.4282	0.24	0.68
00000_Pseudomonas_protegens_CHA0T	01474_Pseudomonas_sp_FW305-25	GCF_017351415.1								47.2	[43.8 - 50.6%]	0.3285	7.62	29.1	[26.7 - 31.6%]	0.1474	0.07	41.8	[38.8 - 44.8%]	0.4274	0.25	0.66
00000_Pseudomonas_protegens_CHA0T	01600_Pseudomonas_sp_GW247-5R2A	GCF_002884075.1								47	[43.6 - 50.5%]	0.3297	7.41	29.1	[26.7 - 31.6%]	0.1474	0.07	41.7	[38.7 - 44.7%]	0.4285	0.24	0.67
00000_Pseudomonas_protegens_CHA0T	00139_Pseudomonas_chlororaphis_WS_5014	GCF_012986925.1								48.3	[44.9 - 51.7%]	0.3197	9.3	29.1	[26.7 - 31.6%]	0.1475	0.07	42.6	[39.6 - 45.6%]	0.42	0.32	0.55
00000_Pseudomonas_protegens_CHA0T	00151_Pseudomonas_chlororaphis_PCLRT04	GCF_017922815.1								46.8	[43.4 - 50.2%]	0.3317	7.09	29	[26.7 - 31.5%]	0.1475	0.07	41.5	[38.5 - 44.5%]	0.4303	0.23	0.76
00000_Pseudomonas_protegens_CHA0T	01632_Pseudomonas_sp_GW460-12-10-14-TSB1	GCF_017349775.1								48.1	[44.7 - 51.6%]	0.3211	9.01	29	[26.7 - 31.5%]	0.1475	0.07	42.4	[39.5 - 45.5%]	0.4212	0.31	0.52
00000_Pseudomonas_protegens_CHA0T	00148_Pseudomonas_chlororaphis_HT66	GCF_000597925.1								45.3	[41.9 - 48.7%]	0.3441	5.32	29	[26.6 - 31.5%]	0.1476	0.07	40.4	[37.4 - 43.4%]	0.441	0.16	0.78
00000_Pseudomonas_protegens_CHA0T	00169_Pseudomonas_chlororaphis_subsp_aurantiaca_Q16	GCF_003851345.1								47.7	[44.3 - 51.1%]	0.3248	8.29	29	[26.6 - 31.5%]	0.1476	0.07	42.1	[39.1 - 45.1%]	0.4245	0.28	0.55
00000_Pseudomonas_protegens_CHA0T	00172_Pseudomonas_chlororaphis_subsp_aurantiaca_zm-1	GCF_010092525.1								48.3	[44.9 - 51.7%]	0.32	9.22	29	[26.6 - 31.5%]	0.1476	0.07	42.5	[39.5 - 45.6%]	0.4204	0.32	0.44
00000_Pseudomonas_protegens_CHA0T	00173_Pseudomonas_chlororaphis_subsp_aurantiaca_B-162	GCF_012029635.1								45.9	[42.5 - 49.4%]	0.3388	6.03	29	[26.7 - 31.5%]	0.1476	0.07	40.8	[37.9 - 43.9%]	0.4364	0.18	0.49
00000_Pseudomonas_protegens_CHA0T	01527_Pseudomonas_sp_FW306-2-2C-D06C	GCF_002883375.1								48.1	[44.7 - 51.6%]	0.321	9.02	29	[26.6 - 31.5%]	0.1477	0.07	42.4	[39.5 - 45.5%]	0.4213	0.31	0.51
00000_Pseudomonas_protegens_CHA0T	00126_Pseudomonas_chlororaphis_LBs-160603	GCF_003205435.1								48.4	[45 - 51.9%]	0.3187	9.5	29	[26.6 - 31.5%]	0.1478	0.07	42.6	[39.7 - 45.7%]	0.4194	0.33	0.52
00000_Pseudomonas_protegens_CHA0T	00141_Pseudomonas_chlororaphis_PCM120	GCF_016772375.1								47.1	[43.7 - 50.6%]	0.329	7.53	29	[26.6 - 31.5%]	0.1478	0.07	41.7	[38.7 - 44.7%]	0.4282	0.24	0.4
00000_Pseudomonas_protegens_CHA0T	00170_Pseudomonas_chlororaphis_subsp_aurantiaca_464	GCF_003851805.1								47.7	[44.3 - 51.1%]	0.3248	8.28	29	[26.6 - 31.5%]	0.1478	0.07	42.1	[39.1 - 45.1%]	0.4246	0.28	0.54
00000_Pseudomonas_protegens_CHA0T	00145_Pseudomonas_chlororaphis_DSM_21509	GCF_900104995.1								46.4	[43 - 49.8%]	0.3348	6.6	29	[26.6 - 31.5%]	0.1479	0.07	41.2	[38.2 - 44.2%]	0.4332	0.2	0.74
00000_Pseudomonas_protegens_CHA0T	00165_Pseudomonas_chlororaphis_subsp_aurantiaca_449	GCF_003851205.1								47.6	[44.2 - 51.1%]	0.3249	8.27	29	[26.6 - 31.5%]	0.1479	0.07	42.1	[39.1 - 45.1%]	0.4247	0.27	0.53
00000_Pseudomonas_protegens_CHA0T	00176_Pseudomonas_chlororaphis_subsp_aurantiaca_PB-St2	GCF_000506385.1								47.1	[43.7 - 50.5%]	0.3296	7.43	29	[26.6 - 31.5%]	0.1479	0.07	41.6	[38.7 - 44.7%]	0.4287	0.24	0.14
00000_Pseudomonas_protegens_CHA0T	00197_Pseudomonas_chlororaphis_subsp_piscium_DSM_21509T	GCF_003850345.1								46.4	[43 - 49.8%]	0.3348	6.6	29	[26.6 - 31.5%]	0.1479	0.07	41.2	[38.2 - 44.2%]	0.4332	0.2	0.74
00000_Pseudomonas_protegens_CHA0T	00123_Pseudomonas_chlororaphis_PCL1601	GCF_001921865.1								47.3	[43.9 - 50.7%]	0.3277	7.76	29	[26.6 - 31.5%]	0.148	0.07	41.8	[38.8 - 44.8%]	0.4272	0.25	0.22
00000_Pseudomonas_protegens_CHA0T	00128_Pseudomonas_chlororaphis_14D6	GCF_003731765.1								48.3	[44.9 - 51.7%]	0.3199	9.25	28.9	[26.5 - 31.4%]	0.1485	0.06	42.5	[39.5 - 45.5%]	0.4209	0.31	1
00000_Pseudomonas_protegens_CHA0T	01888_Pseudomonas_sp_MRSN12121	GCF_000931465.1								44.8	[41.5 - 48.3%]	0.348	4.87	28.9	[26.5 - 31.4%]	0.1485	0.06	40	[37 - 43%]	0.4448	0.14	0.4
00000_Pseudomonas_protegens_CHA0T	01783_Pseudomonas_sp_LAMO17WK12-I10	GCF_900215185.1								46	[42.6 - 49.4%]	0.3381	6.12	28.8	[26.4 - 31.3%]	0.1488	0.06	40.8	[37.9 - 43.9%]	0.4366	0.18	0.84
00000_Pseudomonas_protegens_CHA0T	01793_Pseudomonas_sp_LAMO17WK12-I9	GCF_003202055.1								46	[42.6 - 49.4%]	0.3385	6.06	28.8	[26.4 - 31.3%]	0.1488	0.06	40.8	[37.8 - 43.8%]	0.437	0.18	0.85
00000_Pseudomonas_protegens_CHA0T	00120_Pseudomonas_chlororaphis_PCL1606	GCF_000963835.1								47.2	[43.8 - 50.6%]	0.3286	7.61	28.8	[26.4 - 31.3%]	0.1489	0.06	41.7	[38.7 - 44.7%]	0.4285	0.24	0.62
00000_Pseudomonas_protegens_CHA0T	01978_Pseudomonas_sp_NFIX28	GCF_900107395.1								44.4	[41 - 47.8%]	0.3521	4.42	28.6	[26.2 - 31.1%]	0.1501	0.06	39.5	[36.6 - 42.6%]	0.4493	0.12	0.76
00000_Pseudomonas_protegens_CHA0T	01337_Pseudomonas_sp_CF161	GCF_000416215.1								48	[44.6 - 51.4%]	0.3225	8.73	28.4	[26 - 30.9%]	0.1515	0.05	42	[39 - 45.1%]	0.4251	0.27	0.79
00000_Pseudomonas_protegens_CHA0T	02342_Pseudomonas_sp_TH07	GCF_016651285.1								51.2	[47.8 - 54.7%]	0.2979	14.88	28.3	[25.9 - 30.8%]	0.1522	0.05	44.3	[41.3 - 47.3%]	0.4047	0.55	0.91
00000_Pseudomonas_protegens_CHA0T	02340_Pseudomonas_sp_TH05	GCF_016651325.1								50.3	[46.8 - 53.7%]	0.305	12.82	28.2	[25.8 - 30.7%]	0.1526	0.05	43.6	[40.6 - 46.6%]	0.411	0.44	0.9
00000_Pseudomonas_protegens_CHA0T	01838_Pseudomonas_sp_MF4836	GCF_002018875.1								49	[45.5 - 52.4%]	0.3147	10.38	28.1	[25.8 - 30.6%]	0.1529	0.05	42.6	[39.6 - 45.7%]	0.4195	0.33	1.39
00000_Pseudomonas_protegens_CHA0T	00444_Pseudomonas_fluorescens_PS691	GCF_902497895.1								27.4	[24 - 31%]	0.5544	0.03	26.7	[24.3 - 29.2%]	0.1622	0.02	26.1	[23.2 - 29.2%]	0.6267	0	4.4
00000_Pseudomonas_protegens_CHA0T	00833_Pseudomonas_migulae_R1-9	GCF_014076455.1								35.8	[32.4 - 39.3%]	0.4376	0.56	26.7	[24.3 - 29.2%]	0.1623	0.02	32.6	[29.6 - 35.7%]	0.5289	0.01	2.14
00000_Pseudomonas_protegens_CHA0T	01733_Pseudomonas_sp_Irchel_s3h17	GCF_900187505.1								31.7	[28.3 - 35.2%]	0.4895	0.16	26.6	[24.2 - 29.1%]	0.1629	0.02	29.4	[26.5 - 32.5%]	0.5727	0	2.9
00000_Pseudomonas_protegens_CHA0T	00652_Pseudomonas_jessenii_GO3	GCF_003225755.1								28.1	[24.7 - 31.7%]	0.5425	0.04	26.6	[24.2 - 29.1%]	0.163	0.02	26.6	[23.7 - 29.7%]	0.617	0	3.44
00000_Pseudomonas_protegens_CHA0T	00671_Pseudomonas_kielensis_MBT-1T	GCF_014236655.1								34.3	[30.9 - 37.8%]	0.4555	0.36	26.6	[24.2 - 29%]	0.163	0.02	31.4	[28.5 - 34.5%]	0.5443	0	2.55
00000_Pseudomonas_protegens_CHA0T	00427_Pseudomonas_fluorescens_PS647	GCF_902497725.1								30.4	[27.1 - 34%]	0.5065	0.1	26.5	[24.2 - 29%]	0.1632	0.02	28.5	[25.6 - 31.6%]	0.5871	0	3.67
00000_Pseudomonas_protegens_CHA0T	00430_Pseudomonas_fluorescens_PS639	GCF_902497755.1								26.9	[23.6 - 30.6%]	0.5624	0.03	26.5	[24.2 - 29%]	0.1633	0.02	25.7	[22.8 - 28.8%]	0.6339	0	4.18
00000_Pseudomonas_protegens_CHA0T	01286_Pseudomonas_sp_BC115LW	GCF_009905775.1								35	[31.6 - 38.5%]	0.4473	0.45	26.5	[24.2 - 29%]	0.1633	0.02	31.9	[29 - 35%]	0.5375	0.01	2.36
00000_Pseudomonas_protegens_CHA0T	02419_Pseudomonas_sp_UW4	GCF_000316175.1								30.2	[26.9 - 33.8%]	0.5098	0.1	26.5	[24.2 - 29%]	0.1633	0.02	28.3	[25.4 - 31.4%]	0.5898	0	3.34
00000_Pseudomonas_protegens_CHA0T	00442_Pseudomonas_fluorescens_PS723	GCF_902497875.1								28.2	[24.8 - 31.8%]	0.5417	0.04	26.5	[24.2 - 29%]	0.1634	0.02	26.7	[23.8 - 29.8%]	0.6166	0	4.17
00000_Pseudomonas_protegens_CHA0T	02019_Pseudomonas_sp_ok272	GCF_900109995.1								31.4	[28 - 35%]	0.4933	0.14	26.5	[24.2 - 29%]	0.1634	0.02	29.2	[26.3 - 32.3%]	0.5761	0	1.98
00000_Pseudomonas_protegens_CHA0T	02020_Pseudomonas_sp_ok602	GCF_900114855.1								31.4	[28 - 35%]	0.4932	0.14	26.5	[24.2 - 29%]	0.1634	0.02	29.2	[26.3 - 32.3%]	0.576	0	1.99
00000_Pseudomonas_protegens_CHA0T	01548_Pseudomonas_sp_GM33	GCF_000282295.1								29.3	[25.9 - 32.9%]	0.5243	0.07	26.5	[24.1 - 29%]	0.1635	0.02	27.5	[24.6 - 30.6%]	0.6021	0	3.33
00000_Pseudomonas_protegens_CHA0T	01355_Pseudomonas_sp_CFII68	GCF_000416195.1								28	[24.6 - 31.6%]	0.5448	0.04	26.5	[24.1 - 29%]	0.1636	0.02	26.5	[23.6 - 29.6%]	0.6193	0	2.57
00000_Pseudomonas_protegens_CHA0T	02231_Pseudomonas_sp_S34	GCF_009866745.1								30.7	[27.3 - 34.3%]	0.5034	0.11	26.5	[24.1 - 29%]	0.1637	0.02	28.6	[25.7 - 31.7%]	0.5846	0	3.63
00000_Pseudomonas_protegens_CHA0T	02214_Pseudomonas_sp_S04	GCF_009834545.1								35.2	[31.9 - 38.8%]	0.4441	0.48	26.5	[24.1 - 28.9%]	0.1638	0.02	32.1	[29.2 - 35.2%]	0.5351	0.01	2.47
00000_Pseudomonas_protegens_CHA0T	02221_Pseudomonas_sp_S19	GCF_009866725.1								35.2	[31.9 - 38.8%]	0.4441	0.48	26.5	[24.1 - 28.9%]	0.1638	0.02	32.1	[29.2 - 35.2%]	0.5351	0.01	2.47
00000_Pseudomonas_protegens_CHA0T	01233_Pseudomonas_sp_B1-2018	GCF_003097365.1								29.5	[26.2 - 33.1%]	0.5203	0.07	26.4	[24.1 - 28.9%]	0.1639	0.02	27.7	[24.8 - 30.8%]	0.5989	0	3.1
00000_Pseudomonas_protegens_CHA0T	02024_Pseudomonas_sp_OV081	GCF_003391585.1								26.2	[22.8 - 29.8%]	0.5757	0.02	26.4	[24.1 - 28.9%]	0.164	0.02	25	[22.2 - 28.1%]	0.6453	0	4.89
00000_Pseudomonas_protegens_CHA0T	00446_Pseudomonas_fluorescens_PS710	GCF_902497915.1								27.3	[23.9 - 30.9%]	0.5566	0.03	26.4	[24.1 - 28.9%]	0.1641	0.02	25.9	[23 - 29%]	0.6294	0	3.7
00000_Pseudomonas_protegens_CHA0T	00454_Pseudomonas_fluorescens_PS862	GCF_902497995.1								27.6	[24.2 - 31.2%]	0.551	0.04	26.4	[24.1 - 28.9%]	0.1641	0.02	26.2	[23.3 - 29.3%]	0.6247	0	3.96
00000_Pseudomonas_protegens_CHA0T	00504_Pseudomonas_fluorescens_WoodR1	GCF_000285615.1								28.4	[25 - 32%]	0.5384	0.05	26.4	[24.1 - 28.9%]	0.1641	0.02	26.8	[23.9 - 29.9%]	0.6142	0	2.59
00000_Pseudomonas_protegens_CHA0T	01498_Pseudomonas_sp_FW305-70	GCF_017350975.1								30.1	[26.8 - 33.7%]	0.5112	0.09	26.4	[24.1 - 28.9%]	0.1641	0.02	28.2	[25.3 - 31.3%]	0.5914	0	3.21
00000_Pseudomonas_protegens_CHA0T	00459_Pseudomonas_fluorescens_PS843	GCF_902498045.1								29.8	[26.4 - 33.4%]	0.5164	0.08	26.4	[24.1 - 28.9%]	0.1642	0.02	27.9	[25 - 31%]	0.5958	0	3.77
00000_Pseudomonas_protegens_CHA0T	01193_Pseudomonas_sp_ACN5	GCF_002303975.1								29.3	[25.9 - 32.9%]	0.5241	0.07	26.4	[24 - 28.9%]	0.1642	0.02	27.5	[24.6 - 30.6%]	0.6023	0	3.47
00000_Pseudomonas_protegens_CHA0T	01442_Pseudomonas_sp_FW104-R4	GCF_002883915.1								30.1	[26.7 - 33.7%]	0.5116	0.09	26.4	[24 - 28.9%]	0.1642	0.02	28.2	[25.3 - 31.3%]	0.5918	0	3.19
00000_Pseudomonas_protegens_CHA0T	00286_Pseudomonas_fluorescens_UM270	GCF_000836415.1								29.3	[25.9 - 32.9%]	0.5235	0.07	26.4	[24 - 28.9%]	0.1643	0.02	27.5	[24.6 - 30.6%]	0.6018	0	1.03
00000_Pseudomonas_protegens_CHA0T	00426_Pseudomonas_fluorescens_PS659	GCF_902497715.1								30.8	[27.4 - 34.4%]	0.5017	0.12	26.4	[24 - 28.9%]	0.1643	0.02	28.7	[25.8 - 31.8%]	0.5835	0	3.01
00000_Pseudomonas_protegens_CHA0T	00679_Pseudomonas_kilonensis_BS3780	GCF_900105635.1								29.6	[26.2 - 33.2%]	0.5193	0.08	26.4	[24 - 28.9%]	0.1643	0.02	27.8	[24.9 - 30.9%]	0.5982	0	2.56
00000_Pseudomonas_protegens_CHA0T	01068_Pseudomonas_silesiensis_A3T	GCF_001661075.1								27.7	[24.3 - 31.3%]	0.5495	0.04	26.4	[24 - 28.9%]	0.1643	0.02	26.2	[23.4 - 29.4%]	0.6236	0	3.81
00000_Pseudomonas_protegens_CHA0T	00300_Pseudomonas_fluorescens_GW456-L13	GCF_001440325.1								31.9	[28.5 - 35.4%]	0.4866	0.17	26.4	[24 - 28.8%]	0.1644	0.02	29.5	[26.6 - 32.6%]	0.571	0	3.54
00000_Pseudomonas_protegens_CHA0T	00464_Pseudomonas_fluorescens_PS893	GCF_902498095.1								30.2	[26.9 - 33.8%]	0.5095	0.1	26.4	[24 - 28.8%]	0.1644	0.02	28.3	[25.4 - 31.4%]	0.5902	0	3.73
00000_Pseudomonas_protegens_CHA0T	00490_Pseudomonas_fluorescens_HK44	GCF_000217955.3								28.6	[25.3 - 32.3%]	0.534	0.05	26.4	[24 - 28.8%]	0.1644	0.02	27	[24.1 - 30.1%]	0.6106	0	4.69
00000_Pseudomonas_protegens_CHA0T	00673_Pseudomonas_kilonensis_S12	GCF_000498415.1								29	[25.6 - 32.6%]	0.5281	0.06	26.4	[24 - 28.8%]	0.1644	0.02	27.3	[24.4 - 30.4%]	0.6057	0	2.65
00000_Pseudomonas_protegens_CHA0T	01716_Pseudomonas_sp_Irchel_3E20	GCF_900187645.1								33.5	[30.1 - 37%]	0.4653	0.29	26.4	[24 - 28.8%]	0.1644	0.02	30.8	[27.8 - 33.9%]	0.5532	0	1.12
00000_Pseudomonas_protegens_CHA0T	01452_Pseudomonas_sp_FW300-N1A1	GCF_002901565.1								32.3	[28.9 - 35.9%]	0.4811	0.2	26.3	[24 - 28.8%]	0.1645	0.02	29.8	[26.9 - 32.9%]	0.5664	0	2.87
00000_Pseudomonas_protegens_CHA0T	01866_Pseudomonas_sp_MPC6	GCF_006094435.1								27.9	[24.5 - 31.5%]	0.5465	0.04	26.3	[24 - 28.8%]	0.1645	0.02	26.4	[23.5 - 29.5%]	0.6211	0	3.67
00000_Pseudomonas_protegens_CHA0T	00733_Pseudomonas_laurylsulfatiphila_AP3_16T	GCF_002934665.1								30	[26.7 - 33.7%]	0.5124	0.09	26.3	[24 - 28.8%]	0.1646	0.02	28.1	[25.2 - 31.2%]	0.5927	0	3.24
00000_Pseudomonas_protegens_CHA0T	01551_Pseudomonas_sp_GM49	GCF_000282355.1								28.8	[25.4 - 32.4%]	0.5319	0.06	26.3	[24 - 28.8%]	0.1646	0.02	27.1	[24.2 - 30.2%]	0.6089	0	3.81
00000_Pseudomonas_protegens_CHA0T	01617_Pseudomonas_sp_GW456-L13	GCF_017350115.1								31.4	[28 - 35%]	0.4929	0.15	26.3	[24 - 28.8%]	0.1646	0.02	29.2	[26.2 - 32.3%]	0.5764	0	3.41
00000_Pseudomonas_protegens_CHA0T	01720_Pseudomonas_sp_Irchel_3H3	GCF_900187635.1								35.2	[31.8 - 38.7%]	0.4445	0.48	26.3	[24 - 28.8%]	0.1646	0.02	32	[29.1 - 35.1%]	0.5359	0.01	2.23
00000_Pseudomonas_protegens_CHA0T	01579_Pseudomonas_sp_GV041	GCF_003053605.1								28.2	[24.8 - 31.8%]	0.5412	0.04	26.3	[24 - 28.8%]	0.1647	0.02	26.6	[23.7 - 29.8%]	0.6167	0	4.01
00000_Pseudomonas_protegens_CHA0T	01590_Pseudomonas_sp_GV088	GCF_003386755.1								28.2	[24.8 - 31.8%]	0.5414	0.04	26.3	[24 - 28.8%]	0.1647	0.02	26.6	[23.7 - 29.7%]	0.6169	0	4.01
00000_Pseudomonas_protegens_CHA0T	00121_Pseudomonas_chlororaphis_UFB2	GCF_001023535.1								30.6	[27.2 - 34.2%]	0.5049	0.11	26.3	[24 - 28.8%]	0.1648	0.02	28.5	[25.6 - 31.6%]	0.5865	0	1.36
00000_Pseudomonas_protegens_CHA0T	02495_Pseudomonas_thivervalensis_BS3779	GCF_900102295.1								29.7	[26.3 - 33.3%]	0.5177	0.08	26.3	[24 - 28.8%]	0.1648	0.02	27.8	[24.9 - 30.9%]	0.5971	0	2.23
00000_Pseudomonas_protegens_CHA0T	00049_Pseudomonas_batumici_UCM_B-321T	GCF_000820515.1								28.8	[25.5 - 32.5%]	0.5308	0.06	26.3	[23.9 - 28.8%]	0.1649	0.02	27.2	[24.3 - 30.3%]	0.6082	0	1.6
00000_Pseudomonas_protegens_CHA0T	00414_Pseudomonas_fluorescens_PS673	GCF_902497595.1								30.2	[26.9 - 33.8%]	0.5096	0.1	26.3	[23.9 - 28.8%]	0.1649	0.02	28.2	[25.3 - 31.4%]	0.5905	0	3.63
00000_Pseudomonas_protegens_CHA0T	00465_Pseudomonas_fluorescens_PS850	GCF_902498105.1								27.4	[24.1 - 31.1%]	0.5534	0.03	26.3	[23.9 - 28.8%]	0.1649	0.02	26	[23.2 - 29.2%]	0.6271	0	3.66
00000_Pseudomonas_protegens_CHA0T	00437_Pseudomonas_fluorescens_PS726	GCF_902497825.1								29.6	[26.2 - 33.2%]	0.5198	0.08	26.3	[23.9 - 28.8%]	0.165	0.02	27.7	[24.8 - 30.8%]	0.5991	0	3.78
00000_Pseudomonas_protegens_CHA0T	00456_Pseudomonas_fluorescens_PS838	GCF_902498015.1								27	[23.7 - 30.6%]	0.5609	0.03	26.3	[23.9 - 28.8%]	0.165	0.02	25.7	[22.8 - 28.8%]	0.6333	0	4.06
00000_Pseudomonas_protegens_CHA0T	00655_Pseudomonas_jessenii_BS3660	GCF_900104905.1								30.5	[27.1 - 34.1%]	0.5063	0.11	26.3	[23.9 - 28.8%]	0.165	0.02	28.4	[25.5 - 31.5%]	0.5878	0	3.74
00000_Pseudomonas_protegens_CHA0T	01186_Pseudomonas_sp_A25-2017	GCF_002001065.1								29.1	[25.7 - 32.7%]	0.5266	0.06	26.3	[23.9 - 28.8%]	0.165	0.02	27.4	[24.5 - 30.5%]	0.6047	0	2.54
00000_Pseudomonas_protegens_CHA0T	01550_Pseudomonas_sp_GM48	GCF_000282335.1								29	[25.7 - 32.7%]	0.5277	0.06	26.3	[23.9 - 28.8%]	0.165	0.02	27.3	[24.4 - 30.4%]	0.6057	0	4.05
00000_Pseudomonas_protegens_CHA0T	01764_Pseudomonas_sp_KK4	GCF_001984065.1								30.4	[27 - 34%]	0.5071	0.1	26.3	[23.9 - 28.8%]	0.165	0.02	28.4	[25.5 - 31.5%]	0.5884	0	2.61
00000_Pseudomonas_protegens_CHA0T	01974_Pseudomonas_sp_NFACC52	GCF_900114295.1								29.6	[26.2 - 33.2%]	0.5194	0.08	26.3	[23.9 - 28.8%]	0.165	0.02	27.7	[24.8 - 30.8%]	0.5987	0	2.15
00000_Pseudomonas_protegens_CHA0T	00675_Pseudomonas_kilonensis_P12	GCF_001269725.1								29.4	[26.1 - 33%]	0.5217	0.07	26.3	[23.9 - 28.7%]	0.1651	0.02	27.6	[24.7 - 30.7%]	0.6006	0	2.57
00000_Pseudomonas_protegens_CHA0T	01728_Pseudomonas_sp_Irchel_s3b6	GCF_900187415.1								33	[29.6 - 36.5%]	0.472	0.24	26.3	[23.9 - 28.7%]	0.1651	0.02	30.3	[27.4 - 33.4%]	0.5592	0	2.99
00000_Pseudomonas_protegens_CHA0T	01976_Pseudomonas_sp_NFACC56-3	GCF_900100025.1								29.6	[26.2 - 33.2%]	0.5188	0.08	26.3	[23.9 - 28.7%]	0.1651	0.02	27.8	[24.9 - 30.9%]	0.5983	0	2.15
00000_Pseudomonas_protegens_CHA0T	00479_Pseudomonas_fluorescens_PS928	GCF_902498245.1								27	[23.7 - 30.7%]	0.5606	0.03	26.3	[23.9 - 28.7%]	0.1652	0.02	25.7	[22.8 - 28.8%]	0.6331	0	3.72
00000_Pseudomonas_protegens_CHA0T	00672_Pseudomonas_kilonensis_DSM_13647T	GCF_001269885.1								29.5	[26.1 - 33.1%]	0.521	0.07	26.2	[23.9 - 28.7%]	0.1653	0.02	27.6	[24.7 - 30.8%]	0.6001	0	2.53
00000_Pseudomonas_protegens_CHA0T	01725_Pseudomonas_sp_Irchel_s3a18	GCF_900187535.1								32.7	[29.4 - 36.3%]	0.4751	0.23	26.2	[23.9 - 28.7%]	0.1653	0.02	30.2	[27.2 - 33.3%]	0.5619	0	3.02
00000_Pseudomonas_protegens_CHA0T	01944_Pseudomonas_sp_NFACC06-1	GCF_900112875.1								29.4	[26.1 - 33.1%]	0.5214	0.07	26.2	[23.9 - 28.7%]	0.1653	0.02	27.6	[24.7 - 30.7%]	0.6005	0	2.34
00000_Pseudomonas_protegens_CHA0T	01977_Pseudomonas_sp_NFIX10	GCF_900111955.1								29.5	[26.1 - 33.1%]	0.5213	0.07	26.2	[23.9 - 28.7%]	0.1653	0.02	27.6	[24.7 - 30.7%]	0.6004	0	2.34
00000_Pseudomonas_protegens_CHA0T	00468_Pseudomonas_fluorescens_PS900	GCF_902498135.1								29.4	[26 - 33%]	0.5227	0.07	26.2	[23.9 - 28.7%]	0.1654	0.02	27.5	[24.6 - 30.7%]	0.6017	0	3.98
00000_Pseudomonas_protegens_CHA0T	00474_Pseudomonas_fluorescens_PS918	GCF_902498195.1								31.2	[27.8 - 34.8%]	0.4963	0.13	26.2	[23.9 - 28.7%]	0.1654	0.02	29	[26 - 32.1%]	0.5796	0	2.45
00000_Pseudomonas_protegens_CHA0T	00475_Pseudomonas_fluorescens_PS914	GCF_902498205.1								26.8	[23.4 - 30.4%]	0.5647	0.03	26.2	[23.9 - 28.7%]	0.1654	0.02	25.5	[22.6 - 28.6%]	0.6367	0	3.55
00000_Pseudomonas_protegens_CHA0T	01260_Pseudomonas_sp_B3-2017	GCF_002113595.1								37.7	[34.3 - 41.1%]	0.4167	0.94	26.2	[23.9 - 28.7%]	0.1654	0.02	33.8	[30.9 - 36.9%]	0.5132	0.01	1.4
00000_Pseudomonas_protegens_CHA0T	01556_Pseudomonas_sp_GM74	GCF_000282455.1								31	[27.6 - 34.6%]	0.4989	0.13	26.2	[23.9 - 28.7%]	0.1654	0.02	28.8	[25.9 - 31.9%]	0.5818	0	3.27
00000_Pseudomonas_protegens_CHA0T	02137_Pseudomonas_sp_R25-2017	GCF_002112565.1								37.6	[34.2 - 41.1%]	0.4175	0.92	26.2	[23.9 - 28.7%]	0.1654	0.02	33.8	[30.8 - 36.8%]	0.5138	0.01	1.4
00000_Pseudomonas_protegens_CHA0T	02168_Pseudomonas_sp_R5-2017	GCF_002112255.1								37.6	[34.3 - 41.1%]	0.4168	0.94	26.2	[23.9 - 28.7%]	0.1654	0.02	33.8	[30.9 - 36.9%]	0.5133	0.01	1.4
00000_Pseudomonas_protegens_CHA0T	00298_Pseudomonas_fluorescens_FW300-N2C3	GCF_001307275.1								29.5	[26.1 - 33.1%]	0.5207	0.07	26.2	[23.9 - 28.7%]	0.1655	0.02	27.7	[24.7 - 30.8%]	0.6	0	2.1
00000_Pseudomonas_protegens_CHA0T	00440_Pseudomonas_fluorescens_PS833	GCF_902497855.1								27.1	[23.7 - 30.7%]	0.5601	0.03	26.2	[23.9 - 28.7%]	0.1655	0.02	25.7	[22.8 - 28.8%]	0.6329	0	3.46
00000_Pseudomonas_protegens_CHA0T	00451_Pseudomonas_fluorescens_PS874	GCF_902497965.1								26.9	[23.6 - 30.5%]	0.5626	0.03	26.2	[23.9 - 28.7%]	0.1655	0.02	25.6	[22.7 - 28.7%]	0.635	0	3.87
00000_Pseudomonas_protegens_CHA0T	00584_Pseudomonas_gingeri_21615525	GCF_013386205.1								30.8	[27.4 - 34.4%]	0.5013	0.12	26.2	[23.9 - 28.7%]	0.1655	0.02	28.7	[25.8 - 31.8%]	0.5839	0	0.63
00000_Pseudomonas_protegens_CHA0T	01266_Pseudomonas_sp_B35-2017	GCF_002113645.1								37.7	[34.4 - 41.2%]	0.4159	0.96	26.2	[23.9 - 28.7%]	0.1655	0.02	33.9	[30.9 - 36.9%]	0.5126	0.01	1.28
00000_Pseudomonas_protegens_CHA0T	01278_Pseudomonas_sp_B7-2017	GCF_002112745.1								37.4	[34.1 - 40.9%]	0.4191	0.89	26.2	[23.9 - 28.7%]	0.1655	0.02	33.6	[30.7 - 36.7%]	0.5152	0.01	1.33
00000_Pseudomonas_protegens_CHA0T	02123_Pseudomonas_sp_R12-2017	GCF_002112705.1								37.6	[34.2 - 41.1%]	0.4171	0.93	26.2	[23.9 - 28.7%]	0.1655	0.02	33.8	[30.8 - 36.9%]	0.5136	0.01	1.4
00000_Pseudomonas_protegens_CHA0T	02129_Pseudomonas_sp_R19-2017	GCF_002113485.1								37.6	[34.2 - 41.1%]	0.4173	0.93	26.2	[23.9 - 28.7%]	0.1655	0.02	33.8	[30.8 - 36.9%]	0.5137	0.01	1.4
00000_Pseudomonas_protegens_CHA0T	02130_Pseudomonas_sp_R20-2017	GCF_002112625.1								37.6	[34.2 - 41.1%]	0.4172	0.93	26.2	[23.9 - 28.7%]	0.1655	0.02	33.8	[30.8 - 36.9%]	0.5137	0.01	1.4
00000_Pseudomonas_protegens_CHA0T	02131_Pseudomonas_sp_R21-2017	GCF_002112635.1								37.6	[34.2 - 41.1%]	0.4172	0.93	26.2	[23.9 - 28.7%]	0.1655	0.02	33.8	[30.8 - 36.9%]	0.5137	0.01	1.4
00000_Pseudomonas_protegens_CHA0T	02140_Pseudomonas_sp_R27-2017	GCF_002113445.1								37.6	[34.2 - 41.1%]	0.4172	0.93	26.2	[23.9 - 28.7%]	0.1655	0.02	33.8	[30.8 - 36.9%]	0.5136	0.01	1.4
00000_Pseudomonas_protegens_CHA0T	02144_Pseudomonas_sp_R29-2017	GCF_002112515.1								37.6	[34.2 - 41.1%]	0.4172	0.93	26.2	[23.9 - 28.7%]	0.1655	0.02	33.8	[30.8 - 36.9%]	0.5137	0.01	1.4
00000_Pseudomonas_protegens_CHA0T	02165_Pseudomonas_sp_R44-2017	GCF_002113335.1								37.6	[34.2 - 41.1%]	0.4173	0.93	26.2	[23.9 - 28.7%]	0.1655	0.02	33.8	[30.8 - 36.9%]	0.5137	0.01	1.4
00000_Pseudomonas_protegens_CHA0T	00588_Pseudomonas_gingeri_J1002	GCF_013386725.1								31.2	[27.8 - 34.7%]	0.4964	0.13	26.2	[23.8 - 28.7%]	0.1656	0.02	28.9	[26 - 32%]	0.5798	0	0.5
00000_Pseudomonas_protegens_CHA0T	01249_Pseudomonas_sp_B2-2017	GCF_002113685.1								37.5	[34.1 - 41%]	0.4188	0.89	26.2	[23.8 - 28.7%]	0.1656	0.02	33.7	[30.7 - 36.7%]	0.5151	0.01	1.32
00000_Pseudomonas_protegens_CHA0T	01320_Pseudomonas_sp_C1C7	GCF_013359595.1								30.5	[27.2 - 34.1%]	0.5053	0.11	26.2	[23.8 - 28.7%]	0.1656	0.02	28.5	[25.5 - 31.6%]	0.5872	0	2.53
00000_Pseudomonas_protegens_CHA0T	01754_Pseudomonas_sp_K5002	GCF_013386655.1								28.2	[24.8 - 31.8%]	0.5417	0.04	26.2	[23.8 - 28.7%]	0.1656	0.02	26.6	[23.7 - 29.7%]	0.6176	0	2.39
00000_Pseudomonas_protegens_CHA0T	02011_Pseudomonas_sp_OA65	GCF_017498305.1								28.3	[24.9 - 31.9%]	0.5398	0.05	26.2	[23.8 - 28.7%]	0.1656	0.02	26.7	[23.8 - 29.8%]	0.616	0	2.62
00000_Pseudomonas_protegens_CHA0T	02423_Pseudomonas_sp_VI4_1	GCF_002029345.1								27.4	[24 - 31%]	0.5546	0.03	26.2	[23.8 - 28.7%]	0.1656	0.02	26	[23.1 - 29.1%]	0.6284	0	3.37
00000_Pseudomonas_protegens_CHA0T	00062_Pseudomonas_brassicacearum_Wood3	GCF_003732065.1								30.4	[27 - 34%]	0.507	0.1	26.2	[23.8 - 28.7%]	0.1657	0.02	28.4	[25.5 - 31.5%]	0.5886	0	1.08
00000_Pseudomonas_protegens_CHA0T	00477_Pseudomonas_fluorescens_PS934	GCF_902498225.1								30.2	[26.8 - 33.8%]	0.5102	0.1	26.2	[23.8 - 28.7%]	0.1657	0.02	28.2	[25.3 - 31.3%]	0.5914	0	3.65
00000_Pseudomonas_protegens_CHA0T	00824_Pseudomonas_mediterranea_DSM_16733T	GCF_900106005.1								28.7	[25.3 - 32.3%]	0.5338	0.05	26.2	[23.8 - 28.7%]	0.1657	0.02	27	[24.1 - 30.1%]	0.611	0	2.19
00000_Pseudomonas_protegens_CHA0T	01456_Pseudomonas_sp_FW300-N2C3	GCF_017351715.1								29.5	[26.1 - 33.1%]	0.5209	0.07	26.2	[23.8 - 28.7%]	0.1657	0.02	27.6	[24.7 - 30.7%]	0.6003	0	2.09
00000_Pseudomonas_protegens_CHA0T	02490_Pseudomonas_thivervalensis_DSM_13194T	GCF_001269655.1								29.7	[26.3 - 33.3%]	0.5183	0.08	26.2	[23.8 - 28.6%]	0.1658	0.02	27.8	[24.9 - 30.9%]	0.5981	0	2.21
00000_Pseudomonas_protegens_CHA0T	02492_Pseudomonas_thivervalensis_LMG_21626	GCF_001637285.1								29.6	[26.2 - 33.2%]	0.519	0.08	26.2	[23.8 - 28.6%]	0.1658	0.02	27.7	[24.8 - 30.8%]	0.5988	0	2.19
00000_Pseudomonas_protegens_CHA0T	00292_Pseudomonas_fluorescens_C8	GCF_000967965.1								31.1	[27.7 - 34.7%]	0.4976	0.13	26.1	[23.8 - 28.6%]	0.1659	0.02	28.9	[25.9 - 32%]	0.581	0	3.4
00000_Pseudomonas_protegens_CHA0T	00462_Pseudomonas_fluorescens_PS903	GCF_902498075.1								27.4	[24 - 31%]	0.5548	0.03	26.1	[23.8 - 28.6%]	0.1659	0.02	26	[23.1 - 29.1%]	0.6287	0	3.83
00000_Pseudomonas_protegens_CHA0T	01475_Pseudomonas_sp_FW305-28	GCF_017351395.1								29.1	[25.7 - 32.7%]	0.5268	0.06	26.1	[23.8 - 28.6%]	0.1659	0.02	27.3	[24.4 - 30.4%]	0.6053	0	2.04
00000_Pseudomonas_protegens_CHA0T	02127_Pseudomonas_sp_R16-2017	GCF_002113495.1								37.6	[34.3 - 41.1%]	0.4169	0.93	26.1	[23.8 - 28.6%]	0.1659	0.02	33.8	[30.8 - 36.9%]	0.5137	0.01	1.33
00000_Pseudomonas_protegens_CHA0T	00052_Pseudomonas_bijieensis_L22-9T	GCF_013347965.1								29.3	[25.9 - 32.9%]	0.5242	0.07	26.1	[23.8 - 28.6%]	0.166	0.02	27.5	[24.5 - 30.6%]	0.6032	0	2.54
00000_Pseudomonas_protegens_CHA0T	01236_Pseudomonas_sp_B11-2017	GCF_002113285.1								37.9	[34.5 - 41.4%]	0.4139	1	26.1	[23.8 - 28.6%]	0.166	0.02	34	[31 - 37%]	0.5112	0.01	1.39
00000_Pseudomonas_protegens_CHA0T	01459_Pseudomonas_sp_FW300-N2F2	GCF_017351655.1								29.5	[26.1 - 33.1%]	0.5208	0.07	26.1	[23.8 - 28.6%]	0.166	0.02	27.6	[24.7 - 30.7%]	0.6004	0	2.25
00000_Pseudomonas_protegens_CHA0T	01768_Pseudomonas_sp_LAB-08	GCF_002356535.1								28.7	[25.3 - 32.3%]	0.5333	0.05	26.1	[23.8 - 28.6%]	0.166	0.02	27	[24.1 - 30.1%]	0.6108	0	3.64
00000_Pseudomonas_protegens_CHA0T	01865_Pseudomonas_sp_MPBD7-1	GCF_002901485.1								29.2	[25.8 - 32.8%]	0.5251	0.07	26.1	[23.8 - 28.6%]	0.166	0.02	27.4	[24.5 - 30.5%]	0.604	0	2.05
00000_Pseudomonas_protegens_CHA0T	02491_Pseudomonas_thivervalensis_PITR2	GCF_001269685.1								29.3	[25.9 - 32.9%]	0.5239	0.07	26.1	[23.8 - 28.6%]	0.166	0.02	27.5	[24.6 - 30.6%]	0.6029	0	2.34
00000_Pseudomonas_protegens_CHA0T	00331_Pseudomonas_fluorescens_2P24	GCF_002865505.1								29.7	[26.4 - 33.3%]	0.5172	0.08	26.1	[23.8 - 28.6%]	0.1661	0.02	27.8	[24.9 - 30.9%]	0.5974	0	2.6
00000_Pseudomonas_protegens_CHA0T	00369_Pseudomonas_fluorescens_DR133	GCF_010668965.1								29.3	[25.9 - 32.9%]	0.5243	0.07	26.1	[23.8 - 28.6%]	0.1661	0.02	27.4	[24.5 - 30.6%]	0.6033	0	2.61
00000_Pseudomonas_protegens_CHA0T	00829_Pseudomonas_mediterranea_S58	GCF_009818265.1								28.5	[25.1 - 32.1%]	0.5361	0.05	26.1	[23.8 - 28.6%]	0.1661	0.02	26.9	[24 - 30%]	0.6131	0	2.33
00000_Pseudomonas_protegens_CHA0T	01802_Pseudomonas_sp_Leaf48	GCF_001421885.1								28.5	[25.2 - 32.1%]	0.5358	0.05	26.1	[23.8 - 28.6%]	0.1661	0.02	26.9	[24 - 30%]	0.6129	0	3.95
00000_Pseudomonas_protegens_CHA0T	02052_Pseudomonas_sp_P97_38	GCF_001269745.1								31.3	[27.9 - 34.9%]	0.4945	0.14	26.1	[23.8 - 28.6%]	0.1661	0.02	29	[26.1 - 32.1%]	0.5785	0	1.01
00000_Pseudomonas_protegens_CHA0T	01950_Pseudomonas_sp_NFACC13-1	GCF_900104425.1								29.2	[25.9 - 32.8%]	0.5247	0.07	26.1	[23.8 - 28.6%]	0.1662	0.02	27.4	[24.5 - 30.5%]	0.6037	0	2.23
00000_Pseudomonas_protegens_CHA0T	02072_Pseudomonas_sp_Pdm06	GCF_014851795.1								29.2	[25.9 - 32.9%]	0.5245	0.07	26.1	[23.8 - 28.6%]	0.1662	0.02	27.4	[24.5 - 30.5%]	0.6036	0	2.2
00000_Pseudomonas_protegens_CHA0T	00343_Pseudomonas_fluorescens_Pf275	GCF_003410335.1								29.7	[26.3 - 33.3%]	0.5176	0.08	26.1	[23.7 - 28.6%]	0.1663	0.02	27.8	[24.9 - 30.9%]	0.5978	0	2.48
00000_Pseudomonas_protegens_CHA0T	00460_Pseudomonas_fluorescens_PS861	GCF_902498055.1								29.2	[25.8 - 32.8%]	0.5258	0.07	26.1	[23.7 - 28.6%]	0.1663	0.02	27.4	[24.5 - 30.5%]	0.6046	0	3.87
00000_Pseudomonas_protegens_CHA0T	00470_Pseudomonas_fluorescens_PS922	GCF_902498155.1								30.5	[27.1 - 34.1%]	0.5057	0.11	26.1	[23.7 - 28.6%]	0.1663	0.02	28.4	[25.5 - 31.5%]	0.5879	0	3.72
00000_Pseudomonas_protegens_CHA0T	00480_Pseudomonas_fluorescens_PS938	GCF_902498255.1								30.8	[27.4 - 34.4%]	0.5016	0.12	26.1	[23.7 - 28.6%]	0.1663	0.02	28.6	[25.7 - 31.7%]	0.5845	0	3.56
00000_Pseudomonas_protegens_CHA0T	00650_Pseudomonas_jessenii_DSM_17150T	GCF_002236115.1								30.3	[27 - 33.9%]	0.5082	0.1	26.1	[23.7 - 28.6%]	0.1663	0.02	28.3	[25.4 - 31.4%]	0.59	0	3.69
00000_Pseudomonas_protegens_CHA0T	01194_Pseudomonas_sp_ACN8	GCF_002303925.1								30.8	[27.4 - 34.4%]	0.5013	0.12	26.1	[23.7 - 28.6%]	0.1663	0.02	28.7	[25.7 - 31.8%]	0.5842	0	3.55
00000_Pseudomonas_protegens_CHA0T	02158_Pseudomonas_sp_R4-2017	GCF_002112285.1								37.7	[34.3 - 41.1%]	0.4167	0.94	26.1	[23.7 - 28.6%]	0.1663	0.02	33.8	[30.8 - 36.9%]	0.5137	0.01	1.27
00000_Pseudomonas_protegens_CHA0T	00069_Pseudomonas_brassicacearum_48H11	GCF_003732225.1								31.7	[28.3 - 35.3%]	0.4888	0.16	26.1	[23.7 - 28.6%]	0.1664	0.02	29.3	[26.4 - 32.4%]	0.5739	0	4.56
00000_Pseudomonas_protegens_CHA0T	00079_Pseudomonas_brassicacearum_subsp_brassicacearum_NFM421	GCF_000194805.1								29.9	[26.5 - 33.5%]	0.5151	0.08	26.1	[23.7 - 28.6%]	0.1664	0.02	27.9	[25 - 31%]	0.5958	0	2.6
00000_Pseudomonas_protegens_CHA0T	01957_Pseudomonas_sp_NFACC24-1	GCF_900115235.1								29.8	[26.4 - 33.4%]	0.5167	0.08	26.1	[23.7 - 28.6%]	0.1664	0.02	27.8	[24.9 - 30.9%]	0.5971	0	2.31
00000_Pseudomonas_protegens_CHA0T	00065_Pseudomonas_brassicacearum_Delaware	GCF_003732145.1								29.7	[26.3 - 33.3%]	0.5181	0.08	26.1	[23.7 - 28.5%]	0.1665	0.02	27.8	[24.8 - 30.9%]	0.5983	0	2.56
00000_Pseudomonas_protegens_CHA0T	00077_Pseudomonas_brassicacearum_PP1_210F	GCF_000785375.1								30.4	[27 - 34%]	0.5072	0.1	26.1	[23.7 - 28.5%]	0.1665	0.02	28.3	[25.4 - 31.4%]	0.5892	0	2.46
00000_Pseudomonas_protegens_CHA0T	00674_Pseudomonas_kilonensis_1855-344	GCF_000968575.1								29.3	[25.9 - 32.9%]	0.5234	0.07	26	[23.7 - 28.5%]	0.1665	0.02	27.5	[24.6 - 30.6%]	0.6028	0	2.69
00000_Pseudomonas_protegens_CHA0T	02031_Pseudomonas_sp_OV397	GCF_003387585.1								29.6	[26.2 - 33.2%]	0.5194	0.08	26.1	[23.7 - 28.5%]	0.1665	0.02	27.7	[24.8 - 30.8%]	0.5994	0	3.8
00000_Pseudomonas_protegens_CHA0T	02193_Pseudomonas_sp_Root401	GCF_001425105.1								29	[25.6 - 32.6%]	0.5288	0.06	26.1	[23.7 - 28.5%]	0.1665	0.02	27.2	[24.3 - 30.3%]	0.6072	0	2.86
00000_Pseudomonas_protegens_CHA0T	00060_Pseudomonas_brassicacearum_LBUM300	GCF_001449085.1								29.6	[26.2 - 33.2%]	0.5198	0.08	26	[23.7 - 28.5%]	0.1666	0.02	27.7	[24.8 - 30.8%]	0.5998	0	2.63
00000_Pseudomonas_protegens_CHA0T	00339_Pseudomonas_fluorescens_LY3	GCF_003258965.1								29.5	[26.1 - 33.1%]	0.5206	0.07	26	[23.7 - 28.5%]	0.1666	0.02	27.6	[24.7 - 30.7%]	0.6005	0	3.94
00000_Pseudomonas_protegens_CHA0T	00549_Pseudomonas_frederiksbergensis_94G2	GCF_003732245.1								30.3	[26.9 - 33.9%]	0.5092	0.1	26	[23.7 - 28.5%]	0.1666	0.02	28.2	[25.3 - 31.3%]	0.591	0	4.28
00000_Pseudomonas_protegens_CHA0T	00827_Pseudomonas_mediterranea_CFBP5444	GCF_001412045.1								28.5	[25.2 - 32.2%]	0.5355	0.05	26	[23.7 - 28.5%]	0.1666	0.02	26.9	[24 - 30%]	0.6129	0	2.17
00000_Pseudomonas_protegens_CHA0T	01553_Pseudomonas_sp_GM55	GCF_000282395.1								29.9	[26.5 - 33.5%]	0.5151	0.08	26	[23.7 - 28.5%]	0.1666	0.02	27.9	[25 - 31%]	0.5959	0	3.73
00000_Pseudomonas_protegens_CHA0T	02155_Pseudomonas_sp_R37-2017	GCF_002113375.1								29.8	[26.5 - 33.4%]	0.5156	0.08	26	[23.7 - 28.5%]	0.1666	0.02	27.9	[25 - 31%]	0.5963	0	3.28
00000_Pseudomonas_protegens_CHA0T	02307_Pseudomonas_sp_SWRI12	GCF_014268745.1								29.2	[25.8 - 32.8%]	0.5251	0.07	26	[23.7 - 28.5%]	0.1666	0.02	27.4	[24.5 - 30.5%]	0.6043	0	2.13
00000_Pseudomonas_protegens_CHA0T	00061_Pseudomonas_brassicacearum_L13-6-12	GCF_001746815.1								30.1	[26.8 - 33.7%]	0.5112	0.09	26	[23.7 - 28.5%]	0.1667	0.02	28.1	[25.2 - 31.2%]	0.5927	0	2.47
00000_Pseudomonas_protegens_CHA0T	00075_Pseudomonas_brassicacearum_LMG_21623	GCF_900103245.1								30.3	[26.9 - 33.9%]	0.5085	0.1	26	[23.7 - 28.5%]	0.1667	0.02	28.3	[25.3 - 31.4%]	0.5904	0	2.59
00000_Pseudomonas_protegens_CHA0T	00332_Pseudomonas_fluorescens_FR1	GCF_002879715.1								29.7	[26.3 - 33.3%]	0.5177	0.08	26	[23.7 - 28.5%]	0.1667	0.02	27.8	[24.9 - 30.9%]	0.5981	0	2.59
00000_Pseudomonas_protegens_CHA0T	02061_Pseudomonas_sp_PB101	GCF_009764265.1								31.1	[27.7 - 34.7%]	0.4973	0.13	26	[23.7 - 28.5%]	0.1667	0.02	28.9	[25.9 - 32%]	0.5811	0	2.93
00000_Pseudomonas_protegens_CHA0T	00057_Pseudomonas_brassicacearum_PA1G7	GCF_000800585.1								29.8	[26.4 - 33.4%]	0.5161	0.08	26	[23.7 - 28.5%]	0.1668	0.02	27.9	[24.9 - 31%]	0.5968	0	2.48
00000_Pseudomonas_protegens_CHA0T	00072_Pseudomonas_brassicacearum_3Re2-7	GCF_008370715.1								30.3	[26.9 - 33.9%]	0.5093	0.1	26	[23.7 - 28.5%]	0.1668	0.02	28.2	[25.3 - 31.3%]	0.5911	0	2.56
00000_Pseudomonas_protegens_CHA0T	00488_Pseudomonas_fluorescens_F113	GCF_000237065.1								29.8	[26.5 - 33.4%]	0.5157	0.08	26	[23.7 - 28.5%]	0.1668	0.02	27.9	[25 - 31%]	0.5965	0	2.61
00000_Pseudomonas_protegens_CHA0T	00498_Pseudomonas_fluorescens_Pf29Arp	GCF_000346775.1								27.9	[24.5 - 31.5%]	0.5461	0.04	26	[23.7 - 28.5%]	0.1668	0.02	26.3	[23.5 - 29.5%]	0.6219	0	2.45
00000_Pseudomonas_protegens_CHA0T	00828_Pseudomonas_mediterranea_TEIC1105	GCF_001412185.1								28.6	[25.2 - 32.2%]	0.535	0.05	26	[23.7 - 28.5%]	0.1668	0.02	26.9	[24 - 30%]	0.6125	0	2.17
00000_Pseudomonas_protegens_CHA0T	01458_Pseudomonas_sp_FW300-N2E3	GCF_017351665.1								31.6	[28.2 - 35.2%]	0.4905	0.15	26	[23.7 - 28.5%]	0.1668	0.02	29.2	[26.3 - 32.3%]	0.5755	0	4.59
00000_Pseudomonas_protegens_CHA0T	01951_Pseudomonas_sp_NFACC14	GCF_900106885.1								29.6	[26.3 - 33.2%]	0.5187	0.08	26	[23.7 - 28.5%]	0.1668	0.02	27.7	[24.8 - 30.8%]	0.599	0	2.07
00000_Pseudomonas_protegens_CHA0T	02197_Pseudomonas_sp_Root71	GCF_001429045.1								31.5	[28.1 - 35.1%]	0.4915	0.15	26	[23.7 - 28.5%]	0.1668	0.02	29.2	[26.3 - 32.3%]	0.5763	0	3.4
00000_Pseudomonas_protegens_CHA0T	02493_Pseudomonas_thivervalensis_SC5	GCF_003293325.1								29.6	[26.2 - 33.2%]	0.5188	0.08	26	[23.7 - 28.5%]	0.1668	0.02	27.7	[24.8 - 30.8%]	0.5991	0	2.19
00000_Pseudomonas_protegens_CHA0T	00067_Pseudomonas_brassicacearum_37D10	GCF_003732175.1								30.1	[26.7 - 33.7%]	0.5118	0.09	26	[23.7 - 28.5%]	0.1669	0.02	28.1	[25.2 - 31.2%]	0.5933	0	4.6
00000_Pseudomonas_protegens_CHA0T	00545_Pseudomonas_frederiksbergensis_ERDD5-01	GCF_001874645.1								29.9	[26.5 - 33.5%]	0.5151	0.08	26	[23.7 - 28.5%]	0.1669	0.02	27.9	[25 - 31%]	0.5961	0	4.89
00000_Pseudomonas_protegens_CHA0T	00825_Pseudomonas_mediterranea_CFBP5404	GCF_001411985.1								28.6	[25.2 - 32.2%]	0.535	0.05	26	[23.7 - 28.5%]	0.1669	0.02	26.9	[24 - 30%]	0.6126	0	2.12
00000_Pseudomonas_protegens_CHA0T	01587_Pseudomonas_sp_GV085	GCF_003050925.1								29.7	[26.3 - 33.3%]	0.5175	0.08	26	[23.7 - 28.5%]	0.1669	0.02	27.8	[24.9 - 30.9%]	0.598	0	3.8
00000_Pseudomonas_protegens_CHA0T	01894_Pseudomonas_sp_MWU12-2115	GCF_002909835.2								31.2	[27.9 - 34.8%]	0.4953	0.14	26	[23.7 - 28.5%]	0.1669	0.02	29	[26 - 32.1%]	0.5795	0	2.99
00000_Pseudomonas_protegens_CHA0T	01949_Pseudomonas_sp_NFACC11-2	GCF_003001775.1								29.5	[26.2 - 33.1%]	0.5202	0.07	26	[23.7 - 28.5%]	0.1669	0.02	27.6	[24.7 - 30.7%]	0.6003	0	2.19
00000_Pseudomonas_protegens_CHA0T	01952_Pseudomonas_sp_NFACC15-1	GCF_900103555.1								29.6	[26.2 - 33.2%]	0.5189	0.08	26	[23.7 - 28.5%]	0.1669	0.02	27.7	[24.8 - 30.8%]	0.5992	0	2.07
00000_Pseudomonas_protegens_CHA0T	02179_Pseudomonas_sp_RDP1	GCF_016887885.1								29	[25.6 - 32.6%]	0.5287	0.06	26	[23.7 - 28.5%]	0.1669	0.02	27.2	[24.3 - 30.3%]	0.6074	0	2.65
00000_Pseudomonas_protegens_CHA0T	02313_Pseudomonas_sp_SWRI179	GCF_014268705.1								29.1	[25.7 - 32.7%]	0.5265	0.06	26	[23.7 - 28.5%]	0.1669	0.02	27.3	[24.4 - 30.4%]	0.6055	0	2.23
00000_Pseudomonas_protegens_CHA0T	00830_Pseudomonas_mediterranea_EDOX	GCF_016735085.1								29.1	[25.8 - 32.7%]	0.5265	0.06	26	[23.6 - 28.5%]	0.167	0.02	27.3	[24.4 - 30.4%]	0.6055	0	1.99
00000_Pseudomonas_protegens_CHA0T	02196_Pseudomonas_sp_Root68	GCF_001427765.1								31.5	[28.1 - 35.1%]	0.492	0.15	26	[23.6 - 28.5%]	0.167	0.02	29.1	[26.2 - 32.2%]	0.5769	0	3.4
00000_Pseudomonas_protegens_CHA0T	00068_Pseudomonas_brassicacearum_Wood1	GCF_003732185.1								29.5	[26.2 - 33.1%]	0.5201	0.07	26	[23.6 - 28.4%]	0.1671	0.02	27.6	[24.7 - 30.7%]	0.6003	0	2.64
00000_Pseudomonas_protegens_CHA0T	00076_Pseudomonas_brassicacearum_51MFCVI2_1	GCF_000510785.1								30.1	[26.7 - 33.7%]	0.5118	0.09	26	[23.6 - 28.5%]	0.1671	0.02	28.1	[25.2 - 31.2%]	0.5934	0	2.42
00000_Pseudomonas_protegens_CHA0T	00500_Pseudomonas_fluorescens_Q8r1-96	GCF_000263695.1								30.7	[27.3 - 34.3%]	0.5029	0.11	26	[23.6 - 28.5%]	0.1671	0.02	28.5	[25.6 - 31.6%]	0.5859	0	2.44
00000_Pseudomonas_protegens_CHA0T	01942_Pseudomonas_sp_NFACC04-2	GCF_900119265.1								30	[26.6 - 33.6%]	0.513	0.09	26	[23.6 - 28.5%]	0.1671	0.02	28	[25.1 - 31.1%]	0.5944	0	2.13
00000_Pseudomonas_protegens_CHA0T	02494_Pseudomonas_thivervalensis_PLM3	GCF_003293395.1								29.6	[26.2 - 33.2%]	0.5196	0.08	26	[23.6 - 28.5%]	0.1671	0.02	27.7	[24.8 - 30.8%]	0.5999	0	2.19
00000_Pseudomonas_protegens_CHA0T	02518_Pseudomonas_umsongensis_CY-1	GCF_012647205.1								28.3	[25 - 32%]	0.5386	0.05	26	[23.6 - 28.5%]	0.1671	0.02	26.7	[23.8 - 29.8%]	0.6157	0	3.79
00000_Pseudomonas_protegens_CHA0T	00297_Pseudomonas_fluorescens_FW300-N2E3	GCF_001307155.1								31.6	[28.3 - 35.2%]	0.4898	0.16	26	[23.6 - 28.4%]	0.1672	0.02	29.3	[26.3 - 32.4%]	0.5751	0	4.59
00000_Pseudomonas_protegens_CHA0T	01713_Pseudomonas_sp_Irchel_3A7	GCF_900187565.1								29.7	[26.3 - 33.3%]	0.5177	0.08	26	[23.6 - 28.4%]	0.1672	0.02	27.8	[24.8 - 30.9%]	0.5983	0	3.84
00000_Pseudomonas_protegens_CHA0T	01961_Pseudomonas_sp_NFACC37-1	GCF_900101575.1								29.9	[26.5 - 33.5%]	0.515	0.08	26	[23.6 - 28.4%]	0.1672	0.02	27.9	[25 - 31%]	0.5961	0	2.34
00000_Pseudomonas_protegens_CHA0T	02256_Pseudomonas_sp_SbOxS1	GCF_013416725.1								29.2	[25.9 - 32.9%]	0.5246	0.07	26	[23.6 - 28.4%]	0.1672	0.02	27.4	[24.5 - 30.5%]	0.6041	0	3.03
00000_Pseudomonas_protegens_CHA0T	00056_Pseudomonas_brassicacearum_DF41	GCF_000585995.1								28.8	[25.5 - 32.5%]	0.5308	0.06	25.9	[23.6 - 28.4%]	0.1673	0.02	27.1	[24.2 - 30.2%]	0.6093	0	2.86
00000_Pseudomonas_protegens_CHA0T	00677_Pseudomonas_kilonensis_ACN4	GCF_002303965.1								30.1	[26.7 - 33.7%]	0.512	0.09	25.9	[23.6 - 28.4%]	0.1673	0.02	28.1	[25.1 - 31.2%]	0.5936	0	2.54
00000_Pseudomonas_protegens_CHA0T	00734_Pseudomonas_laurylsulfativorans_AP3_22T	GCF_002906155.1								29.8	[26.4 - 33.4%]	0.5163	0.08	25.9	[23.6 - 28.4%]	0.1673	0.02	27.8	[24.9 - 30.9%]	0.5972	0	3.78
00000_Pseudomonas_protegens_CHA0T	00826_Pseudomonas_mediterranea_TEIC1022	GCF_001412005.1								28.8	[25.4 - 32.4%]	0.5322	0.06	25.9	[23.6 - 28.4%]	0.1673	0.02	27	[24.1 - 30.1%]	0.6105	0	2.07
00000_Pseudomonas_protegens_CHA0T	01735_Pseudomonas_sp_IzPS43_3003	GCF_009861505.1								28.3	[25 - 31.9%]	0.539	0.05	25.9	[23.6 - 28.4%]	0.1673	0.02	26.7	[23.8 - 29.8%]	0.6161	0	3.78
00000_Pseudomonas_protegens_CHA0T	02305_Pseudomonas_sp_SWRI108	GCF_014268695.1								30.2	[26.8 - 33.8%]	0.5103	0.1	25.9	[23.6 - 28.4%]	0.1673	0.02	28.1	[25.2 - 31.2%]	0.5922	0	2.49
00000_Pseudomonas_protegens_CHA0T	02432_Pseudomonas_sp_WPR_5_2	GCF_003634475.1								28.5	[25.1 - 32.1%]	0.5367	0.05	25.9	[23.6 - 28.4%]	0.1673	0.02	26.8	[23.9 - 29.9%]	0.6142	0	3.91
00000_Pseudomonas_protegens_CHA0T	00066_Pseudomonas_brassicacearum_93F8	GCF_003732165.1								30.3	[26.9 - 33.9%]	0.5092	0.1	25.9	[23.6 - 28.4%]	0.1674	0.02	28.2	[25.3 - 31.3%]	0.5913	0	2.42
00000_Pseudomonas_protegens_CHA0T	00340_Pseudomonas_fluorescens_AG1429	GCF_003349815.1								30.3	[26.9 - 33.9%]	0.5085	0.1	25.9	[23.6 - 28.4%]	0.1674	0.02	28.2	[25.3 - 31.3%]	0.5908	0	2.41
00000_Pseudomonas_protegens_CHA0T	00555_Pseudomonas_frederiksbergensis_DM22	GCF_017114915.1								32	[28.7 - 35.6%]	0.4844	0.18	25.9	[23.6 - 28.4%]	0.1674	0.02	29.6	[26.6 - 32.7%]	0.5707	0	3.78
00000_Pseudomonas_protegens_CHA0T	01453_Pseudomonas_sp_FW300-N1A5	GCF_017351755.1								31.1	[27.7 - 34.7%]	0.4975	0.13	25.9	[23.6 - 28.4%]	0.1674	0.02	28.8	[25.9 - 31.9%]	0.5816	0	4.56
00000_Pseudomonas_protegens_CHA0T	01457_Pseudomonas_sp_FW300-N2E2	GCF_017351695.1								29.2	[25.8 - 32.8%]	0.5252	0.07	25.9	[23.6 - 28.4%]	0.1674	0.02	27.4	[24.5 - 30.5%]	0.6047	0	2.84
00000_Pseudomonas_protegens_CHA0T	01509_Pseudomonas_sp_FW306-02-F04-BA	GCF_017350745.1								31.1	[27.8 - 34.7%]	0.4965	0.13	25.9	[23.6 - 28.4%]	0.1674	0.02	28.9	[26 - 32%]	0.5808	0	4.56
00000_Pseudomonas_protegens_CHA0T	01519_Pseudomonas_sp_FW306-2-11AB	GCF_017350615.1								31.1	[27.8 - 34.7%]	0.4968	0.13	25.9	[23.6 - 28.4%]	0.1674	0.02	28.9	[25.9 - 32%]	0.5811	0	4.55
00000_Pseudomonas_protegens_CHA0T	01522_Pseudomonas_sp_FW306-2-11BA	GCF_017350595.1								31.2	[27.8 - 34.8%]	0.4958	0.14	25.9	[23.6 - 28.4%]	0.1674	0.02	28.9	[26 - 32%]	0.5802	0	4.56
00000_Pseudomonas_protegens_CHA0T	01557_Pseudomonas_sp_GM78	GCF_000282475.1								29.1	[25.7 - 32.7%]	0.5268	0.06	25.9	[23.6 - 28.4%]	0.1674	0.02	27.3	[24.4 - 30.4%]	0.606	0	3.18
00000_Pseudomonas_protegens_CHA0T	02119_Pseudomonas_sp_QTF5	GCF_000512695.2								29.1	[25.8 - 32.8%]	0.526	0.06	25.9	[23.6 - 28.4%]	0.1674	0.02	27.3	[24.4 - 30.4%]	0.6054	0	4.68
00000_Pseudomonas_protegens_CHA0T	02428_Pseudomonas_sp_WCS365	GCF_002796855.1								30.3	[26.9 - 33.9%]	0.5085	0.1	25.9	[23.6 - 28.4%]	0.1674	0.02	28.2	[25.3 - 31.3%]	0.5907	0	2.42
00000_Pseudomonas_protegens_CHA0T	02521_Pseudomonas_umsongensis_LMG_21317	GCF_900105285.1								28.5	[25.1 - 32.1%]	0.5364	0.05	25.9	[23.6 - 28.4%]	0.1674	0.02	26.8	[23.9 - 29.9%]	0.614	0	3.7
00000_Pseudomonas_protegens_CHA0T	00078_Pseudomonas_brassicacearum_subsp_brassicacearum_CCUG_51508T	GCF_008801605.1								30.2	[26.8 - 33.8%]	0.5103	0.1	25.9	[23.6 - 28.4%]	0.1675	0.01	28.1	[25.2 - 31.2%]	0.5923	0	2.58
00000_Pseudomonas_protegens_CHA0T	00288_Pseudomonas_fluorescens_DSM_8569	GCF_000876175.1								29.6	[26.3 - 33.2%]	0.5187	0.08	25.9	[23.6 - 28.4%]	0.1675	0.02	27.7	[24.8 - 30.8%]	0.5993	0	2.38
00000_Pseudomonas_protegens_CHA0T	01507_Pseudomonas_sp_FW306-02-F02-AB	GCF_017350815.1								31.2	[27.9 - 34.8%]	0.4952	0.14	25.9	[23.6 - 28.4%]	0.1675	0.02	28.9	[26 - 32.1%]	0.5797	0	4.56
00000_Pseudomonas_protegens_CHA0T	01508_Pseudomonas_sp_FW306-02-F04-AA	GCF_017350785.1								31.2	[27.9 - 34.8%]	0.4954	0.14	25.9	[23.6 - 28.4%]	0.1675	0.01	28.9	[26 - 32%]	0.5799	0	4.56
00000_Pseudomonas_protegens_CHA0T	01510_Pseudomonas_sp_FW306-02-F08-AA	GCF_017350755.1								31.2	[27.8 - 34.8%]	0.4959	0.14	25.9	[23.6 - 28.4%]	0.1675	0.01	28.9	[26 - 32%]	0.5804	0	4.55
00000_Pseudomonas_protegens_CHA0T	01511_Pseudomonas_sp_FW306-02-H05-AA	GCF_017350735.1								31.3	[27.9 - 34.9%]	0.4949	0.14	25.9	[23.6 - 28.4%]	0.1675	0.01	29	[26 - 32.1%]	0.5795	0	4.55
00000_Pseudomonas_protegens_CHA0T	01512_Pseudomonas_sp_FW306-02-H05-AB	GCF_017350695.1								31.3	[27.9 - 34.9%]	0.4942	0.14	25.9	[23.6 - 28.4%]	0.1675	0.02	29	[26.1 - 32.1%]	0.5789	0	4.55
00000_Pseudomonas_protegens_CHA0T	01513_Pseudomonas_sp_FW306-02-H05-BA	GCF_017350705.1								31.2	[27.8 - 34.8%]	0.4955	0.14	25.9	[23.6 - 28.4%]	0.1675	0.01	28.9	[26 - 32%]	0.58	0	4.56
00000_Pseudomonas_protegens_CHA0T	01514_Pseudomonas_sp_FW306-02-H06B	GCF_017350675.1								31	[27.6 - 34.6%]	0.4985	0.13	25.9	[23.6 - 28.4%]	0.1675	0.02	28.8	[25.8 - 31.9%]	0.5825	0	4.56
00000_Pseudomonas_protegens_CHA0T	01518_Pseudomonas_sp_FW306-2-11AA	GCF_017350655.1								31.3	[27.9 - 34.9%]	0.4945	0.14	25.9	[23.6 - 28.4%]	0.1675	0.02	29	[26.1 - 32.1%]	0.5792	0	4.55
00000_Pseudomonas_protegens_CHA0T	01520_Pseudomonas_sp_FW306-2-11AC	GCF_017350555.1								31.2	[27.8 - 34.8%]	0.4955	0.14	25.9	[23.6 - 28.4%]	0.1675	0.01	28.9	[26 - 32%]	0.58	0	4.55
00000_Pseudomonas_protegens_CHA0T	01521_Pseudomonas_sp_FW306-2-11AD	GCF_017350575.1								31.3	[27.9 - 34.9%]	0.4947	0.14	25.9	[23.6 - 28.4%]	0.1675	0.01	29	[26.1 - 32.1%]	0.5794	0	4.55
00000_Pseudomonas_protegens_CHA0T	01601_Pseudomonas_sp_GW456-11-11-14-LB1	GCF_017350255.1								31.1	[27.7 - 34.7%]	0.4976	0.13	25.9	[23.6 - 28.4%]	0.1675	0.02	28.8	[25.9 - 31.9%]	0.5818	0	4.55
00000_Pseudomonas_protegens_CHA0T	02065_Pseudomonas_sp_PB120	GCF_009761815.1								28.8	[25.5 - 32.5%]	0.5308	0.06	25.9	[23.6 - 28.4%]	0.1675	0.01	27.1	[24.2 - 30.2%]	0.6094	0	3.55
00000_Pseudomonas_protegens_CHA0T	00055_Pseudomonas_brassicacearum_JCM_11938T	GCF_012034345.1								30.2	[26.8 - 33.8%]	0.51	0.1	25.9	[23.6 - 28.4%]	0.1676	0.01	28.1	[25.2 - 31.3%]	0.5921	0	2.57
00000_Pseudomonas_protegens_CHA0T	00216_Pseudomonas_corrugata_TEIC1148	GCF_001412065.1								26.4	[23.1 - 30.1%]	0.571	0.02	25.9	[23.6 - 28.4%]	0.1676	0.01	25.2	[22.3 - 28.3%]	0.6429	0	3.04
00000_Pseudomonas_protegens_CHA0T	00217_Pseudomonas_corrugata_CFBP5403	GCF_001412195.1								26.3	[23 - 30%]	0.5726	0.02	25.9	[23.6 - 28.4%]	0.1676	0.01	25.1	[22.2 - 28.2%]	0.6442	0	2.9
00000_Pseudomonas_protegens_CHA0T	00587_Pseudomonas_gingeri_J4002	GCF_013386645.1								32.3	[28.9 - 35.9%]	0.4808	0.2	25.9	[23.6 - 28.4%]	0.1676	0.01	29.7	[26.8 - 32.8%]	0.5678	0	0.5
00000_Pseudomonas_protegens_CHA0T	00676_Pseudomonas_kilonensis_ACN7	GCF_002303915.1								30.4	[27.1 - 34%]	0.5069	0.1	25.9	[23.6 - 28.4%]	0.1676	0.01	28.3	[25.4 - 31.4%]	0.5895	0	2.43
00000_Pseudomonas_protegens_CHA0T	01413_Pseudomonas_sp_FEN	GCF_904067045.1								28.7	[25.3 - 32.3%]	0.5335	0.05	25.9	[23.6 - 28.4%]	0.1676	0.01	26.9	[24 - 30.1%]	0.6117	0	2.27
00000_Pseudomonas_protegens_CHA0T	02404_Pseudomonas_sp_URIL14HWK12-I7	GCF_000514275.1								29.4	[26 - 33%]	0.5219	0.07	25.9	[23.6 - 28.4%]	0.1676	0.01	27.5	[24.6 - 30.6%]	0.602	0	2.64
00000_Pseudomonas_protegens_CHA0T	00308_Pseudomonas_fluorescens_FW300-N2E2	GCF_001623525.1								29.2	[25.9 - 32.9%]	0.5246	0.07	25.9	[23.6 - 28.4%]	0.1677	0.01	27.4	[24.5 - 30.5%]	0.6043	0	2.85
00000_Pseudomonas_protegens_CHA0T	00582_Pseudomonas_gingeri_A6001	GCF_013386115.1								32.5	[29.2 - 36.1%]	0.4776	0.21	25.9	[23.5 - 28.4%]	0.1677	0.01	29.9	[27 - 33%]	0.5652	0	0.52
00000_Pseudomonas_protegens_CHA0T	00596_Pseudomonas_gingeri_P8018	GCF_013387125.1								30.2	[26.9 - 33.8%]	0.5096	0.1	25.9	[23.6 - 28.4%]	0.1677	0.01	28.2	[25.3 - 31.3%]	0.5918	0	1.35
00000_Pseudomonas_protegens_CHA0T	01147_Pseudomonas_sp_43mfcvi1_1	GCF_003149225.1								29.6	[26.2 - 33.2%]	0.5196	0.08	25.9	[23.5 - 28.4%]	0.1677	0.01	27.6	[24.7 - 30.8%]	0.6002	0	2.52
00000_Pseudomonas_protegens_CHA0T	01399_Pseudomonas_sp_Ep_R1	GCF_002027095.1								29.6	[26.2 - 33.2%]	0.5191	0.08	25.9	[23.5 - 28.4%]	0.1677	0.01	27.7	[24.8 - 30.8%]	0.5998	0	2.79
00000_Pseudomonas_protegens_CHA0T	01506_Pseudomonas_sp_FW306-02-F02-AA	GCF_017350835.1								30.7	[27.3 - 34.3%]	0.5028	0.11	25.9	[23.5 - 28.4%]	0.1677	0.01	28.5	[25.6 - 31.6%]	0.5862	0	4.56
00000_Pseudomonas_protegens_CHA0T	01515_Pseudomonas_sp_FW306-02-H06C	GCF_017350635.1								30.7	[27.3 - 34.3%]	0.5025	0.12	25.9	[23.6 - 28.4%]	0.1677	0.01	28.5	[25.6 - 31.6%]	0.586	0	4.58
00000_Pseudomonas_protegens_CHA0T	01647_Pseudomonas_sp_GW460-R15	GCF_002901575.1								31.4	[28.1 - 35%]	0.4926	0.15	25.9	[23.5 - 28.4%]	0.1677	0.01	29.1	[26.2 - 32.2%]	0.5777	0	4.43
00000_Pseudomonas_protegens_CHA0T	00585_Pseudomonas_gingeri_21614711	GCF_013386235.1								31.5	[28.2 - 35.1%]	0.4911	0.15	25.9	[23.5 - 28.4%]	0.1678	0.01	29.2	[26.2 - 32.3%]	0.5765	0	0.87
00000_Pseudomonas_protegens_CHA0T	00804_Pseudomonas_mandelii_YF10-2-1_51	GCF_004364415.1								31.9	[28.5 - 35.5%]	0.4862	0.17	25.9	[23.5 - 28.4%]	0.1678	0.01	29.4	[26.5 - 32.5%]	0.5724	0	3.22
00000_Pseudomonas_protegens_CHA0T	00059_Pseudomonas_brassicacearum_TM1A3	GCF_001269635.1								30.3	[26.9 - 33.9%]	0.5092	0.1	25.9	[23.5 - 28.3%]	0.1679	0.01	28.2	[25.3 - 31.3%]	0.5916	0	2.51
00000_Pseudomonas_protegens_CHA0T	00073_Pseudomonas_brassicacearum_S-1	GCF_009601685.2								29.7	[26.4 - 33.3%]	0.5171	0.08	25.9	[23.5 - 28.3%]	0.1679	0.01	27.8	[24.9 - 30.9%]	0.5982	0	2.61
00000_Pseudomonas_protegens_CHA0T	00309_Pseudomonas_fluorescens_FW300-N1B4	GCF_001625455.1								29.8	[26.4 - 33.4%]	0.5167	0.08	25.9	[23.5 - 28.3%]	0.1679	0.01	27.8	[24.9 - 30.9%]	0.5979	0	4.55
00000_Pseudomonas_protegens_CHA0T	00558_Pseudomonas_frederiksbergensis_BS3655	GCF_900105495.1								30	[26.7 - 33.6%]	0.5126	0.09	25.9	[23.5 - 28.3%]	0.1679	0.01	28	[25.1 - 31.1%]	0.5945	0	4.46
00000_Pseudomonas_protegens_CHA0T	00570_Pseudomonas_gingeri_IPO3737	GCF_013385355.1								30	[26.6 - 33.6%]	0.513	0.09	25.9	[23.5 - 28.3%]	0.1679	0.01	28	[25.1 - 31.1%]	0.5948	0	1.66
00000_Pseudomonas_protegens_CHA0T	00841_Pseudomonas_moorei_BS3775	GCF_900102045.1								30.5	[27.1 - 34.1%]	0.5054	0.11	25.9	[23.5 - 28.3%]	0.1679	0.01	28.4	[25.5 - 31.5%]	0.5885	0	3.73
00000_Pseudomonas_protegens_CHA0T	01620_Pseudomonas_sp_GW456-R21	GCF_002901545.1								31.8	[28.4 - 35.3%]	0.488	0.16	25.9	[23.5 - 28.3%]	0.1679	0.01	29.3	[26.4 - 32.4%]	0.574	0	4.53
00000_Pseudomonas_protegens_CHA0T	01662_Pseudomonas_sp_H3-2019	GCF_007713465.1								31.3	[28 - 34.9%]	0.494	0.14	25.9	[23.5 - 28.3%]	0.1679	0.01	29	[26.1 - 32.1%]	0.579	0	4.55
00000_Pseudomonas_protegens_CHA0T	02012_Pseudomonas_sp_ODNR1LW	GCF_009905675.1								24.9	[21.6 - 28.5%]	0.5999	0.01	25.9	[23.5 - 28.3%]	0.1679	0.01	23.9	[21 - 27%]	0.6671	0	1.2
00000_Pseudomonas_protegens_CHA0T	02265_Pseudomonas_sp_SHC52	GCF_000801235.1								27.9	[24.5 - 31.5%]	0.5466	0.04	25.9	[23.5 - 28.3%]	0.1679	0.01	26.3	[23.4 - 29.4%]	0.6228	0	2.41
00000_Pseudomonas_protegens_CHA0T	02520_Pseudomonas_umsongensis_KD5	GCF_014190825.1								32.2	[28.8 - 35.8%]	0.4824	0.19	25.9	[23.5 - 28.3%]	0.1679	0.01	29.6	[26.7 - 32.7%]	0.5693	0	4.1
00000_Pseudomonas_protegens_CHA0T	00074_Pseudomonas_brassicacearum_C2F7	GCF_013359645.1								29.6	[26.2 - 33.2%]	0.5191	0.08	25.8	[23.5 - 28.3%]	0.168	0.01	27.7	[24.8 - 30.8%]	0.5999	0	2.52
00000_Pseudomonas_protegens_CHA0T	00550_Pseudomonas_frederiksbergensis_36C6	GCF_003732275.1								28.9	[25.5 - 32.5%]	0.5306	0.06	25.8	[23.5 - 28.3%]	0.168	0.01	27.1	[24.2 - 30.2%]	0.6094	0	4.54
00000_Pseudomonas_protegens_CHA0T	00574_Pseudomonas_gingeri_E1001	GCF_013385575.1								30.1	[26.8 - 33.7%]	0.5112	0.09	25.8	[23.5 - 28.3%]	0.168	0.01	28.1	[25.2 - 31.2%]	0.5933	0	1.64
00000_Pseudomonas_protegens_CHA0T	01454_Pseudomonas_sp_FW300-N1B4	GCF_017351775.1								29.8	[26.4 - 33.4%]	0.5166	0.08	25.8	[23.5 - 28.3%]	0.168	0.01	27.8	[24.9 - 30.9%]	0.5978	0	4.55
00000_Pseudomonas_protegens_CHA0T	01665_Pseudomonas_sp_HB05	GCF_016756915.1								28	[24.6 - 31.6%]	0.545	0.04	25.8	[23.5 - 28.3%]	0.168	0.01	26.4	[23.5 - 29.5%]	0.6215	0	2.32
00000_Pseudomonas_protegens_CHA0T	02517_Pseudomonas_umsongensis_GO16	GCF_008824165.1								27.4	[24 - 31%]	0.5548	0.03	25.8	[23.5 - 28.3%]	0.168	0.01	25.9	[23 - 29%]	0.6296	0	4.17
00000_Pseudomonas_protegens_CHA0T	00299_Pseudomonas_fluorescens_S613	GCF_001317545.1								30	[26.6 - 33.6%]	0.5136	0.09	25.8	[23.5 - 28.3%]	0.1681	0.01	27.9	[25 - 31%]	0.5954	0	3.83
00000_Pseudomonas_protegens_CHA0T	00406_Pseudomonas_fluorescens_N7	GCF_016652795.1								31.7	[28.4 - 35.3%]	0.4883	0.16	25.8	[23.5 - 28.3%]	0.1681	0.01	29.3	[26.4 - 32.4%]	0.5743	0	2.15
00000_Pseudomonas_protegens_CHA0T	00547_Pseudomonas_frederiksbergensis_KNU-15	GCF_002355315.1								32.2	[28.8 - 35.8%]	0.4819	0.19	25.8	[23.5 - 28.3%]	0.1681	0.01	29.7	[26.7 - 32.8%]	0.569	0	4.04
00000_Pseudomonas_protegens_CHA0T	00548_Pseudomonas_frederiksbergensis_11-D3	GCF_002967995.1								32	[28.6 - 35.5%]	0.4852	0.18	25.8	[23.5 - 28.3%]	0.1681	0.01	29.5	[26.6 - 32.6%]	0.5718	0	3.95
00000_Pseudomonas_protegens_CHA0T	00580_Pseudomonas_gingeri_C2001	GCF_013385905.1								32.6	[29.2 - 36.1%]	0.4771	0.21	25.8	[23.5 - 28.3%]	0.1681	0.01	29.9	[27 - 33%]	0.565	0	0.58
00000_Pseudomonas_protegens_CHA0T	00591_Pseudomonas_gingeri_IPO3769	GCF_013386895.1								30.8	[27.4 - 34.4%]	0.5013	0.12	25.8	[23.5 - 28.3%]	0.1681	0.01	28.6	[25.7 - 31.7%]	0.5851	0	1.34
00000_Pseudomonas_protegens_CHA0T	00594_Pseudomonas_gingeri_IPO3756	GCF_013386965.1								30.1	[26.7 - 33.7%]	0.5115	0.09	25.8	[23.5 - 28.3%]	0.1681	0.01	28	[25.1 - 31.2%]	0.5936	0	1.47
00000_Pseudomonas_protegens_CHA0T	00597_Pseudomonas_gingeri_NCPPB_3146	GCF_002895165.1								31.7	[28.4 - 35.3%]	0.4885	0.16	25.8	[23.5 - 28.3%]	0.1681	0.01	29.3	[26.4 - 32.4%]	0.5745	0	0.75
00000_Pseudomonas_protegens_CHA0T	00678_Pseudomonas_kilonensis_ZKA7	GCF_003096395.1								29.2	[25.9 - 32.8%]	0.5247	0.07	25.8	[23.5 - 28.3%]	0.1681	0.01	27.4	[24.5 - 30.5%]	0.6046	0	2.81
00000_Pseudomonas_protegens_CHA0T	01448_Pseudomonas_sp_FW215-R3	GCF_017351835.1								30.3	[26.9 - 33.9%]	0.509	0.1	25.8	[23.5 - 28.3%]	0.1681	0.01	28.2	[25.3 - 31.3%]	0.5915	0	3.95
00000_Pseudomonas_protegens_CHA0T	01450_Pseudomonas_sp_FW215-T2	GCF_017351805.1								29.9	[26.5 - 33.5%]	0.5143	0.09	25.8	[23.5 - 28.3%]	0.1681	0.01	27.9	[25 - 31%]	0.5959	0	4.02
00000_Pseudomonas_protegens_CHA0T	01572_Pseudomonas_sp_GR_6-02	GCF_001655615.1								32.4	[29 - 36%]	0.4793	0.2	25.8	[23.5 - 28.3%]	0.1681	0.01	29.8	[26.9 - 32.9%]	0.5668	0	3.98
00000_Pseudomonas_protegens_CHA0T	00219_Pseudomonas_corrugata_C8A5	GCF_013359545.1								27.5	[24.1 - 31.1%]	0.5529	0.03	25.8	[23.5 - 28.3%]	0.1682	0.01	26	[23.1 - 29.1%]	0.6281	0	2.71
00000_Pseudomonas_protegens_CHA0T	00592_Pseudomonas_gingeri_IPO3757	GCF_013386905.1								30.9	[27.5 - 34.5%]	0.5007	0.12	25.8	[23.5 - 28.3%]	0.1682	0.01	28.6	[25.7 - 31.7%]	0.5846	0	1.33
00000_Pseudomonas_protegens_CHA0T	00593_Pseudomonas_gingeri_IPO3767	GCF_013386915.1								30.9	[27.5 - 34.4%]	0.5007	0.12	25.8	[23.5 - 28.3%]	0.1682	0.01	28.6	[25.7 - 31.7%]	0.5847	0	1.33
00000_Pseudomonas_protegens_CHA0T	01470_Pseudomonas_sp_FW305-131	GCF_002884305.1								29.9	[26.5 - 33.5%]	0.5144	0.09	25.8	[23.5 - 28.3%]	0.1682	0.01	27.9	[25 - 31%]	0.5961	0	4.03
00000_Pseudomonas_protegens_CHA0T	01536_Pseudomonas_sp_G5-2012	GCF_000408945.1								27.2	[23.8 - 30.8%]	0.558	0.03	25.8	[23.5 - 28.3%]	0.1682	0.01	25.7	[22.9 - 28.9%]	0.6324	0	4.13
00000_Pseudomonas_protegens_CHA0T	01621_Pseudomonas_sp_GW458-11-11-14-TSB1	GCF_017350035.1								30	[26.6 - 33.6%]	0.5134	0.09	25.8	[23.5 - 28.3%]	0.1682	0.01	27.9	[25 - 31.1%]	0.5952	0	4.02
00000_Pseudomonas_protegens_CHA0T	01832_Pseudomonas_sp_MD195_PC81_125	GCF_014060985.1								30.7	[27.3 - 34.3%]	0.503	0.11	25.8	[23.5 - 28.3%]	0.1682	0.01	28.5	[25.6 - 31.6%]	0.5866	0	3.66
00000_Pseudomonas_protegens_CHA0T	00589_Pseudomonas_gingeri_IPO3777	GCF_013386805.1								31.1	[27.8 - 34.7%]	0.4966	0.13	25.8	[23.5 - 28.3%]	0.1683	0.01	28.8	[25.9 - 31.9%]	0.5813	0	1.13
00000_Pseudomonas_protegens_CHA0T	00590_Pseudomonas_gingeri_IPO3776	GCF_013386815.1								31.2	[27.8 - 34.7%]	0.4964	0.13	25.8	[23.5 - 28.3%]	0.1683	0.01	28.9	[25.9 - 32%]	0.5812	0	1.13
00000_Pseudomonas_protegens_CHA0T	01558_Pseudomonas_sp_GM79	GCF_000282495.1								29.3	[25.9 - 32.9%]	0.5236	0.07	25.8	[23.5 - 28.3%]	0.1683	0.01	27.4	[24.5 - 30.5%]	0.6037	0	4.54
00000_Pseudomonas_protegens_CHA0T	01895_Pseudomonas_sp_MWU12-2323	GCF_009295765.1								28.3	[24.9 - 31.9%]	0.5402	0.05	25.8	[23.5 - 28.3%]	0.1683	0.01	26.6	[23.7 - 29.7%]	0.6176	0	2.43
00000_Pseudomonas_protegens_CHA0T	01953_Pseudomonas_sp_NFACC16-2	GCF_900119205.1								29.3	[26 - 33%]	0.523	0.07	25.8	[23.5 - 28.3%]	0.1683	0.01	27.5	[24.5 - 30.6%]	0.6033	0	2.77
00000_Pseudomonas_protegens_CHA0T	02516_Pseudomonas_umsongensis_DSM_16611T	GCF_002236105.1								28.4	[25 - 32%]	0.5377	0.05	25.8	[23.5 - 28.3%]	0.1683	0.01	26.7	[23.8 - 29.8%]	0.6155	0	3.66
00000_Pseudomonas_protegens_CHA0T	00358_Pseudomonas_fluorescens_FW300_25_6	GCF_004346535.1								29	[25.7 - 32.6%]	0.528	0.06	25.8	[23.4 - 28.3%]	0.1684	0.01	27.2	[24.3 - 30.3%]	0.6075	0	2.55
00000_Pseudomonas_protegens_CHA0T	00575_Pseudomonas_gingeri_D8001	GCF_013385635.1								31.1	[27.8 - 34.7%]	0.4968	0.13	25.8	[23.4 - 28.3%]	0.1684	0.01	28.8	[25.9 - 31.9%]	0.5816	0	1.16
00000_Pseudomonas_protegens_CHA0T	00576_Pseudomonas_gingeri_D5001	GCF_013385685.1								31.1	[27.8 - 34.7%]	0.4968	0.13	25.8	[23.5 - 28.3%]	0.1684	0.01	28.8	[25.9 - 31.9%]	0.5815	0	1.16
00000_Pseudomonas_protegens_CHA0T	00577_Pseudomonas_gingeri_D1001	GCF_013385725.1								31.1	[27.7 - 34.7%]	0.4969	0.13	25.8	[23.4 - 28.3%]	0.1684	0.01	28.8	[25.9 - 31.9%]	0.5816	0	1.16
00000_Pseudomonas_protegens_CHA0T	00578_Pseudomonas_gingeri_C4002	GCF_013385835.1								31.1	[27.7 - 34.7%]	0.497	0.13	25.8	[23.4 - 28.3%]	0.1684	0.01	28.8	[25.9 - 31.9%]	0.5817	0	1.16
00000_Pseudomonas_protegens_CHA0T	00579_Pseudomonas_gingeri_C3001	GCF_013385845.1								31.1	[27.7 - 34.7%]	0.497	0.13	25.8	[23.5 - 28.3%]	0.1684	0.01	28.8	[25.9 - 31.9%]	0.5817	0	1.16
00000_Pseudomonas_protegens_CHA0T	00581_Pseudomonas_gingeri_C1001	GCF_013385925.1								31.1	[27.7 - 34.7%]	0.497	0.13	25.8	[23.5 - 28.3%]	0.1684	0.01	28.8	[25.9 - 31.9%]	0.5817	0	1.16
00000_Pseudomonas_protegens_CHA0T	00609_Pseudomonas_gregormendelii_LMG_28632T	GCF_017114825.1								29	[25.6 - 32.6%]	0.5283	0.06	25.8	[23.5 - 28.3%]	0.1684	0.01	27.2	[24.3 - 30.3%]	0.6078	0	3.79
00000_Pseudomonas_protegens_CHA0T	00834_Pseudomonas_migulae_BS3662	GCF_900106025.1								29.9	[26.5 - 33.5%]	0.5145	0.09	25.8	[23.5 - 28.3%]	0.1684	0.01	27.9	[25 - 31%]	0.5963	0	4.33
00000_Pseudomonas_protegens_CHA0T	01703_Pseudomonas_sp_ICMP22404	GCF_006227205.1								27.7	[24.3 - 31.3%]	0.5495	0.04	25.8	[23.5 - 28.3%]	0.1684	0.01	26.1	[23.3 - 29.2%]	0.6254	0	2.65
00000_Pseudomonas_protegens_CHA0T	01954_Pseudomonas_sp_NFACC17-2	GCF_900104075.1								29.4	[26 - 33%]	0.5228	0.07	25.8	[23.5 - 28.3%]	0.1684	0.01	27.5	[24.6 - 30.6%]	0.6032	0	2.77
00000_Pseudomonas_protegens_CHA0T	01956_Pseudomonas_sp_NFACC23-1	GCF_900109275.1								29.4	[26 - 33%]	0.5228	0.07	25.8	[23.5 - 28.3%]	0.1684	0.01	27.5	[24.6 - 30.6%]	0.6032	0	2.76
00000_Pseudomonas_protegens_CHA0T	02552_Pseudomonas_viciae_11K1T	GCF_004786035.1								29.1	[25.8 - 32.7%]	0.5264	0.06	25.8	[23.5 - 28.3%]	0.1684	0.01	27.3	[24.4 - 30.4%]	0.6062	0	3.05
00000_Pseudomonas_protegens_CHA0T	00569_Pseudomonas_gingeri_IPO3738	GCF_013385325.1								32	[28.6 - 35.6%]	0.4845	0.18	25.8	[23.4 - 28.3%]	0.1685	0.01	29.5	[26.6 - 32.6%]	0.5714	0	0.77
00000_Pseudomonas_protegens_CHA0T	00840_Pseudomonas_moorei_KB4	GCF_004212425.1								29.5	[26.1 - 33.1%]	0.5209	0.07	25.8	[23.4 - 28.3%]	0.1685	0.01	27.6	[24.6 - 30.7%]	0.6016	0	4.09
00000_Pseudomonas_protegens_CHA0T	01322_Pseudomonas_sp_C2B4	GCF_013359695.1								29.8	[26.5 - 33.5%]	0.5154	0.08	25.8	[23.4 - 28.3%]	0.1685	0.01	27.8	[24.9 - 30.9%]	0.5971	0	3.69
00000_Pseudomonas_protegens_CHA0T	01856_Pseudomonas_sp_MIL9	GCF_016887925.1								29.6	[26.2 - 33.2%]	0.5191	0.08	25.8	[23.4 - 28.2%]	0.1685	0.01	27.6	[24.7 - 30.8%]	0.6001	0	3.85
00000_Pseudomonas_protegens_CHA0T	01946_Pseudomonas_sp_NFACC08-1	GCF_900106735.1								29.5	[26.1 - 33.1%]	0.521	0.07	25.8	[23.4 - 28.3%]	0.1685	0.01	27.5	[24.6 - 30.7%]	0.6017	0	2.76
00000_Pseudomonas_protegens_CHA0T	02034_Pseudomonas_sp_OV529	GCF_003208355.1								28.3	[24.9 - 31.9%]	0.5396	0.05	25.8	[23.4 - 28.3%]	0.1685	0.01	26.6	[23.7 - 29.7%]	0.6172	0	3.91
00000_Pseudomonas_protegens_CHA0T	00303_Pseudomonas_fluorescens_et76	GCF_001468775.2								29.3	[25.9 - 32.9%]	0.5242	0.07	25.8	[23.4 - 28.2%]	0.1686	0.01	27.4	[24.5 - 30.5%]	0.6044	0	2.7
00000_Pseudomonas_protegens_CHA0T	01227_Pseudomonas_sp_ATCC_43928	GCF_005938665.2								33	[29.6 - 36.6%]	0.4715	0.25	25.8	[23.4 - 28.2%]	0.1686	0.01	30.2	[27.3 - 33.3%]	0.5606	0	3.98
00000_Pseudomonas_protegens_CHA0T	01402_Pseudomonas_sp_ES3-33	GCF_000952175.1								28.5	[25.2 - 32.1%]	0.5358	0.05	25.8	[23.4 - 28.2%]	0.1686	0.01	26.8	[23.9 - 29.9%]	0.614	0	3.7
00000_Pseudomonas_protegens_CHA0T	01549_Pseudomonas_sp_GM41-2012	GCF_000282315.2								29.8	[26.4 - 33.4%]	0.5163	0.08	25.8	[23.4 - 28.2%]	0.1686	0.01	27.8	[24.9 - 30.9%]	0.5978	0	4.41
00000_Pseudomonas_protegens_CHA0T	01901_Pseudomonas_sp_MYb115	GCF_002980155.1								32.6	[29.3 - 36.2%]	0.4762	0.22	25.8	[23.4 - 28.2%]	0.1686	0.01	30	[27 - 33.1%]	0.5645	0	2.86
00000_Pseudomonas_protegens_CHA0T	02076_Pseudomonas_sp_PDM10	GCF_014852295.1								29.2	[25.8 - 32.8%]	0.525	0.07	25.8	[23.4 - 28.2%]	0.1686	0.01	27.3	[24.4 - 30.5%]	0.605	0	4.44
00000_Pseudomonas_protegens_CHA0T	02315_Pseudomonas_sp_SWRI196	GCF_014268615.1								27.8	[24.5 - 31.4%]	0.5473	0.04	25.8	[23.4 - 28.2%]	0.1686	0.01	26.2	[23.4 - 29.3%]	0.6237	0	2.93
00000_Pseudomonas_protegens_CHA0T	00220_Pseudomonas_corrugata_C7D2	GCF_013359585.1								28.1	[24.7 - 31.7%]	0.5428	0.04	25.7	[23.4 - 28.2%]	0.1687	0.01	26.5	[23.6 - 29.6%]	0.6199	0	2.38
00000_Pseudomonas_protegens_CHA0T	00837_Pseudomonas_mohnii_BOE200	GCF_015726805.2								28	[24.6 - 31.6%]	0.5444	0.04	25.8	[23.4 - 28.2%]	0.1687	0.01	26.4	[23.5 - 29.5%]	0.6212	0	4.09
00000_Pseudomonas_protegens_CHA0T	01534_Pseudomonas_sp_G-2018	GCF_005502415.1								29.1	[25.7 - 32.7%]	0.5268	0.06	25.7	[23.4 - 28.2%]	0.1687	0.01	27.2	[24.3 - 30.4%]	0.6066	0	4.36
00000_Pseudomonas_protegens_CHA0T	01543_Pseudomonas_sp_GM18	GCF_000282195.1								32.7	[29.3 - 36.2%]	0.4757	0.22	25.7	[23.4 - 28.2%]	0.1687	0.01	30	[27.1 - 33.1%]	0.5642	0	3.88
00000_Pseudomonas_protegens_CHA0T	02075_Pseudomonas_sp_PDM09	GCF_014852305.1								29.7	[26.3 - 33.3%]	0.5174	0.08	25.7	[23.4 - 28.2%]	0.1687	0.01	27.7	[24.8 - 30.8%]	0.5988	0	4.41
00000_Pseudomonas_protegens_CHA0T	00433_Pseudomonas_fluorescens_PS662	GCF_902497785.1								27.8	[24.5 - 31.5%]	0.5471	0.04	25.7	[23.4 - 28.2%]	0.1688	0.01	26.2	[23.4 - 29.4%]	0.6235	0	4.02
00000_Pseudomonas_protegens_CHA0T	00546_Pseudomonas_frederiksbergensis_AS1	GCF_001952935.1								31.2	[27.8 - 34.8%]	0.4963	0.13	25.7	[23.4 - 28.2%]	0.1688	0.01	28.8	[25.9 - 32%]	0.5813	0	4.48
00000_Pseudomonas_protegens_CHA0T	01492_Pseudomonas_sp_FW305-53	GCF_017351055.1								32.5	[29.1 - 36.1%]	0.4779	0.21	25.7	[23.4 - 28.2%]	0.1688	0.01	29.9	[26.9 - 33%]	0.5661	0	3.97
00000_Pseudomonas_protegens_CHA0T	01496_Pseudomonas_sp_FW305-62	GCF_017350955.1								32.4	[29.1 - 36%]	0.4788	0.21	25.7	[23.4 - 28.2%]	0.1688	0.01	29.8	[26.9 - 32.9%]	0.5668	0	3.97
00000_Pseudomonas_protegens_CHA0T	01943_Pseudomonas_sp_NFACC05-1	GCF_900100135.1								29.6	[26.2 - 33.2%]	0.5193	0.08	25.7	[23.4 - 28.2%]	0.1688	0.01	27.6	[24.7 - 30.7%]	0.6005	0	2.65
00000_Pseudomonas_protegens_CHA0T	01968_Pseudomonas_sp_NFACC46-3	GCF_900114515.1								29.7	[26.3 - 33.3%]	0.5175	0.08	25.7	[23.4 - 28.2%]	0.1688	0.01	27.7	[24.8 - 30.8%]	0.5989	0	2.58
00000_Pseudomonas_protegens_CHA0T	02104_Pseudomonas_sp_PSB18	GCF_014596565.1								29	[25.6 - 32.6%]	0.5283	0.06	25.7	[23.4 - 28.2%]	0.1688	0.01	27.2	[24.3 - 30.3%]	0.6079	0	2.25
00000_Pseudomonas_protegens_CHA0T	02189_Pseudomonas_sp_RIT-PI-q	GCF_001297125.1								28.5	[25.2 - 32.1%]	0.5358	0.05	25.7	[23.4 - 28.2%]	0.1688	0.01	26.8	[23.9 - 29.9%]	0.6142	0	4.29
00000_Pseudomonas_protegens_CHA0T	02357_Pseudomonas_sp_TH41	GCF_016650695.1								27.3	[23.9 - 30.9%]	0.556	0.03	25.7	[23.4 - 28.2%]	0.1688	0.01	25.8	[22.9 - 28.9%]	0.6309	0	4.73
00000_Pseudomonas_protegens_CHA0T	02394_Pseudomonas_sp_URHB0015	GCF_000620245.1								32.6	[29.2 - 36.1%]	0.4772	0.21	25.7	[23.4 - 28.2%]	0.1688	0.01	29.9	[27 - 33%]	0.5655	0	2.75
00000_Pseudomonas_protegens_CHA0T	00306_Pseudomonas_fluorescens_Ps_22	GCF_001542715.1								25.7	[22.3 - 29.3%]	0.5847	0.02	25.7	[23.4 - 28.2%]	0.1689	0.01	24.5	[21.7 - 27.6%]	0.6549	0	3.62
00000_Pseudomonas_protegens_CHA0T	00836_Pseudomonas_mohnii_DSM_18327T	GCF_900105115.1								30.4	[27 - 34%]	0.5076	0.1	25.7	[23.4 - 28.2%]	0.1689	0.01	28.2	[25.3 - 31.3%]	0.5908	0	3.77
00000_Pseudomonas_protegens_CHA0T	01216_Pseudomonas_sp_ANT_J12	GCF_008370045.1								31.4	[28 - 35%]	0.4929	0.15	25.7	[23.4 - 28.2%]	0.1689	0.01	29	[26.1 - 32.1%]	0.5785	0	3.59
00000_Pseudomonas_protegens_CHA0T	01401_Pseudomonas_sp_ERMR1-02	GCF_002277815.1								27.5	[24.1 - 31.1%]	0.5527	0.03	25.7	[23.4 - 28.2%]	0.1689	0.01	26	[23.1 - 29.1%]	0.6283	0	4.99
00000_Pseudomonas_protegens_CHA0T	01465_Pseudomonas_sp_FW305-121	GCF_017351555.1								32.5	[29.1 - 36%]	0.4786	0.21	25.7	[23.4 - 28.2%]	0.1689	0.01	29.8	[26.9 - 32.9%]	0.5666	0	3.99
00000_Pseudomonas_protegens_CHA0T	01494_Pseudomonas_sp_FW305-56	GCF_017350995.1								32.5	[29.1 - 36%]	0.4786	0.21	25.7	[23.4 - 28.2%]	0.1689	0.01	29.8	[26.9 - 32.9%]	0.5667	0	3.98
00000_Pseudomonas_protegens_CHA0T	01883_Pseudomonas_sp_MPR-R3B	GCF_002884125.1								32.4	[29 - 36%]	0.4793	0.2	25.7	[23.4 - 28.2%]	0.1689	0.01	29.8	[26.9 - 32.9%]	0.5673	0	3.99
00000_Pseudomonas_protegens_CHA0T	01972_Pseudomonas_sp_NFACC50-1	GCF_003003195.1								29.4	[26 - 33%]	0.5221	0.07	25.7	[23.4 - 28.2%]	0.1689	0.01	27.5	[24.6 - 30.6%]	0.6028	0	2.67
00000_Pseudomonas_protegens_CHA0T	02519_Pseudomonas_umsongensis_xwS5	GCF_013393265.1								28.4	[25.1 - 32.1%]	0.5372	0.05	25.7	[23.4 - 28.2%]	0.1689	0.01	26.7	[23.8 - 29.8%]	0.6154	0	3.69
00000_Pseudomonas_protegens_CHA0T	00080_Pseudomonas_brassicacearum_subsp_neoaurantiaca_CDVBN10	GCF_013608025.1								28.2	[24.8 - 31.8%]	0.5413	0.04	25.7	[23.4 - 28.2%]	0.169	0.01	26.5	[23.6 - 29.6%]	0.6188	0	2.6
00000_Pseudomonas_protegens_CHA0T	00568_Pseudomonas_gessardii_BS2982	GCF_900101185.1								31.5	[28.1 - 35.1%]	0.4916	0.15	25.7	[23.4 - 28.2%]	0.169	0.01	29.1	[26.2 - 32.2%]	0.5775	0	3.08
00000_Pseudomonas_protegens_CHA0T	00743_Pseudomonas_lini_DSM_16768	GCF_900104735.1								30.4	[27 - 34%]	0.5072	0.1	25.7	[23.4 - 28.2%]	0.169	0.01	28.3	[25.3 - 31.4%]	0.5905	0	4.61
00000_Pseudomonas_protegens_CHA0T	01096_Pseudomonas_sp_11-12A	GCF_000800055.1								30	[26.7 - 33.7%]	0.5124	0.09	25.7	[23.4 - 28.2%]	0.169	0.01	28	[25.1 - 31.1%]	0.5948	0	3.79
00000_Pseudomonas_protegens_CHA0T	01455_Pseudomonas_sp_FW300-N2A2	GCF_017351735.1								31.2	[27.8 - 34.8%]	0.4956	0.14	25.7	[23.4 - 28.2%]	0.169	0.01	28.9	[26 - 32%]	0.5809	0	3.73
00000_Pseudomonas_protegens_CHA0T	01495_Pseudomonas_sp_FW305-60	GCF_017351015.1								30.1	[26.7 - 33.7%]	0.512	0.09	25.7	[23.4 - 28.2%]	0.169	0.01	28	[25.1 - 31.1%]	0.5945	0	4.39
00000_Pseudomonas_protegens_CHA0T	01497_Pseudomonas_sp_FW305-67	GCF_017350935.1								32.5	[29.1 - 36%]	0.4786	0.21	25.7	[23.4 - 28.2%]	0.169	0.01	29.8	[26.9 - 32.9%]	0.5667	0	3.99
00000_Pseudomonas_protegens_CHA0T	01613_Pseudomonas_sp_GW456-A1B	GCF_002882675.1								30.1	[26.7 - 33.7%]	0.512	0.09	25.7	[23.4 - 28.2%]	0.169	0.01	28	[25.1 - 31.1%]	0.5945	0	4.39
00000_Pseudomonas_protegens_CHA0T	01945_Pseudomonas_sp_NFACC07-1	GCF_900109015.1								29.3	[26 - 33%]	0.523	0.07	25.7	[23.4 - 28.2%]	0.169	0.01	27.4	[24.5 - 30.5%]	0.6036	0	2.58
00000_Pseudomonas_protegens_CHA0T	02030_Pseudomonas_sp_OV341	GCF_004368865.1								29	[25.7 - 32.6%]	0.5279	0.06	25.7	[23.4 - 28.2%]	0.169	0.01	27.2	[24.3 - 30.3%]	0.6077	0	4.52
00000_Pseudomonas_protegens_CHA0T	02070_Pseudomonas_sp_PDM04	GCF_014851765.1								32.3	[28.9 - 35.9%]	0.4809	0.2	25.7	[23.4 - 28.2%]	0.169	0.01	29.7	[26.8 - 32.8%]	0.5686	0	1.85
00000_Pseudomonas_protegens_CHA0T	02103_Pseudomonas_sp_PSB11	GCF_014596605.1								29.2	[25.8 - 32.8%]	0.525	0.07	25.7	[23.4 - 28.2%]	0.169	0.01	27.3	[24.4 - 30.4%]	0.6053	0	3.64
00000_Pseudomonas_protegens_CHA0T	02359_Pseudomonas_sp_TH49	GCF_016650625.1								31.4	[28 - 35%]	0.493	0.15	25.7	[23.4 - 28.2%]	0.169	0.01	29	[26.1 - 32.1%]	0.5786	0	3.42
00000_Pseudomonas_protegens_CHA0T	00224_Pseudomonas_corrugata_LMG_2172	GCF_900106085.1								27.9	[24.6 - 31.5%]	0.5457	0.04	25.7	[23.4 - 28.2%]	0.1691	0.01	26.3	[23.4 - 29.4%]	0.6225	0	2.8
00000_Pseudomonas_protegens_CHA0T	00280_Pseudomonas_fluorescens_C2	GCF_000802965.1								28.9	[25.5 - 32.5%]	0.5302	0.06	25.7	[23.4 - 28.2%]	0.1691	0.01	27.1	[24.2 - 30.2%]	0.6096	0	4.41
00000_Pseudomonas_protegens_CHA0T	00845_Pseudomonas_moraviensis_TYU5	GCF_002287865.1								32	[28.6 - 35.6%]	0.4851	0.18	25.7	[23.4 - 28.2%]	0.1691	0.01	29.5	[26.5 - 32.6%]	0.5721	0	3.08
00000_Pseudomonas_protegens_CHA0T	01151_Pseudomonas_sp_45MFCol3_1	GCF_000382025.1								31.9	[28.5 - 35.5%]	0.4862	0.17	25.7	[23.4 - 28.2%]	0.1691	0.01	29.4	[26.5 - 32.5%]	0.573	0	3.99
00000_Pseudomonas_protegens_CHA0T	01258_Pseudomonas_sp_B28-2017	GCF_002113025.1								31.1	[27.8 - 34.7%]	0.4966	0.13	25.7	[23.4 - 28.2%]	0.1691	0.01	28.8	[25.9 - 31.9%]	0.5818	0	3.53
00000_Pseudomonas_protegens_CHA0T	01462_Pseudomonas_sp_FW303-C2	GCF_002883505.1								32.4	[29.1 - 36%]	0.4789	0.21	25.7	[23.4 - 28.2%]	0.1691	0.01	29.8	[26.9 - 32.9%]	0.567	0	3.99
00000_Pseudomonas_protegens_CHA0T	01466_Pseudomonas_sp_FW305-122	GCF_017351535.1								30.1	[26.7 - 33.7%]	0.5123	0.09	25.7	[23.4 - 28.2%]	0.1691	0.01	28	[25.1 - 31.1%]	0.5948	0	4.39
00000_Pseudomonas_protegens_CHA0T	01488_Pseudomonas_sp_FW305-33	GCF_017351125.1								30.1	[26.8 - 33.7%]	0.511	0.09	25.7	[23.4 - 28.2%]	0.1691	0.01	28	[25.1 - 31.2%]	0.5937	0	4.38
00000_Pseudomonas_protegens_CHA0T	01760_Pseudomonas_sp_KD5	GCF_012932895.1								32.1	[28.7 - 35.7%]	0.4838	0.18	25.7	[23.4 - 28.2%]	0.1691	0.01	29.5	[26.6 - 32.6%]	0.571	0	4.06
00000_Pseudomonas_protegens_CHA0T	01970_Pseudomonas_sp_NFACC48-1	GCF_900116305.1								29.4	[26 - 33%]	0.5225	0.07	25.7	[23.3 - 28.2%]	0.1691	0.01	27.5	[24.5 - 30.6%]	0.6032	0	2.67
00000_Pseudomonas_protegens_CHA0T	01973_Pseudomonas_sp_NFACC51	GCF_900103575.1								29.4	[26 - 33%]	0.5225	0.07	25.7	[23.4 - 28.2%]	0.1691	0.01	27.5	[24.5 - 30.6%]	0.6033	0	2.67
00000_Pseudomonas_protegens_CHA0T	02269_Pseudomonas_sp_SJZ075	GCF_007828175.1								28	[24.7 - 31.7%]	0.5436	0.04	25.7	[23.4 - 28.2%]	0.1691	0.01	26.4	[23.5 - 29.5%]	0.6208	0	2.73
00000_Pseudomonas_protegens_CHA0T	02277_Pseudomonas_sp_SJZ101	GCF_007828415.1								28	[24.7 - 31.7%]	0.5437	0.04	25.7	[23.4 - 28.2%]	0.1691	0.01	26.4	[23.5 - 29.5%]	0.6208	0	2.73
00000_Pseudomonas_protegens_CHA0T	02279_Pseudomonas_sp_SJZ124	GCF_007828495.1								28	[24.7 - 31.7%]	0.5437	0.04	25.7	[23.4 - 28.2%]	0.1691	0.01	26.4	[23.5 - 29.5%]	0.6208	0	2.73
00000_Pseudomonas_protegens_CHA0T	02355_Pseudomonas_sp_TH39-2020	GCF_016650715.1								28.6	[25.2 - 32.2%]	0.5348	0.05	25.7	[23.4 - 28.2%]	0.1691	0.01	26.8	[23.9 - 29.9%]	0.6135	0	4.63
00000_Pseudomonas_protegens_CHA0T	02523_Pseudomonas_umsongensis_UNC430CL58Col	GCF_000620285.1								32.1	[28.7 - 35.7%]	0.4834	0.18	25.7	[23.4 - 28.2%]	0.1691	0.01	29.5	[26.6 - 32.6%]	0.5708	0	4.06
00000_Pseudomonas_protegens_CHA0T	00218_Pseudomonas_corrugata_RM1-1-4	GCF_001708425.1								28	[24.6 - 31.6%]	0.5445	0.04	25.7	[23.3 - 28.2%]	0.1692	0.01	26.4	[23.5 - 29.5%]	0.6215	0	2.73
00000_Pseudomonas_protegens_CHA0T	00572_Pseudomonas_gingeri_G9001	GCF_013385425.1								29.6	[26.3 - 33.2%]	0.5185	0.08	25.7	[23.3 - 28.2%]	0.1692	0.01	27.7	[24.7 - 30.8%]	0.6	0	2.05
00000_Pseudomonas_protegens_CHA0T	00844_Pseudomonas_moraviensis_TYU6	GCF_002287825.1								31.9	[28.6 - 35.5%]	0.4855	0.17	25.7	[23.3 - 28.2%]	0.1692	0.01	29.4	[26.5 - 32.5%]	0.5726	0	3.07
00000_Pseudomonas_protegens_CHA0T	01153_Pseudomonas_sp_478	GCF_003254125.1								29.4	[26 - 33%]	0.5229	0.07	25.7	[23.3 - 28.2%]	0.1692	0.01	27.4	[24.5 - 30.5%]	0.6036	0	4.46
00000_Pseudomonas_protegens_CHA0T	01473_Pseudomonas_sp_FW305-20	GCF_017351435.1								30.1	[26.7 - 33.7%]	0.5119	0.09	25.7	[23.3 - 28.2%]	0.1692	0.01	28	[25.1 - 31.1%]	0.5944	0	4.39
00000_Pseudomonas_protegens_CHA0T	01491_Pseudomonas_sp_FW305-47B	GCF_017351075.1								30.1	[26.7 - 33.7%]	0.512	0.09	25.7	[23.3 - 28.2%]	0.1692	0.01	28	[25.1 - 31.1%]	0.5946	0	4.38
00000_Pseudomonas_protegens_CHA0T	01524_Pseudomonas_sp_FW306-2-2C-A10BC	GCF_002884085.1								32.5	[29.1 - 36.1%]	0.4782	0.21	25.7	[23.3 - 28.2%]	0.1692	0.01	29.8	[26.9 - 32.9%]	0.5665	0	3.99
00000_Pseudomonas_protegens_CHA0T	01531_Pseudomonas_sp_FW507-29LB	GCF_002882695.1								30	[26.6 - 33.6%]	0.5132	0.09	25.7	[23.3 - 28.2%]	0.1692	0.01	27.9	[25 - 31%]	0.5955	0	4.36
00000_Pseudomonas_protegens_CHA0T	01681_Pseudomonas_sp_HMWF006	GCF_003061205.1								28.3	[25 - 31.9%]	0.539	0.05	25.7	[23.3 - 28.2%]	0.1692	0.01	26.6	[23.7 - 29.7%]	0.617	0	3.49
00000_Pseudomonas_protegens_CHA0T	01966_Pseudomonas_sp_NFACC44-2	GCF_900102655.1								29.3	[26 - 33%]	0.523	0.07	25.7	[23.3 - 28.2%]	0.1692	0.01	27.4	[24.5 - 30.5%]	0.6037	0	2.67
00000_Pseudomonas_protegens_CHA0T	01975_Pseudomonas_sp_NFACC54	GCF_900113555.1								29.4	[26 - 33%]	0.5227	0.07	25.7	[23.3 - 28.2%]	0.1692	0.01	27.4	[24.5 - 30.5%]	0.6035	0	2.67
00000_Pseudomonas_protegens_CHA0T	02171_Pseudomonas_sp_R62	GCF_000257605.1								26.3	[23 - 29.9%]	0.5734	0.02	25.7	[23.3 - 28.2%]	0.1692	0.01	25	[22.1 - 28.1%]	0.6456	0	3.34
00000_Pseudomonas_protegens_CHA0T	02271_Pseudomonas_sp_SJZ078	GCF_007828255.1								28	[24.7 - 31.7%]	0.5436	0.04	25.7	[23.3 - 28.2%]	0.1692	0.01	26.4	[23.5 - 29.5%]	0.6208	0	2.75
00000_Pseudomonas_protegens_CHA0T	00494_Pseudomonas_fluorescens_NCIMB_11764	GCF_000293885.2								29.8	[26.5 - 33.4%]	0.5156	0.08	25.7	[23.3 - 28.1%]	0.1693	0.01	27.8	[24.9 - 30.9%]	0.5976	0	4.38
00000_Pseudomonas_protegens_CHA0T	00695_Pseudomonas_koreensis_A9	GCF_003999415.1								32.1	[28.7 - 35.7%]	0.4832	0.18	25.7	[23.3 - 28.1%]	0.1693	0.01	29.5	[26.6 - 32.7%]	0.5707	0	3.29
00000_Pseudomonas_protegens_CHA0T	01087_Pseudomonas_sp_008	GCF_016861935.1								31	[27.6 - 34.6%]	0.4985	0.13	25.7	[23.3 - 28.1%]	0.1693	0.01	28.7	[25.8 - 31.8%]	0.5834	0	4.26
00000_Pseudomonas_protegens_CHA0T	02074_Pseudomonas_sp_PDM08	GCF_014852405.1								32.3	[28.9 - 35.9%]	0.4807	0.2	25.7	[23.3 - 28.2%]	0.1693	0.01	29.7	[26.8 - 32.8%]	0.5686	0	3.98
00000_Pseudomonas_protegens_CHA0T	00215_Pseudomonas_corrugata_NCPPB2445T	GCF_003699065.1								27.7	[24.4 - 31.3%]	0.549	0.04	25.6	[23.3 - 28.1%]	0.1694	0.01	26.1	[23.3 - 29.2%]	0.6254	0	2.77
00000_Pseudomonas_protegens_CHA0T	00275_Pseudomonas_fluorescens_PA3G8	GCF_000800625.1								31.1	[27.8 - 34.7%]	0.4967	0.13	25.7	[23.3 - 28.1%]	0.1694	0.01	28.8	[25.9 - 31.9%]	0.5819	0	4.49
00000_Pseudomonas_protegens_CHA0T	00293_Pseudomonas_fluorescens_H24	GCF_000968015.1								28.9	[25.5 - 32.5%]	0.5296	0.06	25.6	[23.3 - 28.1%]	0.1694	0.01	27.1	[24.2 - 30.2%]	0.6093	0	4.62
00000_Pseudomonas_protegens_CHA0T	00557_Pseudomonas_frederiksbergensis_FW305-53	GCF_900095375.1								32.6	[29.2 - 36.2%]	0.477	0.22	25.7	[23.3 - 28.1%]	0.1694	0.01	29.9	[27 - 33%]	0.5656	0	4.02
00000_Pseudomonas_protegens_CHA0T	00808_Pseudomonas_mandelii_36MFCvi1_1	GCF_000381285.1								32.1	[28.7 - 35.6%]	0.4841	0.18	25.6	[23.3 - 28.1%]	0.1694	0.01	29.5	[26.6 - 32.6%]	0.5715	0	4.21
00000_Pseudomonas_protegens_CHA0T	00839_Pseudomonas_moorei_CCUG_53114T	GCF_008801475.1								30.4	[27.1 - 34%]	0.5068	0.1	25.6	[23.3 - 28.1%]	0.1694	0.01	28.3	[25.3 - 31.4%]	0.5903	0	3.68
00000_Pseudomonas_protegens_CHA0T	01597_Pseudomonas_sp_GW101-3H06	GCF_017350295.1								29.4	[26.1 - 33.1%]	0.5214	0.07	25.6	[23.3 - 28.1%]	0.1694	0.01	27.5	[24.6 - 30.6%]	0.6025	0	4.52
00000_Pseudomonas_protegens_CHA0T	02415_Pseudomonas_sp_URMO17WK12-I6	GCF_003253625.1								32.3	[28.9 - 35.9%]	0.4808	0.2	25.6	[23.3 - 28.1%]	0.1694	0.01	29.7	[26.8 - 32.8%]	0.5688	0	3.96
00000_Pseudomonas_protegens_CHA0T	02522_Pseudomonas_umsongensis_20MFCvi1_1	GCF_000377725.1								32.2	[28.8 - 35.7%]	0.4825	0.19	25.6	[23.3 - 28.1%]	0.1694	0.01	29.6	[26.7 - 32.7%]	0.5702	0	3.94
00000_Pseudomonas_protegens_CHA0T	02546_Pseudomonas_veronii_11V4441	GCF_903970695.1								29.9	[26.5 - 33.5%]	0.5149	0.09	25.6	[23.3 - 28.1%]	0.1694	0.01	27.8	[24.9 - 30.9%]	0.5971	0	2.84
00000_Pseudomonas_protegens_CHA0T	00064_Pseudomonas_brassicacearum_36D4	GCF_003732125.1								28.7	[25.3 - 32.3%]	0.5331	0.05	25.6	[23.3 - 28.1%]	0.1695	0.01	26.9	[24 - 30%]	0.6122	0	2.86
00000_Pseudomonas_protegens_CHA0T	00565_Pseudomonas_gessardii_G4779	GCF_012986645.1								30.9	[27.6 - 34.5%]	0.4994	0.12	25.6	[23.3 - 28.1%]	0.1695	0.01	28.7	[25.7 - 31.8%]	0.5842	0	3.17
00000_Pseudomonas_protegens_CHA0T	00567_Pseudomonas_gessardii_PSB00014	GCF_016009225.1								32.6	[29.3 - 36.2%]	0.4763	0.22	25.6	[23.3 - 28.1%]	0.1695	0.01	29.9	[27 - 33%]	0.5651	0	2.54
00000_Pseudomonas_protegens_CHA0T	01140_Pseudomonas_sp_35MFCvi1_1	GCF_000378525.1								32.2	[28.8 - 35.7%]	0.4827	0.19	25.6	[23.3 - 28.1%]	0.1695	0.01	29.6	[26.6 - 32.7%]	0.5704	0	3.94
00000_Pseudomonas_protegens_CHA0T	01192_Pseudomonas_sp_ACM7	GCF_004136015.1								29.7	[26.3 - 33.3%]	0.5183	0.08	25.6	[23.3 - 28.1%]	0.1695	0.01	27.7	[24.8 - 30.8%]	0.5999	0	4.65
00000_Pseudomonas_protegens_CHA0T	01554_Pseudomonas_sp_GM60	GCF_000282415.1								31	[27.6 - 34.6%]	0.4991	0.13	25.6	[23.3 - 28.1%]	0.1695	0.01	28.7	[25.7 - 31.8%]	0.584	0	3.8
00000_Pseudomonas_protegens_CHA0T	01684_Pseudomonas_sp_HMWF021	GCF_003061005.1								31.6	[28.2 - 35.2%]	0.4899	0.16	25.6	[23.3 - 28.1%]	0.1695	0.01	29.2	[26.2 - 32.3%]	0.5764	0	3.11
00000_Pseudomonas_protegens_CHA0T	01809_Pseudomonas_sp_LH1G9	GCF_002949975.1								31.5	[28.1 - 35.1%]	0.4914	0.15	25.6	[23.3 - 28.1%]	0.1695	0.01	29.1	[26.2 - 32.2%]	0.5776	0	2.36
00000_Pseudomonas_protegens_CHA0T	02073_Pseudomonas_sp_PDM07	GCF_014852395.1								32.7	[29.4 - 36.3%]	0.4749	0.23	25.6	[23.3 - 28.1%]	0.1695	0.01	30	[27.1 - 33.1%]	0.5639	0	3.95
00000_Pseudomonas_protegens_CHA0T	00029_Pseudomonas_asplenii_ES_PA-B8	GCF_003663905.1								29.1	[25.7 - 32.7%]	0.5275	0.06	25.6	[23.3 - 28.1%]	0.1696	0.01	27.2	[24.3 - 30.3%]	0.6076	0	2.17
00000_Pseudomonas_protegens_CHA0T	00030_Pseudomonas_asplenii_ES_FE-G7	GCF_003664245.1								29	[25.7 - 32.7%]	0.5277	0.06	25.6	[23.3 - 28.1%]	0.1696	0.01	27.2	[24.3 - 30.3%]	0.6078	0	2.17
00000_Pseudomonas_protegens_CHA0T	00031_Pseudomonas_asplenii_ES_PA-E7	GCF_004011535.1								29	[25.7 - 32.7%]	0.5275	0.06	25.6	[23.3 - 28.1%]	0.1696	0.01	27.2	[24.3 - 30.3%]	0.6077	0	2.17
00000_Pseudomonas_protegens_CHA0T	00032_Pseudomonas_asplenii_ES_PA-B6	GCF_004346765.1								29.1	[25.7 - 32.7%]	0.5275	0.06	25.6	[23.3 - 28.1%]	0.1696	0.01	27.2	[24.3 - 30.3%]	0.6076	0	2.17
00000_Pseudomonas_protegens_CHA0T	00214_Pseudomonas_corrugata_DSM_7228T	GCF_001269905.1								27.8	[24.5 - 31.4%]	0.5473	0.04	25.6	[23.3 - 28.1%]	0.1696	0.01	26.2	[23.3 - 29.3%]	0.6241	0	2.77
00000_Pseudomonas_protegens_CHA0T	00501_Pseudomonas_fluorescens_R124	GCF_000292795.1								32.3	[29 - 35.9%]	0.4802	0.2	25.6	[23.3 - 28.1%]	0.1696	0.01	29.7	[26.8 - 32.8%]	0.5684	0	3.1
00000_Pseudomonas_protegens_CHA0T	00689_Pseudomonas_koreensis_CRS05-R5	GCF_001654515.1								34.3	[30.9 - 37.9%]	0.4551	0.37	25.6	[23.3 - 28.1%]	0.1696	0.01	31.2	[28.2 - 34.3%]	0.5475	0	2.79
00000_Pseudomonas_protegens_CHA0T	00706_Pseudomonas_koreensis_LMG_21318	GCF_900101415.1								33.9	[30.5 - 37.4%]	0.4602	0.33	25.6	[23.3 - 28.1%]	0.1696	0.01	30.9	[27.9 - 34%]	0.5518	0	2.86
00000_Pseudomonas_protegens_CHA0T	00805_Pseudomonas_mandelii_OWC5	GCF_006438925.1								28.8	[25.4 - 32.4%]	0.5319	0.06	25.6	[23.3 - 28.1%]	0.1696	0.01	27	[24.1 - 30.1%]	0.6113	0	4.73
00000_Pseudomonas_protegens_CHA0T	00835_Pseudomonas_migulae_NBRC_103157T	GCF_002091715.1								29.9	[26.5 - 33.5%]	0.5151	0.08	25.6	[23.3 - 28.1%]	0.1696	0.01	27.8	[24.9 - 30.9%]	0.5973	0	4.27
00000_Pseudomonas_protegens_CHA0T	02526_Pseudomonas_vancouverensis_LMG_20222	GCF_900105825.1								31.7	[28.4 - 35.3%]	0.4882	0.16	25.6	[23.3 - 28.1%]	0.1696	0.01	29.3	[26.3 - 32.4%]	0.575	0	3.28
00000_Pseudomonas_protegens_CHA0T	00223_Pseudomonas_corrugata_3prime	GCF_017604325.1								27.7	[24.4 - 31.4%]	0.5485	0.04	25.6	[23.3 - 28.1%]	0.1697	0.01	26.2	[23.3 - 29.3%]	0.6251	0	2.93
00000_Pseudomonas_protegens_CHA0T	00556_Pseudomonas_frederiksbergensis_FW305-62	GCF_900095355.1								32.6	[29.2 - 36.1%]	0.4772	0.21	25.6	[23.3 - 28.1%]	0.1697	0.01	29.9	[26.9 - 33%]	0.566	0	4
00000_Pseudomonas_protegens_CHA0T	01185_Pseudomonas_sp_A214	GCF_900156295.1								29.5	[26.1 - 33.1%]	0.5213	0.07	25.6	[23.3 - 28.1%]	0.1697	0.01	27.5	[24.6 - 30.6%]	0.6025	0	3.14
00000_Pseudomonas_protegens_CHA0T	01384_Pseudomonas_sp_DP16D-R1	GCF_017351935.1								29	[25.6 - 32.6%]	0.5282	0.06	25.6	[23.3 - 28.1%]	0.1697	0.01	27.1	[24.2 - 30.3%]	0.6083	0	4.1
00000_Pseudomonas_protegens_CHA0T	01726_Pseudomonas_sp_Irchel_s3b2	GCF_900187445.1								29.5	[26.1 - 33.1%]	0.5212	0.07	25.6	[23.3 - 28.1%]	0.1697	0.01	27.5	[24.6 - 30.6%]	0.6024	0	4.7
00000_Pseudomonas_protegens_CHA0T	00740_Pseudomonas_lini_ZBG1	GCF_001238395.1								29.9	[26.5 - 33.5%]	0.5147	0.09	25.6	[23.3 - 28.1%]	0.1698	0.01	27.8	[24.9 - 30.9%]	0.5971	0	4.7
00000_Pseudomonas_protegens_CHA0T	00896_Pseudomonas_panacis_BS2778	GCF_900104875.1								30.4	[27 - 34%]	0.5071	0.1	25.6	[23.3 - 28.1%]	0.1698	0.01	28.2	[25.3 - 31.3%]	0.5908	0	2.57
00000_Pseudomonas_protegens_CHA0T	01555_Pseudomonas_sp_GM67	GCF_000282435.1								31.3	[28 - 34.9%]	0.4939	0.14	25.6	[23.3 - 28.1%]	0.1698	0.01	28.9	[26 - 32%]	0.5798	0	3.83
00000_Pseudomonas_protegens_CHA0T	01702_Pseudomonas_sp_ICMP_8385	GCF_002699915.1								31.5	[28.1 - 35.1%]	0.4917	0.15	25.6	[23.3 - 28.1%]	0.1698	0.01	29.1	[26.1 - 32.2%]	0.578	0	2.94
00000_Pseudomonas_protegens_CHA0T	02068_Pseudomonas_sp_PDM02	GCF_014852285.1								32	[28.6 - 35.6%]	0.4848	0.18	25.6	[23.3 - 28.1%]	0.1698	0.01	29.4	[26.5 - 32.5%]	0.5723	0	3.74
00000_Pseudomonas_protegens_CHA0T	02069_Pseudomonas_sp_PDM03	GCF_014852385.1								31.2	[27.8 - 34.7%]	0.4965	0.13	25.6	[23.3 - 28.1%]	0.1698	0.01	28.8	[25.9 - 31.9%]	0.582	0	3.88
00000_Pseudomonas_protegens_CHA0T	02268_Pseudomonas_sp_SJZ074	GCF_007828215.1								28.1	[24.7 - 31.7%]	0.5432	0.04	25.6	[23.3 - 28.1%]	0.1698	0.01	26.4	[23.5 - 29.5%]	0.6208	0	2.66
00000_Pseudomonas_protegens_CHA0T	02273_Pseudomonas_sp_SJZ080	GCF_007828295.1								29.6	[26.2 - 33.2%]	0.5196	0.08	25.6	[23.3 - 28.1%]	0.1698	0.01	27.6	[24.7 - 30.7%]	0.6012	0	4.21
00000_Pseudomonas_protegens_CHA0T	02275_Pseudomonas_sp_SJZ085	GCF_007828275.1								28.1	[24.7 - 31.7%]	0.5432	0.04	25.6	[23.3 - 28.1%]	0.1698	0.01	26.4	[23.5 - 29.5%]	0.6208	0	2.66
00000_Pseudomonas_protegens_CHA0T	00063_Pseudomonas_brassicacearum_36B7	GCF_003732075.1								30.2	[26.8 - 33.8%]	0.5099	0.1	25.6	[23.2 - 28.1%]	0.1699	0.01	28.1	[25.2 - 31.2%]	0.5931	0	2.72
00000_Pseudomonas_protegens_CHA0T	00225_Pseudomonas_corrugata_CFBP_5454	GCF_000522485.1								27.6	[24.2 - 31.2%]	0.5509	0.04	25.6	[23.2 - 28.1%]	0.1699	0.01	26	[23.1 - 29.1%]	0.6272	0	2.88
00000_Pseudomonas_protegens_CHA0T	00443_Pseudomonas_fluorescens_PS704	GCF_902497885.1								30.9	[27.5 - 34.5%]	0.5002	0.12	25.6	[23.2 - 28.1%]	0.1699	0.01	28.6	[25.7 - 31.7%]	0.5851	0	4.28
00000_Pseudomonas_protegens_CHA0T	00566_Pseudomonas_gessardii_WS_5049	GCF_012986655.1								31.6	[28.2 - 35.1%]	0.4908	0.15	25.6	[23.3 - 28.1%]	0.1699	0.01	29.1	[26.2 - 32.2%]	0.5773	0	2.79
00000_Pseudomonas_protegens_CHA0T	02345_Pseudomonas_sp_TH10	GCF_016651255.1								24.8	[21.5 - 28.4%]	0.602	0.01	25.6	[23.2 - 28.1%]	0.1699	0.01	23.8	[20.9 - 26.9%]	0.6696	0	3.96
00000_Pseudomonas_protegens_CHA0T	00499_Pseudomonas_fluorescens_Q2-87	GCF_000281895.1								29.5	[26.1 - 33.1%]	0.5204	0.07	25.6	[23.2 - 28%]	0.17	0.01	27.5	[24.6 - 30.6%]	0.6019	0	2.76
00000_Pseudomonas_protegens_CHA0T	01135_Pseudomonas_sp_31-12	GCF_003151075.1								31.3	[27.9 - 34.9%]	0.4946	0.14	25.6	[23.2 - 28.1%]	0.17	0.01	28.9	[26 - 32%]	0.5805	0	4.32
00000_Pseudomonas_protegens_CHA0T	01198_Pseudomonas_sp_ADAK2	GCF_012935755.1								32.4	[29 - 36%]	0.4796	0.2	25.6	[23.2 - 28%]	0.17	0.01	29.7	[26.8 - 32.8%]	0.5681	0	3.79
00000_Pseudomonas_protegens_CHA0T	01202_Pseudomonas_sp_ADAK7	GCF_012935675.1								32.4	[29 - 36%]	0.4796	0.2	25.6	[23.2 - 28%]	0.17	0.01	29.7	[26.8 - 32.8%]	0.5681	0	3.79
00000_Pseudomonas_protegens_CHA0T	02097_Pseudomonas_sp_PICF141	GCF_002286815.1								28.9	[25.5 - 32.5%]	0.5296	0.06	25.6	[23.2 - 28.1%]	0.17	0.01	27.1	[24.2 - 30.2%]	0.6096	0	4.6
00000_Pseudomonas_protegens_CHA0T	02371_Pseudomonas_sp_Tn43	GCF_014192635.1								29.2	[25.9 - 32.8%]	0.5249	0.07	25.6	[23.2 - 28%]	0.17	0.01	27.3	[24.4 - 30.4%]	0.6057	0	4.6
00000_Pseudomonas_protegens_CHA0T	00552_Pseudomonas_frederiksbergensis_39A2	GCF_003732665.1								31.6	[28.2 - 35.2%]	0.4906	0.15	25.6	[23.2 - 28%]	0.1701	0.01	29.1	[26.2 - 32.2%]	0.5773	0	3.65
00000_Pseudomonas_protegens_CHA0T	00564_Pseudomonas_gessardii_WS_5408	GCF_012986615.1								31.6	[28.2 - 35.1%]	0.4909	0.15	25.5	[23.2 - 28%]	0.1701	0.01	29.1	[26.2 - 32.2%]	0.5775	0	2.89
00000_Pseudomonas_protegens_CHA0T	00739_Pseudomonas_lini_CCUG_51522T	GCF_008801525.1								30.3	[27 - 33.9%]	0.5082	0.1	25.6	[23.2 - 28%]	0.1701	0.01	28.2	[25.3 - 31.3%]	0.5918	0	4.57
00000_Pseudomonas_protegens_CHA0T	01552_Pseudomonas_sp_GM50	GCF_000282375.1								31	[27.6 - 34.5%]	0.4993	0.12	25.5	[23.2 - 28%]	0.1701	0.01	28.6	[25.7 - 31.7%]	0.5845	0	4.43
00000_Pseudomonas_protegens_CHA0T	01867_Pseudomonas_sp_MPDS	GCF_013283895.1								29.2	[25.8 - 32.8%]	0.5254	0.07	25.6	[23.2 - 28%]	0.1701	0.01	27.3	[24.4 - 30.4%]	0.6061	0	3.14
00000_Pseudomonas_protegens_CHA0T	02118_Pseudomonas_sp_QS1027	GCF_002814235.1								29.9	[26.5 - 33.5%]	0.5149	0.09	25.5	[23.2 - 28%]	0.1701	0.01	27.8	[24.9 - 30.9%]	0.5974	0	1.97
00000_Pseudomonas_protegens_CHA0T	02344_Pseudomonas_sp_TH09	GCF_016651205.1								30.1	[26.7 - 33.7%]	0.5123	0.09	25.5	[23.2 - 28%]	0.1701	0.01	27.9	[25 - 31.1%]	0.5952	0	4.33
00000_Pseudomonas_protegens_CHA0T	02347_Pseudomonas_sp_TH20	GCF_016651045.1								30.1	[26.7 - 33.7%]	0.5123	0.09	25.5	[23.2 - 28%]	0.1701	0.01	27.9	[25 - 31.1%]	0.5952	0	4.33
00000_Pseudomonas_protegens_CHA0T	02352_Pseudomonas_sp_TH35	GCF_016650765.1								30.1	[26.7 - 33.7%]	0.5123	0.09	25.5	[23.2 - 28%]	0.1701	0.01	27.9	[25 - 31.1%]	0.5952	0	4.33
00000_Pseudomonas_protegens_CHA0T	02353_Pseudomonas_sp_TH37	GCF_016650735.1								30.1	[26.7 - 33.7%]	0.5123	0.09	25.5	[23.2 - 28%]	0.1701	0.01	27.9	[25 - 31.1%]	0.5952	0	4.33
00000_Pseudomonas_protegens_CHA0T	02354_Pseudomonas_sp_TH38	GCF_016650745.1								30.1	[26.7 - 33.7%]	0.5123	0.09	25.5	[23.2 - 28%]	0.1701	0.01	27.9	[25 - 31.1%]	0.5952	0	4.33
00000_Pseudomonas_protegens_CHA0T	02356_Pseudomonas_sp_TH40	GCF_016650725.1								30.1	[26.7 - 33.7%]	0.5123	0.09	25.5	[23.2 - 28%]	0.1701	0.01	27.9	[25 - 31.1%]	0.5952	0	4.33
00000_Pseudomonas_protegens_CHA0T	02360_Pseudomonas_sp_TH71	GCF_016650535.1								30.1	[26.7 - 33.7%]	0.5123	0.09	25.5	[23.2 - 28%]	0.1701	0.01	27.9	[25 - 31.1%]	0.5952	0	4.33
00000_Pseudomonas_protegens_CHA0T	02446_Pseudomonas_sp_WS_5111	GCF_012985485.1								33.5	[30.1 - 37.1%]	0.4652	0.29	25.6	[23.2 - 28%]	0.1701	0.01	30.6	[27.6 - 33.7%]	0.5561	0	2.43
00000_Pseudomonas_protegens_CHA0T	00291_Pseudomonas_fluorescens_C3	GCF_000967955.1								30	[26.6 - 33.6%]	0.5129	0.09	25.5	[23.2 - 28%]	0.1702	0.01	27.9	[25 - 31%]	0.5958	0	4.43
00000_Pseudomonas_protegens_CHA0T	00481_Pseudomonas_fluorescens_PS943	GCF_902498265.1								30.6	[27.2 - 34.2%]	0.5041	0.11	25.5	[23.2 - 28%]	0.1702	0.01	28.4	[25.5 - 31.5%]	0.5885	0	4.57
00000_Pseudomonas_protegens_CHA0T	00563_Pseudomonas_gessardii_DSM_17152T	GCF_009671285.1								31.8	[28.5 - 35.4%]	0.4871	0.17	25.5	[23.2 - 28%]	0.1702	0.01	29.3	[26.4 - 32.4%]	0.5744	0	3
00000_Pseudomonas_protegens_CHA0T	00573_Pseudomonas_gingeri_F1001	GCF_013385535.1								29.7	[26.3 - 33.3%]	0.5183	0.08	25.5	[23.2 - 28%]	0.1702	0.01	27.6	[24.7 - 30.7%]	0.6003	0	1.99
00000_Pseudomonas_protegens_CHA0T	00741_Pseudomonas_lini_48C10	GCF_003732295.1								30.1	[26.7 - 33.7%]	0.5119	0.09	25.5	[23.2 - 28%]	0.1702	0.01	28	[25.1 - 31.1%]	0.595	0	4.5
00000_Pseudomonas_protegens_CHA0T	01152_Pseudomonas_sp_460	GCF_004346485.1								28.7	[25.3 - 32.3%]	0.533	0.05	25.5	[23.2 - 28%]	0.1702	0.01	26.9	[24 - 30%]	0.6125	0	4.6
00000_Pseudomonas_protegens_CHA0T	01242_Pseudomonas_sp_B14-6	GCF_013260315.1								30.9	[27.5 - 34.5%]	0.5005	0.12	25.5	[23.2 - 28%]	0.1702	0.01	28.6	[25.7 - 31.7%]	0.5855	0	4.25
00000_Pseudomonas_protegens_CHA0T	01386_Pseudomonas_sp_DR_5-09	GCF_001655595.1								34.3	[30.9 - 37.8%]	0.4553	0.37	25.5	[23.2 - 28%]	0.1702	0.01	31.1	[28.2 - 34.2%]	0.548	0	2.94
00000_Pseudomonas_protegens_CHA0T	02098_Pseudomonas_sp_PICF6	GCF_009831705.1								28.5	[25.2 - 32.1%]	0.5358	0.05	25.5	[23.2 - 28%]	0.1702	0.01	26.8	[23.9 - 29.9%]	0.6148	0	2.95
00000_Pseudomonas_protegens_CHA0T	02433_Pseudomonas_sp_WS_5010	GCF_012985565.1								33.1	[29.7 - 36.6%]	0.4705	0.25	25.5	[23.2 - 28%]	0.1702	0.01	30.2	[27.3 - 33.3%]	0.5607	0	2.4
00000_Pseudomonas_protegens_CHA0T	02067_Pseudomonas_sp_PDM01	GCF_014852325.1								32.1	[28.7 - 35.7%]	0.4836	0.18	25.5	[23.2 - 28%]	0.1703	0.01	29.5	[26.6 - 32.6%]	0.5716	0	3.71
00000_Pseudomonas_protegens_CHA0T	02438_Pseudomonas_sp_WS_5021	GCF_012985535.1								32.7	[29.3 - 36.3%]	0.4756	0.22	25.5	[23.2 - 28%]	0.1703	0.01	29.9	[27 - 33%]	0.5649	0	2.69
00000_Pseudomonas_protegens_CHA0T	02441_Pseudomonas_sp_WS_5059	GCF_012985525.1								32.9	[29.6 - 36.5%]	0.4724	0.24	25.5	[23.2 - 28%]	0.1703	0.01	30.1	[27.2 - 33.2%]	0.5623	0	2.39
00000_Pseudomonas_protegens_CHA0T	02444_Pseudomonas_sp_WS_5079	GCF_012985465.1								32.8	[29.4 - 36.4%]	0.4743	0.23	25.5	[23.2 - 28%]	0.1703	0.01	30	[27.1 - 33.1%]	0.5638	0	2.49
00000_Pseudomonas_protegens_CHA0T	02529_Pseudomonas_veronii_R02	GCF_002028325.1								31.1	[27.7 - 34.7%]	0.4978	0.13	25.5	[23.2 - 28%]	0.1703	0.01	28.7	[25.8 - 31.8%]	0.5833	0	2.33
00000_Pseudomonas_protegens_CHA0T	00370_Pseudomonas_fluorescens_DSM_11579	GCF_011440265.1								30.9	[27.5 - 34.5%]	0.5002	0.12	25.5	[23.2 - 28%]	0.1704	0.01	28.6	[25.7 - 31.7%]	0.5854	0	1.62
00000_Pseudomonas_protegens_CHA0T	00802_Pseudomonas_mandelii_LMG_21607T	GCF_900106065.1								30.1	[26.8 - 33.7%]	0.5112	0.09	25.5	[23.2 - 28%]	0.1704	0.01	28	[25.1 - 31.1%]	0.5945	0	4.19
00000_Pseudomonas_protegens_CHA0T	01111_Pseudomonas_sp_21_B	GCF_017490865.1								33.2	[29.8 - 36.7%]	0.4693	0.26	25.5	[23.2 - 28%]	0.1704	0.01	30.3	[27.4 - 33.4%]	0.5598	0	3.12
00000_Pseudomonas_protegens_CHA0T	01174_Pseudomonas_sp_86_A	GCF_017491705.1								33.2	[29.8 - 36.7%]	0.4692	0.26	25.5	[23.2 - 28%]	0.1704	0.01	30.3	[27.4 - 33.4%]	0.5597	0	3.09
00000_Pseudomonas_protegens_CHA0T	01731_Pseudomonas_sp_Irchel_s3f7	GCF_900187615.1								29.4	[26.1 - 33%]	0.5217	0.07	25.5	[23.2 - 28%]	0.1704	0.01	27.5	[24.6 - 30.6%]	0.6032	0	4.43
00000_Pseudomonas_protegens_CHA0T	00360_Pseudomonas_fluorescens_LBUM677	GCF_004683905.1								33.5	[30.1 - 37%]	0.4652	0.29	25.5	[23.2 - 28%]	0.1705	0.01	30.5	[27.6 - 33.6%]	0.5564	0	3.07
00000_Pseudomonas_protegens_CHA0T	00742_Pseudomonas_lini_USM3	GCF_013314955.1								31.4	[28 - 35%]	0.4935	0.14	25.5	[23.2 - 28%]	0.1705	0.01	28.9	[26 - 32%]	0.5799	0	4.47
00000_Pseudomonas_protegens_CHA0T	01406_Pseudomonas_sp_F01002	GCF_004402115.1								30	[26.7 - 33.6%]	0.5125	0.09	25.5	[23.2 - 28%]	0.1705	0.01	27.9	[25 - 31%]	0.5956	0	4.64
00000_Pseudomonas_protegens_CHA0T	01864_Pseudomonas_sp_MPBD4-3	GCF_002882875.1								30.6	[27.3 - 34.2%]	0.5038	0.11	25.5	[23.2 - 28%]	0.1705	0.01	28.4	[25.5 - 31.5%]	0.5884	0	2.46
00000_Pseudomonas_protegens_CHA0T	01967_Pseudomonas_sp_NFACC45	GCF_900113505.1								28.1	[24.7 - 31.7%]	0.5433	0.04	25.5	[23.2 - 28%]	0.1705	0.01	26.4	[23.5 - 29.5%]	0.6211	0	3.14
00000_Pseudomonas_protegens_CHA0T	02548_Pseudomonas_veronii_1YdBTEX2	GCF_000350565.1								30.6	[27.2 - 34.2%]	0.5044	0.11	25.5	[23.2 - 28%]	0.1705	0.01	28.4	[25.4 - 31.5%]	0.5889	0	2.74
00000_Pseudomonas_protegens_CHA0T	00349_Pseudomonas_fluorescens_36F3	GCF_003732345.1								32.4	[29 - 36%]	0.4794	0.2	25.5	[23.2 - 28%]	0.1706	0.01	29.7	[26.8 - 32.8%]	0.5682	0	3.2
00000_Pseudomonas_protegens_CHA0T	00701_Pseudomonas_koreensis_4047	GCF_011605305.1								32.7	[29.3 - 36.3%]	0.4753	0.22	25.5	[23.2 - 28%]	0.1706	0.01	30	[27 - 33.1%]	0.5648	0	3.19
00000_Pseudomonas_protegens_CHA0T	00702_Pseudomonas_koreensis_WS_5015	GCF_012986585.1								33.9	[30.5 - 37.4%]	0.4606	0.32	25.5	[23.2 - 28%]	0.1706	0.01	30.8	[27.9 - 33.9%]	0.5526	0	2.78
00000_Pseudomonas_protegens_CHA0T	01631_Pseudomonas_sp_GW460-12-10-14-LB1	GCF_017349835.1								30	[26.7 - 33.6%]	0.5128	0.09	25.5	[23.1 - 28%]	0.1706	0.01	27.9	[25 - 31%]	0.5959	0	4.05
00000_Pseudomonas_protegens_CHA0T	01750_Pseudomonas_sp_K2	GCF_014889495.1								30.7	[27.3 - 34.3%]	0.5032	0.11	25.5	[23.2 - 28%]	0.1706	0.01	28.4	[25.5 - 31.5%]	0.5879	0	2.27
00000_Pseudomonas_protegens_CHA0T	02295_Pseudomonas_sp_SW-3	GCF_016615645.1								31.5	[28.1 - 35.1%]	0.492	0.15	25.5	[23.2 - 28%]	0.1706	0.01	29	[26.1 - 32.1%]	0.5786	0	4.02
00000_Pseudomonas_protegens_CHA0T	00295_Pseudomonas_fluorescens_AU5633	GCF_001020865.1								32.1	[28.7 - 35.7%]	0.4837	0.18	25.5	[23.1 - 27.9%]	0.1707	0.01	29.5	[26.6 - 32.6%]	0.5718	0	3.13
00000_Pseudomonas_protegens_CHA0T	01205_Pseudomonas_sp_AF76	GCF_003732845.1								30.9	[27.5 - 34.5%]	0.5004	0.12	25.5	[23.1 - 28%]	0.1707	0.01	28.6	[25.6 - 31.7%]	0.5857	0	1.35
00000_Pseudomonas_protegens_CHA0T	01388_Pseudomonas_sp_DTU12_1	GCF_009873475.1								33.3	[30 - 36.9%]	0.4671	0.27	25.5	[23.1 - 27.9%]	0.1707	0.01	30.4	[27.5 - 33.5%]	0.5581	0	2.71
00000_Pseudomonas_protegens_CHA0T	01651_Pseudomonas_sp_GW704-E2	GCF_017349595.1								30.7	[27.3 - 34.3%]	0.5026	0.12	25.5	[23.1 - 28%]	0.1707	0.01	28.4	[25.5 - 31.5%]	0.5875	0	2.4
00000_Pseudomonas_protegens_CHA0T	02349_Pseudomonas_sp_TH31	GCF_016650815.1								30.5	[27.1 - 34.1%]	0.506	0.11	25.5	[23.1 - 27.9%]	0.1707	0.01	28.3	[25.3 - 31.4%]	0.5903	0	4.39
00000_Pseudomonas_protegens_CHA0T	00071_Pseudomonas_brassicacearum_38D4	GCF_003732675.1								29.1	[25.7 - 32.7%]	0.5268	0.06	25.5	[23.1 - 27.9%]	0.1708	0.01	27.2	[24.3 - 30.3%]	0.6076	0	4.66
00000_Pseudomonas_protegens_CHA0T	00315_Pseudomonas_fluorescens_CREA-C16	GCF_001878715.1								26.2	[22.9 - 29.9%]	0.5751	0.02	25.5	[23.1 - 27.9%]	0.1708	0.01	24.9	[22 - 28%]	0.6476	0	3.26
00000_Pseudomonas_protegens_CHA0T	00461_Pseudomonas_fluorescens_PS858	GCF_902498065.1								31.2	[27.8 - 34.8%]	0.4962	0.13	25.4	[23.1 - 27.9%]	0.1708	0.01	28.8	[25.9 - 31.9%]	0.5822	0	3.99
00000_Pseudomonas_protegens_CHA0T	00687_Pseudomonas_koreensis_DSM_16610T	GCF_012986595.1								33.8	[30.4 - 37.3%]	0.4615	0.32	25.4	[23.1 - 27.9%]	0.1708	0.01	30.7	[27.8 - 33.8%]	0.5535	0	2.83
00000_Pseudomonas_protegens_CHA0T	00809_Pseudomonas_mandelii_JR-1	GCF_000257545.3								30	[26.6 - 33.6%]	0.5136	0.09	25.5	[23.1 - 27.9%]	0.1708	0.01	27.9	[24.9 - 31%]	0.5967	0	4.39
00000_Pseudomonas_protegens_CHA0T	01005_Pseudomonas_proteolytica_BS2985	GCF_900105955.1								32.1	[28.7 - 35.7%]	0.4837	0.18	25.5	[23.1 - 27.9%]	0.1708	0.01	29.5	[26.5 - 32.6%]	0.5719	0	3.05
00000_Pseudomonas_protegens_CHA0T	01407_Pseudomonas_sp_F1002	GCF_013385525.1								30.5	[27.1 - 34.1%]	0.5065	0.1	25.5	[23.1 - 27.9%]	0.1708	0.01	28.2	[25.3 - 31.3%]	0.5908	0	2.79
00000_Pseudomonas_protegens_CHA0T	01525_Pseudomonas_sp_FW306-2-2C-B10A	GCF_002882155.1								30	[26.6 - 33.6%]	0.5133	0.09	25.5	[23.1 - 27.9%]	0.1708	0.01	27.9	[25 - 31%]	0.5964	0	4.07
00000_Pseudomonas_protegens_CHA0T	01654_Pseudomonas_sp_GW704-F3	GCF_017349545.1								30.7	[27.4 - 34.3%]	0.5025	0.12	25.5	[23.1 - 27.9%]	0.1708	0.01	28.4	[25.5 - 31.5%]	0.5875	0	2.43
00000_Pseudomonas_protegens_CHA0T	01969_Pseudomonas_sp_NFACC47-1	GCF_900119425.1								31	[27.6 - 34.6%]	0.4983	0.13	25.5	[23.1 - 27.9%]	0.1708	0.01	28.7	[25.8 - 31.8%]	0.584	0	1.36
00000_Pseudomonas_protegens_CHA0T	02525_Pseudomonas_vancouverensis_CCUG_49675T	GCF_008801375.1								31.4	[28.1 - 35%]	0.4926	0.15	25.5	[23.1 - 27.9%]	0.1708	0.01	29	[26.1 - 32.1%]	0.5792	0	3.61
00000_Pseudomonas_protegens_CHA0T	02530_Pseudomonas_veronii_A-6-5	GCF_003970115.1								29.6	[26.3 - 33.2%]	0.5185	0.08	25.4	[23.1 - 27.9%]	0.1708	0.01	27.6	[24.7 - 30.7%]	0.6008	0	2.66
00000_Pseudomonas_protegens_CHA0T	00058_Pseudomonas_brassicacearum_LZ-4	GCF_001017815.1								28.7	[25.3 - 32.3%]	0.5332	0.05	25.4	[23.1 - 27.9%]	0.1709	0.01	26.9	[24 - 30%]	0.613	0	3.31
00000_Pseudomonas_protegens_CHA0T	00368_Pseudomonas_fluorescens_DR397	GCF_010448615.1								34.6	[31.2 - 38.1%]	0.4516	0.4	25.4	[23.1 - 27.9%]	0.1709	0.01	31.3	[28.4 - 34.4%]	0.5453	0	2.83
00000_Pseudomonas_protegens_CHA0T	00411_Pseudomonas_fluorescens_NCTC3756	GCF_900455485.1								34	[30.6 - 37.5%]	0.4589	0.34	25.4	[23.1 - 27.9%]	0.1709	0.01	30.9	[28 - 34%]	0.5513	0	2.7
00000_Pseudomonas_protegens_CHA0T	00690_Pseudomonas_koreensis_IMBL1	GCF_001856885.1								29.4	[26 - 33%]	0.5225	0.07	25.4	[23.1 - 27.9%]	0.1709	0.01	27.4	[24.5 - 30.5%]	0.6042	0	3.48
00000_Pseudomonas_protegens_CHA0T	00703_Pseudomonas_koreensis_UMG3125	GCF_013337455.1								32.3	[28.9 - 35.9%]	0.4808	0.2	25.4	[23.1 - 27.9%]	0.1709	0.01	29.6	[26.7 - 32.7%]	0.5695	0	3.16
00000_Pseudomonas_protegens_CHA0T	00811_Pseudomonas_mandelii_PD30	GCF_000690555.2								30.3	[26.9 - 33.9%]	0.509	0.1	25.4	[23.1 - 27.9%]	0.1709	0.01	28.1	[25.2 - 31.2%]	0.5929	0	4.35
00000_Pseudomonas_protegens_CHA0T	01540_Pseudomonas_sp_GM102	GCF_000282555.1								30.6	[27.2 - 34.2%]	0.5048	0.11	25.4	[23.1 - 27.9%]	0.1709	0.01	28.3	[25.4 - 31.4%]	0.5894	0	4.43
00000_Pseudomonas_protegens_CHA0T	01653_Pseudomonas_sp_GW704-F2	GCF_017349515.1								30.7	[27.4 - 34.3%]	0.5024	0.12	25.4	[23.1 - 27.9%]	0.1709	0.01	28.4	[25.5 - 31.6%]	0.5874	0	2.45
00000_Pseudomonas_protegens_CHA0T	02245_Pseudomonas_sp_Sample_10	GCF_004321495.1								27.9	[24.6 - 31.6%]	0.5454	0.04	25.4	[23.1 - 27.9%]	0.1709	0.01	26.3	[23.4 - 29.4%]	0.6231	0	4.29
00000_Pseudomonas_protegens_CHA0T	02533_Pseudomonas_veronii_Pvy	GCF_004919535.4								29.5	[26.2 - 33.1%]	0.5201	0.07	25.4	[23.1 - 27.9%]	0.1709	0.01	27.5	[24.6 - 30.6%]	0.6022	0	2.7
00000_Pseudomonas_protegens_CHA0T	01163_Pseudomonas_sp_655	GCF_001280445.1								30.2	[26.8 - 33.8%]	0.5104	0.1	25.4	[23.1 - 27.9%]	0.171	0.01	28	[25.1 - 31.1%]	0.5941	0	3.9
00000_Pseudomonas_protegens_CHA0T	01171_Pseudomonas_sp_7SR1	GCF_900156465.1								31.2	[27.8 - 34.8%]	0.4959	0.14	25.4	[23.1 - 27.9%]	0.171	0.01	28.8	[25.9 - 31.9%]	0.5821	0	1.38
00000_Pseudomonas_protegens_CHA0T	01523_Pseudomonas_sp_FW306-2-1A-C05A	GCF_002882095.1								30	[26.7 - 33.6%]	0.5127	0.09	25.4	[23.1 - 27.9%]	0.171	0.01	27.9	[25 - 31%]	0.596	0	4.07
00000_Pseudomonas_protegens_CHA0T	01529_Pseudomonas_sp_FW507-14D01	GCF_002882255.1								29.6	[26.3 - 33.2%]	0.5187	0.08	25.4	[23.1 - 27.9%]	0.171	0.01	27.6	[24.7 - 30.7%]	0.601	0	4.18
00000_Pseudomonas_protegens_CHA0T	01611_Pseudomonas_sp_GW456-12-1-14-TSB1	GCF_017350215.1								29.3	[26 - 33%]	0.523	0.07	25.4	[23.1 - 27.9%]	0.171	0.01	27.4	[24.5 - 30.5%]	0.6046	0	4.27
00000_Pseudomonas_protegens_CHA0T	01624_Pseudomonas_sp_GW458-11-26-14-TSB3	GCF_017349975.1								30.1	[26.8 - 33.7%]	0.5112	0.09	25.4	[23.1 - 27.9%]	0.171	0.01	28	[25.1 - 31.1%]	0.5948	0	4.07
00000_Pseudomonas_protegens_CHA0T	01629_Pseudomonas_sp_GW460-11-11-14-LB11	GCF_017349895.1								30.3	[26.9 - 33.9%]	0.5084	0.1	25.4	[23.1 - 27.9%]	0.171	0.01	28.1	[25.2 - 31.2%]	0.5925	0	4.02
00000_Pseudomonas_protegens_CHA0T	01634_Pseudomonas_sp_GW460-12-1-14-TSB6	GCF_017349795.1								30.1	[26.7 - 33.7%]	0.5117	0.09	25.4	[23.1 - 27.9%]	0.171	0.01	28	[25 - 31.1%]	0.5952	0	4.06
00000_Pseudomonas_protegens_CHA0T	01732_Pseudomonas_sp_Irchel_s3h14	GCF_900187425.1								30.4	[27 - 34%]	0.5074	0.1	25.4	[23.1 - 27.9%]	0.171	0.01	28.2	[25.3 - 31.3%]	0.5916	0	4.45
00000_Pseudomonas_protegens_CHA0T	01755_Pseudomonas_sp_K8	GCF_014889455.1								30.8	[27.4 - 34.4%]	0.5018	0.12	25.4	[23.1 - 27.9%]	0.171	0.01	28.5	[25.6 - 31.6%]	0.587	0	2.27
00000_Pseudomonas_protegens_CHA0T	01959_Pseudomonas_sp_NFACC32-1	GCF_900101215.1								31	[27.6 - 34.6%]	0.4992	0.13	25.4	[23.1 - 27.9%]	0.171	0.01	28.6	[25.7 - 31.7%]	0.5849	0	1.34
00000_Pseudomonas_protegens_CHA0T	01960_Pseudomonas_sp_NFACC36	GCF_900119445.1								30.8	[27.4 - 34.4%]	0.5014	0.12	25.4	[23.1 - 27.9%]	0.171	0.01	28.5	[25.6 - 31.6%]	0.5867	0	1.43
00000_Pseudomonas_protegens_CHA0T	01965_Pseudomonas_sp_NFACC43	GCF_900119645.1								31.1	[27.7 - 34.7%]	0.4975	0.13	25.4	[23.1 - 27.9%]	0.171	0.01	28.7	[25.8 - 31.8%]	0.5834	0	1.36
00000_Pseudomonas_protegens_CHA0T	02253_Pseudomonas_sp_Sample_24	GCF_004307605.1								26.6	[23.2 - 30.2%]	0.5688	0.02	25.4	[23.1 - 27.9%]	0.171	0.01	25.2	[22.3 - 28.3%]	0.6425	0	4.37
00000_Pseudomonas_protegens_CHA0T	02426_Pseudomonas_sp_W15Feb9B	GCF_000828175.1								32.5	[29.1 - 36.1%]	0.4782	0.21	25.4	[23.1 - 27.9%]	0.171	0.01	29.8	[26.8 - 32.9%]	0.5674	0	3
00000_Pseudomonas_protegens_CHA0T	02531_Pseudomonas_veronii_SHC-8-1	GCF_003970135.1								30.3	[27 - 33.9%]	0.508	0.1	25.4	[23.1 - 27.9%]	0.171	0.01	28.1	[25.2 - 31.3%]	0.5921	0	2.56
00000_Pseudomonas_protegens_CHA0T	00070_Pseudomonas_brassicacearum_38D7	GCF_003732265.1								30.7	[27.3 - 34.3%]	0.5032	0.11	25.4	[23.1 - 27.9%]	0.1711	0.01	28.4	[25.5 - 31.5%]	0.5882	0	3.91
00000_Pseudomonas_protegens_CHA0T	00345_Pseudomonas_fluorescens_PF08	GCF_003626995.1								34	[30.7 - 37.6%]	0.4584	0.34	25.4	[23.1 - 27.9%]	0.1711	0.01	30.9	[28 - 34%]	0.5511	0	2.72
00000_Pseudomonas_protegens_CHA0T	00554_Pseudomonas_frederiksbergensis_PgKB32	GCF_010588365.1								30.8	[27.4 - 34.4%]	0.5017	0.12	25.4	[23.1 - 27.9%]	0.1711	0.01	28.5	[25.6 - 31.6%]	0.587	0	3.98
00000_Pseudomonas_protegens_CHA0T	01144_Pseudomonas_sp_424	GCF_003386005.1								33.1	[29.7 - 36.6%]	0.4708	0.25	25.4	[23.1 - 27.9%]	0.1711	0.01	30.2	[27.3 - 33.3%]	0.5614	0	3.18
00000_Pseudomonas_protegens_CHA0T	01199_Pseudomonas_sp_ADAK20	GCF_012935775.1								33.3	[29.9 - 36.9%]	0.4677	0.27	25.4	[23.1 - 27.9%]	0.1711	0.01	30.4	[27.4 - 33.5%]	0.5588	0	2.69
00000_Pseudomonas_protegens_CHA0T	01477_Pseudomonas_sp_FW305-3-2-15-A-R2A1	GCF_017351335.1								29.3	[25.9 - 32.9%]	0.5235	0.07	25.4	[23.1 - 27.9%]	0.1711	0.01	27.3	[24.4 - 30.5%]	0.605	0	4.28
00000_Pseudomonas_protegens_CHA0T	01504_Pseudomonas_sp_FW305-BF8	GCF_002883215.1								30.1	[26.7 - 33.7%]	0.5122	0.09	25.4	[23.1 - 27.9%]	0.1711	0.01	27.9	[25 - 31%]	0.5957	0	4.07
00000_Pseudomonas_protegens_CHA0T	01517_Pseudomonas_sp_FW306-1C-G01A	GCF_002882345.1								30.1	[26.7 - 33.7%]	0.512	0.09	25.4	[23.1 - 27.9%]	0.1711	0.01	27.9	[25 - 31%]	0.5955	0	4.07
00000_Pseudomonas_protegens_CHA0T	01608_Pseudomonas_sp_GW456-12-10-14-TSB6	GCF_017350185.1								29.7	[26.3 - 33.3%]	0.5175	0.08	25.4	[23.1 - 27.9%]	0.1711	0.01	27.6	[24.7 - 30.8%]	0.6001	0	4.19
00000_Pseudomonas_protegens_CHA0T	01609_Pseudomonas_sp_GW456-12-1-14-LB2	GCF_002883095.1								30.5	[27.1 - 34.1%]	0.5064	0.1	25.4	[23.1 - 27.9%]	0.1711	0.01	28.2	[25.3 - 31.3%]	0.5909	0	3.97
00000_Pseudomonas_protegens_CHA0T	01615_Pseudomonas_sp_GW456-E6	GCF_017350155.1								29.6	[26.3 - 33.2%]	0.5185	0.08	25.4	[23.1 - 27.9%]	0.1711	0.01	27.6	[24.7 - 30.7%]	0.6009	0	4.2
00000_Pseudomonas_protegens_CHA0T	01639_Pseudomonas_sp_GW460-8	GCF_017349715.1								29.7	[26.3 - 33.3%]	0.5177	0.08	25.4	[23.1 - 27.9%]	0.1711	0.01	27.6	[24.7 - 30.7%]	0.6003	0	4.2
00000_Pseudomonas_protegens_CHA0T	01652_Pseudomonas_sp_GW704-E3	GCF_017349575.1								30.7	[27.4 - 34.3%]	0.5023	0.12	25.4	[23.1 - 27.9%]	0.1711	0.01	28.4	[25.5 - 31.6%]	0.5874	0	2.45
00000_Pseudomonas_protegens_CHA0T	01655_Pseudomonas_sp_GW704-F5	GCF_017349525.1								30.7	[27.3 - 34.3%]	0.5028	0.11	25.4	[23.1 - 27.9%]	0.1711	0.01	28.4	[25.5 - 31.5%]	0.5878	0	2.44
00000_Pseudomonas_protegens_CHA0T	01872_Pseudomonas_sp_MPR-E5	GCF_002883015.1								30.1	[26.7 - 33.7%]	0.5117	0.09	25.4	[23.1 - 27.9%]	0.1711	0.01	27.9	[25 - 31.1%]	0.5953	0	4.07
00000_Pseudomonas_protegens_CHA0T	01876_Pseudomonas_sp_MPR-R2A2	GCF_002883065.1								30.1	[26.8 - 33.7%]	0.511	0.09	25.4	[23.1 - 27.9%]	0.1711	0.01	28	[25.1 - 31.1%]	0.5947	0	4.07
00000_Pseudomonas_protegens_CHA0T	01971_Pseudomonas_sp_NFACC49-2	GCF_900119655.1								31.1	[27.7 - 34.7%]	0.4974	0.13	25.4	[23.1 - 27.9%]	0.1711	0.01	28.7	[25.8 - 31.8%]	0.5834	0	1.38
00000_Pseudomonas_protegens_CHA0T	02527_Pseudomonas_veronii_DSM_11331T	GCF_001439695.1								30.1	[26.8 - 33.7%]	0.5111	0.09	25.4	[23.1 - 27.9%]	0.1711	0.01	28	[25.1 - 31.1%]	0.5947	0	2.67
00000_Pseudomonas_protegens_CHA0T	02538_Pseudomonas_veronii_WS_4671	GCF_012985315.1								29.8	[26.5 - 33.4%]	0.5156	0.08	25.4	[23.1 - 27.9%]	0.1711	0.01	27.7	[24.8 - 30.9%]	0.5984	0	2.69
00000_Pseudomonas_protegens_CHA0T	02542_Pseudomonas_veronii_P7771	GCF_013386435.1								31	[27.6 - 34.6%]	0.4984	0.13	25.4	[23.1 - 27.9%]	0.1711	0.01	28.7	[25.7 - 31.8%]	0.5843	0	2.29
00000_Pseudomonas_protegens_CHA0T	02543_Pseudomonas_veronii_S4_EA_3a	GCF_016307385.1								28.8	[25.5 - 32.5%]	0.5309	0.06	25.4	[23.1 - 27.9%]	0.1711	0.01	27	[24.1 - 30.1%]	0.6112	0	3.05
00000_Pseudomonas_protegens_CHA0T	02544_Pseudomonas_veronii_S4_EA_3b	GCF_016307395.1								28.9	[25.5 - 32.5%]	0.5301	0.06	25.4	[23.1 - 27.9%]	0.1711	0.01	27	[24.1 - 30.1%]	0.6105	0	3.04
00000_Pseudomonas_protegens_CHA0T	00273_Pseudomonas_fluorescens_ATCC_17400	GCF_000708695.2								32.6	[29.3 - 36.2%]	0.4763	0.22	25.4	[23.1 - 27.9%]	0.1712	0.01	29.9	[26.9 - 33%]	0.566	0	2.9
00000_Pseudomonas_protegens_CHA0T	00551_Pseudomonas_frederiksbergensis_37A10	GCF_003732325.1								30.5	[27.2 - 34.1%]	0.5053	0.11	25.4	[23.1 - 27.9%]	0.1712	0.01	28.3	[25.4 - 31.4%]	0.59	0	3.87
00000_Pseudomonas_protegens_CHA0T	00698_Pseudomonas_koreensis_3286	GCF_007829275.1								32.3	[28.9 - 35.8%]	0.4813	0.19	25.4	[23.1 - 27.9%]	0.1712	0.01	29.6	[26.7 - 32.7%]	0.5701	0	3.12
00000_Pseudomonas_protegens_CHA0T	00806_Pseudomonas_mandelii_B2-38-Q-III	GCF_009697185.1								30.4	[27 - 34%]	0.5072	0.1	25.4	[23.1 - 27.9%]	0.1712	0.01	28.2	[25.3 - 31.3%]	0.5915	0	4.11
00000_Pseudomonas_protegens_CHA0T	01200_Pseudomonas_sp_ADAK21	GCF_012935735.1								33.3	[29.9 - 36.9%]	0.4677	0.27	25.4	[23.1 - 27.9%]	0.1712	0.01	30.4	[27.4 - 33.5%]	0.5588	0	2.7
00000_Pseudomonas_protegens_CHA0T	01261_Pseudomonas_sp_B30-2017	GCF_002112995.1								34.4	[31 - 37.9%]	0.4546	0.37	25.4	[23.1 - 27.9%]	0.1712	0.01	31.1	[28.2 - 34.2%]	0.5479	0	2.69
00000_Pseudomonas_protegens_CHA0T	01263_Pseudomonas_sp_B32-2017	GCF_002112925.1								34.4	[31 - 37.9%]	0.4546	0.37	25.4	[23.1 - 27.9%]	0.1712	0.01	31.1	[28.2 - 34.2%]	0.5479	0	2.69
00000_Pseudomonas_protegens_CHA0T	01265_Pseudomonas_sp_B34-2017	GCF_002112915.1								34.4	[31 - 37.9%]	0.4546	0.37	25.4	[23.1 - 27.9%]	0.1712	0.01	31.1	[28.2 - 34.2%]	0.5479	0	2.69
00000_Pseudomonas_protegens_CHA0T	01269_Pseudomonas_sp_B38-2017	GCF_002113625.1								34.4	[31 - 37.9%]	0.4546	0.37	25.4	[23.1 - 27.9%]	0.1712	0.01	31.1	[28.2 - 34.2%]	0.5479	0	2.69
00000_Pseudomonas_protegens_CHA0T	01595_Pseudomonas_sp_GW101-20A5	GCF_002882295.1								29.3	[26 - 32.9%]	0.5234	0.07	25.4	[23.1 - 27.9%]	0.1712	0.01	27.3	[24.4 - 30.5%]	0.6049	0	4.29
00000_Pseudomonas_protegens_CHA0T	01602_Pseudomonas_sp_GW456-11-11-14-LB2	GCF_002882415.1								29.6	[26.2 - 33.2%]	0.5189	0.08	25.4	[23.1 - 27.9%]	0.1712	0.01	27.6	[24.7 - 30.7%]	0.6013	0	4.17
00000_Pseudomonas_protegens_CHA0T	01604_Pseudomonas_sp_GW456-11-11-14-TSB2	GCF_017350245.1								29.7	[26.3 - 33.3%]	0.5174	0.08	25.4	[23.1 - 27.9%]	0.1712	0.01	27.7	[24.7 - 30.8%]	0.6	0	4.19
00000_Pseudomonas_protegens_CHA0T	01625_Pseudomonas_sp_GW458-12-2-14-LB2	GCF_017349955.1								30.1	[26.8 - 33.7%]	0.5111	0.09	25.4	[23.1 - 27.9%]	0.1712	0.01	28	[25.1 - 31.1%]	0.5948	0	4.06
00000_Pseudomonas_protegens_CHA0T	01627_Pseudomonas_sp_GW458-12-9-14-LB1	GCF_017349915.1								30.1	[26.8 - 33.7%]	0.5112	0.09	25.4	[23.1 - 27.9%]	0.1712	0.01	28	[25.1 - 31.1%]	0.5949	0	4.07
00000_Pseudomonas_protegens_CHA0T	01628_Pseudomonas_sp_GW458-12-9-14-TSB2	GCF_017349935.1								30.1	[26.8 - 33.7%]	0.5112	0.09	25.4	[23.1 - 27.9%]	0.1712	0.01	28	[25.1 - 31.1%]	0.5948	0	4.06
00000_Pseudomonas_protegens_CHA0T	01633_Pseudomonas_sp_GW460-12-1-14-LB3	GCF_017349865.1								30.6	[27.3 - 34.2%]	0.504	0.11	25.4	[23.1 - 27.9%]	0.1712	0.01	28.4	[25.4 - 31.5%]	0.5889	0	3.98
00000_Pseudomonas_protegens_CHA0T	01638_Pseudomonas_sp_GW460-7	GCF_017349755.1								29.7	[26.3 - 33.3%]	0.518	0.08	25.4	[23.1 - 27.9%]	0.1712	0.01	27.6	[24.7 - 30.7%]	0.6006	0	4.2
00000_Pseudomonas_protegens_CHA0T	01641_Pseudomonas_sp_GW460-C3	GCF_017349735.1								29.7	[26.3 - 33.3%]	0.518	0.08	25.4	[23.1 - 27.9%]	0.1712	0.01	27.6	[24.7 - 30.7%]	0.6005	0	4.19
00000_Pseudomonas_protegens_CHA0T	01643_Pseudomonas_sp_GW460-E12	GCF_017349695.1								29.7	[26.3 - 33.3%]	0.5178	0.08	25.4	[23.1 - 27.9%]	0.1712	0.01	27.6	[24.7 - 30.7%]	0.6004	0	4.2
00000_Pseudomonas_protegens_CHA0T	01644_Pseudomonas_sp_GW460-E13	GCF_017349635.1								29.7	[26.4 - 33.3%]	0.517	0.08	25.4	[23.1 - 27.9%]	0.1712	0.01	27.7	[24.8 - 30.8%]	0.5997	0	4.2
00000_Pseudomonas_protegens_CHA0T	01753_Pseudomonas_sp_K5	GCF_014889415.1								30.4	[27.1 - 34%]	0.5068	0.1	25.4	[23.1 - 27.9%]	0.1712	0.01	28.2	[25.3 - 31.3%]	0.5912	0	2.18
00000_Pseudomonas_protegens_CHA0T	01870_Pseudomonas_sp_MPR-AND1A	GCF_002883175.1								29.5	[26.1 - 33.1%]	0.5214	0.07	25.4	[23.1 - 27.9%]	0.1712	0.01	27.4	[24.5 - 30.6%]	0.6033	0	4.15
00000_Pseudomonas_protegens_CHA0T	01962_Pseudomonas_sp_NFACC39-1	GCF_900110355.1								28.2	[24.8 - 31.8%]	0.5412	0.04	25.4	[23.1 - 27.9%]	0.1712	0.01	26.5	[23.6 - 29.6%]	0.6197	0	3.02
00000_Pseudomonas_protegens_CHA0T	02102_Pseudomonas_sp_PSB1	GCF_014596625.1								28.7	[25.4 - 32.3%]	0.5327	0.06	25.4	[23.1 - 27.9%]	0.1712	0.01	26.9	[24 - 30%]	0.6127	0	3.14
00000_Pseudomonas_protegens_CHA0T	02184_Pseudomonas_sp_RIT288	GCF_000631985.1								32.1	[28.7 - 35.7%]	0.4835	0.18	25.4	[23.1 - 27.9%]	0.1712	0.01	29.5	[26.5 - 32.6%]	0.5719	0	3.35
00000_Pseudomonas_protegens_CHA0T	02192_Pseudomonas_sp_Root329	GCF_001424925.1								30.4	[27 - 34%]	0.5074	0.1	25.4	[23.1 - 27.9%]	0.1712	0.01	28.2	[25.3 - 31.3%]	0.5917	0	4.27
00000_Pseudomonas_protegens_CHA0T	02248_Pseudomonas_sp_Sample_16	GCF_004307665.1								28	[24.7 - 31.7%]	0.5436	0.04	25.4	[23.1 - 27.9%]	0.1712	0.01	26.3	[23.5 - 29.5%]	0.6218	0	4.34
00000_Pseudomonas_protegens_CHA0T	02540_Pseudomonas_veronii_DSM_16272	GCF_012985365.1								27.9	[24.6 - 31.6%]	0.5454	0.04	25.4	[23.1 - 27.9%]	0.1712	0.01	26.3	[23.4 - 29.4%]	0.6232	0	3.23
00000_Pseudomonas_protegens_CHA0T	00337_Pseudomonas_fluorescens_MS82	GCF_003055645.1								34.8	[31.5 - 38.4%]	0.4487	0.43	25.4	[23.1 - 27.9%]	0.1713	0.01	31.5	[28.6 - 34.6%]	0.5431	0	2.83
00000_Pseudomonas_protegens_CHA0T	00553_Pseudomonas_frederiksbergensis_38F7	GCF_003732705.1								30.8	[27.5 - 34.4%]	0.5009	0.12	25.4	[23 - 27.9%]	0.1713	0.01	28.5	[25.6 - 31.6%]	0.5864	0	3.86
00000_Pseudomonas_protegens_CHA0T	00893_Pseudomonas_panacis_UKR2	GCF_008632295.1								31.6	[28.3 - 35.2%]	0.4898	0.16	25.4	[23.1 - 27.9%]	0.1713	0.01	29.1	[26.2 - 32.2%]	0.5772	0	3.2
00000_Pseudomonas_protegens_CHA0T	00998_Pseudomonas_proteolytica_WS_5147	GCF_012985955.1								31.8	[28.4 - 35.3%]	0.4881	0.16	25.4	[23.1 - 27.9%]	0.1713	0.01	29.2	[26.3 - 32.3%]	0.5758	0	3.01
00000_Pseudomonas_protegens_CHA0T	01150_Pseudomonas_sp_443	GCF_003384805.1								31.6	[28.3 - 35.2%]	0.4897	0.16	25.4	[23.1 - 27.9%]	0.1713	0.01	29.1	[26.2 - 32.2%]	0.5771	0	3.48
00000_Pseudomonas_protegens_CHA0T	01594_Pseudomonas_sp_GW101-1A09	GCF_002882985.1								30.2	[26.8 - 33.8%]	0.5107	0.09	25.4	[23.1 - 27.9%]	0.1713	0.01	28	[25.1 - 31.1%]	0.5946	0	4.07
00000_Pseudomonas_protegens_CHA0T	01622_Pseudomonas_sp_GW458-11-26-14-LB3	GCF_017350075.1								30.2	[26.8 - 33.8%]	0.5102	0.1	25.4	[23.1 - 27.9%]	0.1713	0.01	28	[25.1 - 31.1%]	0.5941	0	4.06
00000_Pseudomonas_protegens_CHA0T	01626_Pseudomonas_sp_GW458-12-2-14-TSB1	GCF_017349995.1								30.3	[26.9 - 33.9%]	0.5091	0.1	25.4	[23.1 - 27.9%]	0.1713	0.01	28.1	[25.2 - 31.2%]	0.5932	0	4.06
00000_Pseudomonas_protegens_CHA0T	01635_Pseudomonas_sp_GW460-13	GCF_017349805.1								29.7	[26.4 - 33.3%]	0.5171	0.08	25.4	[23.1 - 27.9%]	0.1713	0.01	27.7	[24.8 - 30.8%]	0.5998	0	4.2
00000_Pseudomonas_protegens_CHA0T	01640_Pseudomonas_sp_GW460-C2	GCF_002883055.1								29.4	[26 - 33%]	0.5227	0.07	25.4	[23.1 - 27.9%]	0.1713	0.01	27.4	[24.5 - 30.5%]	0.6044	0	4.28
00000_Pseudomonas_protegens_CHA0T	01642_Pseudomonas_sp_GW460-C8	GCF_002882075.1								29.7	[26.3 - 33.3%]	0.5176	0.08	25.4	[23 - 27.9%]	0.1713	0.01	27.6	[24.7 - 30.7%]	0.6002	0	4.19
00000_Pseudomonas_protegens_CHA0T	01886_Pseudomonas_sp_MPR-TSA4	GCF_002882115.1								30.2	[26.8 - 33.8%]	0.5109	0.09	25.4	[23.1 - 27.9%]	0.1713	0.01	28	[25.1 - 31.1%]	0.5947	0	4.07
00000_Pseudomonas_protegens_CHA0T	01947_Pseudomonas_sp_NFACC09-4	GCF_900119215.1								30.9	[27.6 - 34.5%]	0.4994	0.12	25.4	[23.1 - 27.9%]	0.1713	0.01	28.6	[25.7 - 31.7%]	0.5851	0	1.41
00000_Pseudomonas_protegens_CHA0T	02115_Pseudomonas_sp_Q12-87	GCF_001269755.1								29.6	[26.2 - 33.2%]	0.5198	0.08	25.4	[23.1 - 27.9%]	0.1713	0.01	27.5	[24.6 - 30.6%]	0.602	0	2.68
00000_Pseudomonas_protegens_CHA0T	02226_Pseudomonas_sp_s211-2017	GCF_003033885.1								29.7	[26.4 - 33.3%]	0.517	0.08	25.4	[23 - 27.9%]	0.1713	0.01	27.7	[24.8 - 30.8%]	0.5998	0	2.95
00000_Pseudomonas_protegens_CHA0T	02251_Pseudomonas_sp_Sample_22	GCF_004307635.1								28.8	[25.4 - 32.4%]	0.5315	0.06	25.4	[23.1 - 27.9%]	0.1713	0.01	26.9	[24 - 30%]	0.6118	0	4.35
00000_Pseudomonas_protegens_CHA0T	02270_Pseudomonas_sp_SJZ077	GCF_007993905.1								30.7	[27.4 - 34.3%]	0.5022	0.12	25.4	[23.1 - 27.9%]	0.1713	0.01	28.4	[25.5 - 31.5%]	0.5875	0	4.14
00000_Pseudomonas_protegens_CHA0T	02274_Pseudomonas_sp_SJZ083	GCF_007828235.1								30.7	[27.4 - 34.3%]	0.5022	0.12	25.4	[23.1 - 27.9%]	0.1713	0.01	28.4	[25.5 - 31.5%]	0.5875	0	4.14
00000_Pseudomonas_protegens_CHA0T	02459_Pseudomonas_sp_Y39-6	GCF_015888165.1								30.5	[27.1 - 34.1%]	0.5062	0.11	25.4	[23.1 - 27.9%]	0.1713	0.01	28.2	[25.3 - 31.3%]	0.5908	0	2.49
00000_Pseudomonas_protegens_CHA0T	00259_Pseudomonas_extremaustralis_DSM_17835T	GCF_900102035.1								29.7	[26.3 - 33.3%]	0.5182	0.08	25.4	[23 - 27.9%]	0.1714	0.01	27.6	[24.7 - 30.7%]	0.6008	0	2.78
00000_Pseudomonas_protegens_CHA0T	00289_Pseudomonas_fluorescens_NT0133	GCF_000952735.1								29.1	[25.7 - 32.7%]	0.5274	0.06	25.4	[23 - 27.9%]	0.1714	0.01	27.1	[24.2 - 30.2%]	0.6084	0	2.67
00000_Pseudomonas_protegens_CHA0T	00408_Pseudomonas_fluorescens_4488	GCF_016909315.1								33	[29.6 - 36.6%]	0.4713	0.25	25.4	[23 - 27.8%]	0.1714	0.01	30.2	[27.2 - 33.3%]	0.562	0	3.07
00000_Pseudomonas_protegens_CHA0T	00439_Pseudomonas_fluorescens_PS712	GCF_902497845.1								30.3	[26.9 - 33.9%]	0.5088	0.1	25.4	[23 - 27.9%]	0.1714	0.01	28.1	[25.2 - 31.2%]	0.593	0	4.21
00000_Pseudomonas_protegens_CHA0T	00452_Pseudomonas_fluorescens_PS854	GCF_902497975.1								30.3	[26.9 - 33.9%]	0.5088	0.1	25.4	[23 - 27.9%]	0.1714	0.01	28.1	[25.2 - 31.2%]	0.5929	0	4.08
00000_Pseudomonas_protegens_CHA0T	00705_Pseudomonas_koreensis_PSB00045	GCF_016337125.1								31.7	[28.3 - 35.3%]	0.4888	0.16	25.4	[23 - 27.9%]	0.1714	0.01	29.2	[26.2 - 32.3%]	0.5764	0	3.43
00000_Pseudomonas_protegens_CHA0T	00803_Pseudomonas_mandelii_6A1	GCF_002251635.1								30	[26.7 - 33.7%]	0.5124	0.09	25.4	[23 - 27.8%]	0.1714	0.01	27.9	[25 - 31%]	0.596	0	4.11
00000_Pseudomonas_protegens_CHA0T	00810_Pseudomonas_mandelii_NBRC_103147T	GCF_002091695.1								30.1	[26.7 - 33.7%]	0.5118	0.09	25.4	[23 - 27.8%]	0.1714	0.01	27.9	[25 - 31%]	0.5954	0	4.13
00000_Pseudomonas_protegens_CHA0T	01293_Pseudomonas_sp_BGI-2	GCF_004310295.1								30.4	[27 - 34%]	0.5071	0.1	25.4	[23 - 27.8%]	0.1714	0.01	28.2	[25.3 - 31.3%]	0.5916	0	4.52
00000_Pseudomonas_protegens_CHA0T	01516_Pseudomonas_sp_FW306-07-L	GCF_002882175.1								30.2	[26.8 - 33.8%]	0.5103	0.1	25.4	[23 - 27.9%]	0.1714	0.01	28	[25.1 - 31.1%]	0.5942	0	4.07
00000_Pseudomonas_protegens_CHA0T	01583_Pseudomonas_sp_GV062	GCF_003387435.1								31.2	[27.9 - 34.8%]	0.4953	0.14	25.4	[23 - 27.8%]	0.1714	0.01	28.8	[25.9 - 31.9%]	0.5818	0	2.19
00000_Pseudomonas_protegens_CHA0T	01586_Pseudomonas_sp_GV082	GCF_003385095.1								31.2	[27.9 - 34.8%]	0.4953	0.14	25.4	[23 - 27.8%]	0.1714	0.01	28.8	[25.9 - 31.9%]	0.5818	0	2.19
00000_Pseudomonas_protegens_CHA0T	01588_Pseudomonas_sp_GV086	GCF_003387515.1								31.2	[27.9 - 34.8%]	0.4952	0.14	25.4	[23 - 27.8%]	0.1714	0.01	28.8	[25.9 - 31.9%]	0.5818	0	2.19
00000_Pseudomonas_protegens_CHA0T	01592_Pseudomonas_sp_GV101	GCF_003387555.1								31.2	[27.9 - 34.8%]	0.4954	0.14	25.4	[23 - 27.8%]	0.1714	0.01	28.8	[25.9 - 31.9%]	0.5819	0	2.19
00000_Pseudomonas_protegens_CHA0T	01593_Pseudomonas_sp_GV105	GCF_003058185.1								31.2	[27.9 - 34.8%]	0.4954	0.14	25.4	[23 - 27.9%]	0.1714	0.01	28.8	[25.9 - 31.9%]	0.5818	0	2.19
00000_Pseudomonas_protegens_CHA0T	01727_Pseudomonas_sp_Irchel_s3b5	GCF_900187435.1								29.8	[26.4 - 33.4%]	0.5158	0.08	25.4	[23 - 27.9%]	0.1714	0.01	27.7	[24.8 - 30.8%]	0.5988	0	4.48
00000_Pseudomonas_protegens_CHA0T	01772_Pseudomonas_sp_LAIL14HWK12-I2	GCF_004382095.1								33.7	[30.4 - 37.3%]	0.4621	0.31	25.4	[23 - 27.9%]	0.1714	0.01	30.7	[27.8 - 33.8%]	0.5543	0	2.86
00000_Pseudomonas_protegens_CHA0T	01807_Pseudomonas_sp_LG1D9	GCF_002949995.1								33	[29.7 - 36.6%]	0.4712	0.25	25.4	[23 - 27.9%]	0.1714	0.01	30.2	[27.2 - 33.3%]	0.5618	0	2.9
00000_Pseudomonas_protegens_CHA0T	02220_Pseudomonas_sp_S150	GCF_004526365.1								33.8	[30.4 - 37.3%]	0.4617	0.31	25.4	[23 - 27.9%]	0.1714	0.01	30.7	[27.8 - 33.8%]	0.5539	0	3.16
00000_Pseudomonas_protegens_CHA0T	02528_Pseudomonas_veronii_R4	GCF_000836475.1								30.9	[27.5 - 34.5%]	0.4998	0.12	25.4	[23 - 27.8%]	0.1714	0.01	28.6	[25.7 - 31.7%]	0.5855	0	2.19
00000_Pseudomonas_protegens_CHA0T	02539_Pseudomonas_veronii_WS_4670	GCF_012985325.1								30.2	[26.8 - 33.8%]	0.5102	0.1	25.4	[23 - 27.8%]	0.1714	0.01	28	[25.1 - 31.1%]	0.5941	0	2.52
00000_Pseudomonas_protegens_CHA0T	00598_Pseudomonas_glycinae_MS586T	GCF_001594225.2								34.5	[31.1 - 38.1%]	0.4525	0.39	25.4	[23 - 27.8%]	0.1715	0.01	31.3	[28.3 - 34.4%]	0.5464	0	2.91
00000_Pseudomonas_protegens_CHA0T	00852_Pseudomonas_moraviensis_LMG_24280	GCF_900105805.1								29.6	[26.3 - 33.2%]	0.5186	0.08	25.4	[23 - 27.8%]	0.1715	0.01	27.6	[24.7 - 30.7%]	0.6012	0	3.22
00000_Pseudomonas_protegens_CHA0T	01030_Pseudomonas_reinekei_DSM_18361	GCF_900104125.1								30.5	[27.1 - 34.1%]	0.506	0.11	25.4	[23 - 27.8%]	0.1715	0.01	28.2	[25.3 - 31.3%]	0.5907	0	4.26
00000_Pseudomonas_protegens_CHA0T	01582_Pseudomonas_sp_GV058	GCF_003217435.1								31.3	[27.9 - 34.9%]	0.4949	0.14	25.4	[23 - 27.8%]	0.1715	0.01	28.8	[25.9 - 31.9%]	0.5815	0	2.19
00000_Pseudomonas_protegens_CHA0T	01585_Pseudomonas_sp_GV077	GCF_004345935.1								31.3	[27.9 - 34.9%]	0.4948	0.14	25.4	[23 - 27.8%]	0.1715	0.01	28.8	[25.9 - 31.9%]	0.5814	0	2.19
00000_Pseudomonas_protegens_CHA0T	01596_Pseudomonas_sp_GW101-3F01	GCF_002883245.1								29.8	[26.5 - 33.4%]	0.5155	0.08	25.4	[23 - 27.8%]	0.1715	0.01	27.7	[24.8 - 30.8%]	0.5986	0	4.2
00000_Pseudomonas_protegens_CHA0T	01656_Pseudomonas_sp_GXM4	GCF_008923895.1								29.2	[25.8 - 32.8%]	0.5253	0.07	25.4	[23 - 27.8%]	0.1715	0.01	27.2	[24.3 - 30.3%]	0.6067	0	3.4
00000_Pseudomonas_protegens_CHA0T	01704_Pseudomonas_sp_In5	GCF_001308855.1								30.1	[26.8 - 33.7%]	0.511	0.09	25.4	[23 - 27.8%]	0.1715	0.01	28	[25.1 - 31.1%]	0.5948	0	3.98
00000_Pseudomonas_protegens_CHA0T	01847_Pseudomonas_sp_MF6768	GCF_016405545.1								33.6	[30.3 - 37.2%]	0.4633	0.3	25.4	[23 - 27.8%]	0.1715	0.01	30.6	[27.7 - 33.7%]	0.5554	0	2.79
00000_Pseudomonas_protegens_CHA0T	02092_Pseudomonas_sp_PGSB_8459	GCF_014268495.1								30.4	[27 - 34%]	0.5069	0.1	25.4	[23 - 27.8%]	0.1715	0.01	28.2	[25.3 - 31.3%]	0.5915	0	4.15
00000_Pseudomonas_protegens_CHA0T	02194_Pseudomonas_sp_Root562	GCF_001427125.1								28.6	[25.2 - 32.2%]	0.5352	0.05	25.4	[23 - 27.8%]	0.1715	0.01	26.8	[23.9 - 29.9%]	0.6149	0	4.39
00000_Pseudomonas_protegens_CHA0T	02346_Pseudomonas_sp_TH15	GCF_016651105.1								32	[28.6 - 35.6%]	0.4844	0.18	25.4	[23 - 27.8%]	0.1715	0.01	29.4	[26.5 - 32.5%]	0.5728	0	4.14
00000_Pseudomonas_protegens_CHA0T	02541_Pseudomonas_veronii_P7772	GCF_013386345.1								30	[26.7 - 33.6%]	0.5126	0.09	25.4	[23 - 27.8%]	0.1715	0.01	27.9	[25 - 31%]	0.5962	0	2.77
00000_Pseudomonas_protegens_CHA0T	02547_Pseudomonas_veronii_1YB2	GCF_000982395.1								28.9	[25.6 - 32.5%]	0.5295	0.06	25.4	[23 - 27.8%]	0.1715	0.01	27	[24.1 - 30.1%]	0.6102	0	3.09
00000_Pseudomonas_protegens_CHA0T	00037_Pseudomonas_atacamensis_SM1	GCF_017167965.1								29.7	[26.3 - 33.3%]	0.5173	0.08	25.4	[23 - 27.8%]	0.1716	0.01	27.6	[24.7 - 30.8%]	0.6001	0	3.24
00000_Pseudomonas_protegens_CHA0T	00688_Pseudomonas_koreensis_D26	GCF_001605965.1								29	[25.7 - 32.7%]	0.5278	0.06	25.3	[23 - 27.8%]	0.1716	0.01	27.1	[24.2 - 30.2%]	0.6088	0	3.8
00000_Pseudomonas_protegens_CHA0T	00807_Pseudomonas_mandelii_WS_5114	GCF_012986255.1								30.4	[27 - 34%]	0.5077	0.1	25.3	[23 - 27.8%]	0.1716	0.01	28.1	[25.2 - 31.2%]	0.5922	0	4.17
00000_Pseudomonas_protegens_CHA0T	00843_Pseudomonas_moraviensis_UCD-KL30	GCF_001896125.1								29	[25.7 - 32.6%]	0.528	0.06	25.3	[23 - 27.8%]	0.1716	0.01	27.1	[24.2 - 30.2%]	0.609	0	3.53
00000_Pseudomonas_protegens_CHA0T	00922_Pseudomonas_prosekii_LMG_26867T	GCF_900105155.1								28.7	[25.3 - 32.3%]	0.5336	0.05	25.3	[23 - 27.8%]	0.1716	0.01	26.8	[23.9 - 29.9%]	0.6136	0	3.83
00000_Pseudomonas_protegens_CHA0T	01003_Pseudomonas_proteolytica_WS_5060	GCF_012986075.1								31.8	[28.5 - 35.4%]	0.4871	0.17	25.3	[23 - 27.8%]	0.1716	0.01	29.3	[26.3 - 32.4%]	0.5751	0	3.23
00000_Pseudomonas_protegens_CHA0T	01217_Pseudomonas_sp_ANT_J28	GCF_008370005.1								31	[27.6 - 34.6%]	0.4988	0.13	25.3	[23 - 27.8%]	0.1716	0.01	28.6	[25.7 - 31.7%]	0.5848	0	4.53
00000_Pseudomonas_protegens_CHA0T	01723_Pseudomonas_sp_Irchel_s3a10	GCF_900187525.1								32.9	[29.5 - 36.4%]	0.4731	0.24	25.3	[23 - 27.8%]	0.1716	0.01	30	[27.1 - 33.1%]	0.5635	0	3.12
00000_Pseudomonas_protegens_CHA0T	02212_Pseudomonas_sp_RW8P3	GCF_014268755.1								31.7	[28.3 - 35.3%]	0.4889	0.16	25.3	[23 - 27.8%]	0.1716	0.01	29.2	[26.2 - 32.3%]	0.5766	0	0.37
00000_Pseudomonas_protegens_CHA0T	02261_Pseudomonas_sp_SDM007	GCF_016925675.1								32	[28.6 - 35.5%]	0.4854	0.18	25.4	[23 - 27.8%]	0.1716	0.01	29.3	[26.4 - 32.5%]	0.5737	0	3.39
00000_Pseudomonas_protegens_CHA0T	00113_Pseudomonas_cedrina_LMG_23661	GCF_900104915.1								29.1	[25.7 - 32.7%]	0.5266	0.06	25.3	[23 - 27.8%]	0.1717	0.01	27.2	[24.3 - 30.3%]	0.6079	0	2.64
00000_Pseudomonas_protegens_CHA0T	00283_Pseudomonas_fluorescens_SF4c	GCF_000817905.1								33.9	[30.6 - 37.5%]	0.4596	0.33	25.3	[23 - 27.8%]	0.1717	0.01	30.8	[27.9 - 33.9%]	0.5524	0	2.88
00000_Pseudomonas_protegens_CHA0T	00352_Pseudomonas_fluorescens_48D1	GCF_003732725.1								31.5	[28.1 - 35.1%]	0.4918	0.15	25.3	[23 - 27.8%]	0.1717	0.01	29	[26.1 - 32.1%]	0.579	0	3.25
00000_Pseudomonas_protegens_CHA0T	00458_Pseudomonas_fluorescens_PS870	GCF_902498035.1								29.9	[26.5 - 33.5%]	0.5147	0.09	25.3	[23 - 27.8%]	0.1717	0.01	27.8	[24.9 - 30.9%]	0.598	0	4.37
00000_Pseudomonas_protegens_CHA0T	00586_Pseudomonas_gingeri_P7786	GCF_013386325.1								29.1	[25.7 - 32.7%]	0.5268	0.06	25.3	[23 - 27.8%]	0.1717	0.01	27.2	[24.3 - 30.3%]	0.608	0	2.14
00000_Pseudomonas_protegens_CHA0T	00600_Pseudomonas_gozinkensis_IzPS32dT	GCF_014863585.1								34.5	[31.1 - 38%]	0.4529	0.39	25.3	[23 - 27.8%]	0.1717	0.01	31.2	[28.3 - 34.3%]	0.5468	0	3.08
00000_Pseudomonas_protegens_CHA0T	00694_Pseudomonas_koreensis_57B-090624	GCF_003205355.1								29.6	[26.3 - 33.2%]	0.5188	0.08	25.3	[23 - 27.8%]	0.1717	0.01	27.6	[24.7 - 30.7%]	0.6014	0	3.35
00000_Pseudomonas_protegens_CHA0T	00996_Pseudomonas_proteolytica_DSM_15321T	GCF_007858275.1								32.2	[28.8 - 35.8%]	0.4819	0.19	25.3	[23 - 27.8%]	0.1717	0.01	29.5	[26.6 - 32.6%]	0.5709	0	2.98
00000_Pseudomonas_protegens_CHA0T	01213_Pseudomonas_sp_ANT_H12B	GCF_008369325.1								29.9	[26.5 - 33.5%]	0.5147	0.09	25.3	[23 - 27.8%]	0.1717	0.01	27.8	[24.9 - 30.9%]	0.598	0	4.82
00000_Pseudomonas_protegens_CHA0T	01979_Pseudomonas_sp_NFIX46	GCF_900102735.1								34.3	[31 - 37.9%]	0.4549	0.37	25.3	[23 - 27.8%]	0.1717	0.01	31.1	[28.2 - 34.2%]	0.5485	0	2.81
00000_Pseudomonas_protegens_CHA0T	02258_Pseudomonas_sp_SCPG-7	GCF_002156405.1								31.9	[28.6 - 35.5%]	0.4857	0.17	25.3	[23 - 27.8%]	0.1717	0.01	29.3	[26.4 - 32.4%]	0.574	0	3.32
00000_Pseudomonas_protegens_CHA0T	02338_Pseudomonas_sp_TH03	GCF_016651375.1								28.6	[25.3 - 32.2%]	0.5342	0.05	25.3	[23 - 27.8%]	0.1717	0.01	26.8	[23.9 - 29.9%]	0.6142	0	4.49
00000_Pseudomonas_protegens_CHA0T	02545_Pseudomonas_veronii_IB04	GCF_016406005.1								30.2	[26.9 - 33.8%]	0.5096	0.1	25.3	[23 - 27.8%]	0.1717	0.01	28	[25.1 - 31.1%]	0.5938	0	2.6
00000_Pseudomonas_protegens_CHA0T	00301_Pseudomonas_fluorescens_GcM5-1A	GCF_001444295.1								34	[30.6 - 37.5%]	0.4594	0.33	25.3	[23 - 27.8%]	0.1718	0.01	30.8	[27.9 - 33.9%]	0.5522	0	2.88
00000_Pseudomonas_protegens_CHA0T	00851_Pseudomonas_moraviensis_PSB00010	GCF_016009315.1								29.5	[26.2 - 33.1%]	0.5201	0.07	25.3	[23 - 27.8%]	0.1718	0.01	27.5	[24.6 - 30.6%]	0.6026	0	3.36
00000_Pseudomonas_protegens_CHA0T	01439_Pseudomonas_sp_FSL_W5-0299	GCF_005930655.1								29.9	[26.5 - 33.5%]	0.5147	0.09	25.3	[23 - 27.8%]	0.1718	0.01	27.8	[24.9 - 30.9%]	0.5981	0	4.22
00000_Pseudomonas_protegens_CHA0T	01980_Pseudomonas_sp_NFIX49	GCF_900115915.1								34.3	[31 - 37.9%]	0.4546	0.37	25.3	[23 - 27.8%]	0.1718	0.01	31.1	[28.2 - 34.2%]	0.5483	0	2.81
00000_Pseudomonas_protegens_CHA0T	02319_Pseudomonas_sp_SWRI52	GCF_014268455.1								34	[30.7 - 37.6%]	0.4585	0.34	25.3	[23 - 27.8%]	0.1718	0.01	30.9	[28 - 34%]	0.5515	0	2.75
00000_Pseudomonas_protegens_CHA0T	02453_Pseudomonas_sp_WS_5412	GCF_012985615.1								33.7	[30.3 - 37.2%]	0.4628	0.3	25.3	[23 - 27.8%]	0.1718	0.01	30.6	[27.7 - 33.7%]	0.5551	0	2.89
00000_Pseudomonas_protegens_CHA0T	02532_Pseudomonas_veronii_RZ	GCF_004015785.1								31.7	[28.4 - 35.3%]	0.4885	0.16	25.3	[23 - 27.8%]	0.1718	0.01	29.2	[26.3 - 32.3%]	0.5763	0	2.1
00000_Pseudomonas_protegens_CHA0T	00497_Pseudomonas_fluorescens_Pf0-1	GCF_000012445.1								34.6	[31.2 - 38.1%]	0.4518	0.4	25.3	[23 - 27.8%]	0.1719	0.01	31.3	[28.4 - 34.4%]	0.546	0	2.87
00000_Pseudomonas_protegens_CHA0T	01002_Pseudomonas_proteolytica_WS_5031	GCF_012986045.1								33.6	[30.3 - 37.2%]	0.4636	0.3	25.3	[23 - 27.8%]	0.1719	0.01	30.6	[27.7 - 33.7%]	0.5558	0	2.6
00000_Pseudomonas_protegens_CHA0T	01164_Pseudomonas_sp_67-2021	GCF_017491835.1								29.5	[26.2 - 33.2%]	0.52	0.08	25.3	[23 - 27.8%]	0.1719	0.01	27.5	[24.6 - 30.6%]	0.6025	0	3.26
00000_Pseudomonas_protegens_CHA0T	01169_Pseudomonas_sp_78_B	GCF_017490815.1								29.4	[26.1 - 33%]	0.5217	0.07	25.3	[23 - 27.8%]	0.1719	0.01	27.4	[24.5 - 30.5%]	0.6039	0	3.32
00000_Pseudomonas_protegens_CHA0T	01170_Pseudomonas_sp_79_C	GCF_017491755.1								29.1	[25.7 - 32.7%]	0.5266	0.06	25.3	[23 - 27.8%]	0.1719	0.01	27.2	[24.3 - 30.3%]	0.6079	0	3.24
00000_Pseudomonas_protegens_CHA0T	01232_Pseudomonas_sp_B1-2017	GCF_002113135.1								35.2	[31.8 - 38.7%]	0.4444	0.48	25.3	[23 - 27.8%]	0.1719	0.01	31.7	[28.8 - 34.8%]	0.54	0	2.69
00000_Pseudomonas_protegens_CHA0T	01234_Pseudomonas_sp_B10	GCF_900156235.1								30	[26.7 - 33.6%]	0.5125	0.09	25.3	[23 - 27.8%]	0.1719	0.01	27.9	[25 - 31%]	0.5963	0	3.38
00000_Pseudomonas_protegens_CHA0T	01417_Pseudomonas_sp_FG-3G	GCF_901007645.1								28.5	[25.1 - 32.1%]	0.5361	0.05	25.3	[23 - 27.8%]	0.1719	0.01	26.7	[23.8 - 29.8%]	0.6158	0	3.15
00000_Pseudomonas_protegens_CHA0T	01421_Pseudomonas_sp_Fig-3	GCF_006151705.1								28.5	[25.1 - 32.1%]	0.5361	0.05	25.3	[23 - 27.8%]	0.1719	0.01	26.7	[23.8 - 29.8%]	0.6158	0	3.15
00000_Pseudomonas_protegens_CHA0T	01441_Pseudomonas_sp_FW104-15G4B	GCF_002901495.1								34.7	[31.3 - 38.2%]	0.4503	0.41	25.3	[23 - 27.8%]	0.1719	0.01	31.4	[28.4 - 34.5%]	0.5448	0	2.75
00000_Pseudomonas_protegens_CHA0T	01612_Pseudomonas_sp_GW456-12-1-14-TSB6	GCF_017350165.1								34.7	[31.3 - 38.3%]	0.4502	0.42	25.3	[23 - 27.8%]	0.1719	0.01	31.4	[28.5 - 34.5%]	0.5447	0	2.75
00000_Pseudomonas_protegens_CHA0T	01736_Pseudomonas_sp_IzPS59	GCF_014863505.1								35.8	[32.4 - 39.3%]	0.4374	0.57	25.3	[23 - 27.8%]	0.1719	0.01	32.2	[29.2 - 35.3%]	0.5341	0.01	2.79
00000_Pseudomonas_protegens_CHA0T	02463_Pseudomonas_sp_Z003-0_4C-8344-21	GCF_900104975.1								29.4	[26 - 33%]	0.5228	0.07	25.3	[23 - 27.8%]	0.1719	0.01	27.4	[24.5 - 30.5%]	0.6048	0	3.41
00000_Pseudomonas_protegens_CHA0T	02537_Pseudomonas_veronii_WS_5113	GCF_012985305.1								30.9	[27.5 - 34.5%]	0.5003	0.12	25.3	[23 - 27.8%]	0.1719	0.01	28.5	[25.6 - 31.6%]	0.5862	0	2.59
00000_Pseudomonas_protegens_CHA0T	00081_Pseudomonas_brenneri_BIGb0273	GCF_004363635.1								33.7	[30.3 - 37.3%]	0.4627	0.31	25.3	[23 - 27.8%]	0.172	0.01	30.6	[27.7 - 33.7%]	0.5551	0	2.6
00000_Pseudomonas_protegens_CHA0T	00274_Pseudomonas_fluorescens_UK4	GCF_000730425.1								31.5	[28.1 - 35.1%]	0.4919	0.15	25.3	[23 - 27.8%]	0.172	0.01	29	[26.1 - 32.1%]	0.5793	0	3.26
00000_Pseudomonas_protegens_CHA0T	00997_Pseudomonas_proteolytica_WS_5148	GCF_012985945.1								31.7	[28.3 - 35.3%]	0.4886	0.16	25.3	[23 - 27.8%]	0.172	0.01	29.2	[26.2 - 32.3%]	0.5766	0	2.98
00000_Pseudomonas_protegens_CHA0T	01000_Pseudomonas_proteolytica_WS_5127	GCF_012986005.1								33.6	[30.2 - 37.1%]	0.4641	0.3	25.3	[23 - 27.8%]	0.172	0.01	30.6	[27.6 - 33.6%]	0.5563	0	2.81
00000_Pseudomonas_protegens_CHA0T	01001_Pseudomonas_proteolytica_WS_5126	GCF_012986025.1								33	[29.7 - 36.6%]	0.471	0.25	25.3	[23 - 27.8%]	0.172	0.01	30.1	[27.2 - 33.2%]	0.562	0	2.91
00000_Pseudomonas_protegens_CHA0T	01089_Pseudomonas_sp_06C_126	GCF_001855215.1								33.1	[29.7 - 36.6%]	0.4705	0.25	25.3	[23 - 27.8%]	0.172	0.01	30.2	[27.2 - 33.3%]	0.5616	0	2.75
00000_Pseudomonas_protegens_CHA0T	01251_Pseudomonas_sp_B21-2017	GCF_002113735.1								35.2	[31.8 - 38.7%]	0.4444	0.48	25.3	[23 - 27.8%]	0.172	0.01	31.7	[28.8 - 34.8%]	0.54	0	2.69
00000_Pseudomonas_protegens_CHA0T	01255_Pseudomonas_sp_B25-2017	GCF_002113705.1								35.2	[31.8 - 38.7%]	0.4449	0.47	25.3	[23 - 27.8%]	0.172	0.01	31.7	[28.8 - 34.8%]	0.5404	0	2.6
00000_Pseudomonas_protegens_CHA0T	01257_Pseudomonas_sp_B27-2017	GCF_002113055.1								35.2	[31.8 - 38.7%]	0.4449	0.47	25.3	[23 - 27.8%]	0.172	0.01	31.7	[28.8 - 34.8%]	0.5404	0	2.6
00000_Pseudomonas_protegens_CHA0T	01259_Pseudomonas_sp_B29-2017	GCF_002112985.1								35.2	[31.8 - 38.7%]	0.4444	0.48	25.3	[23 - 27.8%]	0.172	0.01	31.7	[28.8 - 34.8%]	0.54	0	2.69
00000_Pseudomonas_protegens_CHA0T	01272_Pseudomonas_sp_B40-2017	GCF_002112855.1								35.2	[31.8 - 38.7%]	0.445	0.47	25.3	[23 - 27.8%]	0.172	0.01	31.7	[28.8 - 34.8%]	0.5404	0	2.6
00000_Pseudomonas_protegens_CHA0T	01547_Pseudomonas_sp_GM30	GCF_000282275.2								33.4	[30 - 36.9%]	0.467	0.28	25.3	[23 - 27.8%]	0.172	0.01	30.4	[27.4 - 33.5%]	0.5587	0	3.11
00000_Pseudomonas_protegens_CHA0T	01850_Pseudomonas_sp_MF6784	GCF_016405585.1								34.1	[30.7 - 37.7%]	0.4574	0.35	25.3	[23 - 27.8%]	0.172	0.01	30.9	[28 - 34%]	0.5508	0	2.72
00000_Pseudomonas_protegens_CHA0T	01851_Pseudomonas_sp_MF6787	GCF_016405525.1								32.8	[29.4 - 36.4%]	0.4742	0.23	25.3	[23 - 27.8%]	0.172	0.01	30	[27 - 33.1%]	0.5646	0	3.11
00000_Pseudomonas_protegens_CHA0T	02569_Pseudomonas_yamanorum_IPO3780	GCF_013386765.1								32.7	[29.3 - 36.3%]	0.4756	0.22	25.3	[23 - 27.8%]	0.172	0.01	29.9	[27 - 33%]	0.5658	0	2.31
00000_Pseudomonas_protegens_CHA0T	00023_Pseudomonas_arsenicoxydans_CECT_7543T	GCF_900103875.1								30.7	[27.3 - 34.3%]	0.5026	0.12	25.3	[22.9 - 27.8%]	0.1721	0.01	28.4	[25.5 - 31.5%]	0.5882	0	4.64
00000_Pseudomonas_protegens_CHA0T	00290_Pseudomonas_fluorescens_C1	GCF_000967945.1								29	[25.7 - 32.7%]	0.5276	0.06	25.3	[22.9 - 27.8%]	0.1721	0.01	27.1	[24.2 - 30.2%]	0.6089	0	4.45
00000_Pseudomonas_protegens_CHA0T	00410_Pseudomonas_fluorescens_NCTC10392	GCF_900455465.1								30.9	[27.5 - 34.5%]	0.4998	0.12	25.3	[22.9 - 27.8%]	0.1721	0.01	28.5	[25.6 - 31.7%]	0.5859	0	3.26
00000_Pseudomonas_protegens_CHA0T	00421_Pseudomonas_fluorescens_PS676	GCF_902497665.1								30.6	[27.2 - 34.2%]	0.5044	0.11	25.3	[23 - 27.8%]	0.1721	0.01	28.3	[25.4 - 31.4%]	0.5897	0	4.09
00000_Pseudomonas_protegens_CHA0T	00571_Pseudomonas_gingeri_H7001	GCF_013385405.1								28.1	[24.7 - 31.7%]	0.5427	0.04	25.3	[23 - 27.8%]	0.1721	0.01	26.4	[23.5 - 29.5%]	0.6214	0	2.58
00000_Pseudomonas_protegens_CHA0T	00595_Pseudomonas_gingeri_IPO3754	GCF_013386995.1								28.7	[25.4 - 32.3%]	0.5326	0.06	25.3	[22.9 - 27.8%]	0.1721	0.01	26.9	[24 - 30%]	0.6131	0	2.47
00000_Pseudomonas_protegens_CHA0T	01092_Pseudomonas_sp_100_A	GCF_017491715.1								29.3	[25.9 - 32.9%]	0.5239	0.07	25.3	[22.9 - 27.7%]	0.1721	0.01	27.3	[24.4 - 30.4%]	0.6059	0	3.3
00000_Pseudomonas_protegens_CHA0T	01138_Pseudomonas_sp_34_E_7	GCF_900005715.1								28.7	[25.4 - 32.3%]	0.5326	0.06	25.3	[22.9 - 27.8%]	0.1721	0.01	26.9	[24 - 30%]	0.6131	0	2.96
00000_Pseudomonas_protegens_CHA0T	01181_Pseudomonas_sp_95_A	GCF_017491685.1								29.3	[25.9 - 32.9%]	0.5241	0.07	25.3	[22.9 - 27.8%]	0.1721	0.01	27.3	[24.4 - 30.4%]	0.6061	0	3.34
00000_Pseudomonas_protegens_CHA0T	01244_Pseudomonas_sp_B16-2017	GCF_002113205.1								35.2	[31.9 - 38.8%]	0.4439	0.48	25.3	[23 - 27.8%]	0.1721	0.01	31.8	[28.8 - 34.9%]	0.5396	0	2.69
00000_Pseudomonas_protegens_CHA0T	01264_Pseudomonas_sp_B33-2017	GCF_002113655.1								35.2	[31.9 - 38.8%]	0.4438	0.48	25.3	[23 - 27.8%]	0.1721	0.01	31.8	[28.8 - 34.9%]	0.5395	0	2.69
00000_Pseudomonas_protegens_CHA0T	01739_Pseudomonas_sp_JAI115	GCF_014200835.1								32.4	[29 - 36%]	0.4794	0.2	25.3	[23 - 27.8%]	0.1721	0.01	29.7	[26.7 - 32.8%]	0.569	0	3.33
00000_Pseudomonas_protegens_CHA0T	01848_Pseudomonas_sp_MF6772	GCF_016405505.1								34	[30.6 - 37.5%]	0.4589	0.34	25.3	[22.9 - 27.8%]	0.1721	0.01	30.9	[27.9 - 33.9%]	0.552	0	2.7
00000_Pseudomonas_protegens_CHA0T	01852_Pseudomonas_sp_MF7448	GCF_016613085.1								33.8	[30.4 - 37.4%]	0.4612	0.32	25.3	[22.9 - 27.8%]	0.1721	0.01	30.7	[27.8 - 33.8%]	0.5539	0	2.68
00000_Pseudomonas_protegens_CHA0T	01897_Pseudomonas_sp_MWU318	GCF_016756945.1								33.6	[30.3 - 37.2%]	0.4634	0.3	25.3	[22.9 - 27.7%]	0.1721	0.01	30.6	[27.7 - 33.7%]	0.5558	0	3.13
00000_Pseudomonas_protegens_CHA0T	02254_Pseudomonas_sp_Sample_9	GCF_004307535.1								28.3	[24.9 - 31.9%]	0.5399	0.05	25.3	[22.9 - 27.8%]	0.1721	0.01	26.5	[23.6 - 29.6%]	0.6191	0	3.4
00000_Pseudomonas_protegens_CHA0T	02454_Pseudomonas_sp_WS_5413	GCF_012985575.1								32.5	[29.2 - 36.1%]	0.4775	0.21	25.3	[23 - 27.8%]	0.1721	0.01	29.8	[26.8 - 32.9%]	0.5674	0	3
00000_Pseudomonas_protegens_CHA0T	00341_Pseudomonas_fluorescens_NEP1	GCF_003352875.1								34.7	[31.3 - 38.2%]	0.4507	0.41	25.3	[22.9 - 27.7%]	0.1722	0.01	31.3	[28.4 - 34.4%]	0.5453	0	2.8
00000_Pseudomonas_protegens_CHA0T	00583_Pseudomonas_gingeri_A8002	GCF_013386165.1								28.5	[25.1 - 32.1%]	0.536	0.05	25.3	[22.9 - 27.7%]	0.1722	0.01	26.7	[23.8 - 29.8%]	0.6159	0	2.45
00000_Pseudomonas_protegens_CHA0T	00602_Pseudomonas_granadensis_LMG_27940T	GCF_900105485.1								30	[26.7 - 33.6%]	0.5125	0.09	25.3	[22.9 - 27.7%]	0.1722	0.01	27.9	[25 - 31%]	0.5964	0	3.23
00000_Pseudomonas_protegens_CHA0T	00999_Pseudomonas_proteolytica_WS_5128	GCF_012985975.1								33.6	[30.2 - 37.2%]	0.464	0.3	25.3	[22.9 - 27.7%]	0.1722	0.01	30.6	[27.6 - 33.6%]	0.5563	0	2.67
00000_Pseudomonas_protegens_CHA0T	01004_Pseudomonas_proteolytica_SWRI104	GCF_014268405.1								33.2	[29.8 - 36.8%]	0.4689	0.26	25.3	[22.9 - 27.7%]	0.1722	0.01	30.3	[27.3 - 33.4%]	0.5603	0	2.71
00000_Pseudomonas_protegens_CHA0T	01165_Pseudomonas_sp_69_B	GCF_017490845.1								29.2	[25.8 - 32.8%]	0.5252	0.07	25.3	[22.9 - 27.7%]	0.1722	0.01	27.2	[24.3 - 30.3%]	0.6069	0	3.31
00000_Pseudomonas_protegens_CHA0T	01166_Pseudomonas_sp_71_D	GCF_017490875.1								29.3	[25.9 - 32.9%]	0.5243	0.07	25.3	[22.9 - 27.7%]	0.1722	0.01	27.3	[24.4 - 30.4%]	0.6062	0	3.36
00000_Pseudomonas_protegens_CHA0T	01167_Pseudomonas_sp_74_A	GCF_017491885.1								29.2	[25.8 - 32.8%]	0.525	0.07	25.3	[22.9 - 27.7%]	0.1722	0.01	27.2	[24.3 - 30.3%]	0.6068	0	3.36
00000_Pseudomonas_protegens_CHA0T	01262_Pseudomonas_sp_B31-2017	GCF_002112965.1								35.1	[31.7 - 38.6%]	0.4459	0.46	25.3	[22.9 - 27.7%]	0.1722	0.01	31.6	[28.7 - 34.7%]	0.5413	0	2.65
00000_Pseudomonas_protegens_CHA0T	01268_Pseudomonas_sp_B37-2017	GCF_002112885.1								35.1	[31.7 - 38.6%]	0.4459	0.46	25.3	[22.9 - 27.7%]	0.1722	0.01	31.6	[28.7 - 34.7%]	0.5413	0	2.65
00000_Pseudomonas_protegens_CHA0T	01486_Pseudomonas_sp_FW305-3-2-15-E-TSA2	GCF_017351195.1								33.1	[29.7 - 36.7%]	0.4703	0.25	25.3	[22.9 - 27.7%]	0.1722	0.01	30.2	[27.3 - 33.3%]	0.5615	0	3.13
00000_Pseudomonas_protegens_CHA0T	01844_Pseudomonas_sp_MF6754	GCF_016613195.1								33.2	[29.8 - 36.7%]	0.4696	0.26	25.3	[22.9 - 27.7%]	0.1722	0.01	30.2	[27.3 - 33.3%]	0.561	0	3.1
00000_Pseudomonas_protegens_CHA0T	02262_Pseudomonas_sp_SDM007_2	GCF_016924785.1								32	[28.6 - 35.6%]	0.4848	0.18	25.3	[22.9 - 27.7%]	0.1722	0.01	29.4	[26.4 - 32.5%]	0.5735	0	3.32
00000_Pseudomonas_protegens_CHA0T	02451_Pseudomonas_sp_WS_5410	GCF_012985645.1								33.6	[30.2 - 37.2%]	0.4636	0.3	25.3	[22.9 - 27.7%]	0.1722	0.01	30.6	[27.6 - 33.7%]	0.556	0	2.78
00000_Pseudomonas_protegens_CHA0T	02512_Pseudomonas_trivialis_LMG_21464T	GCF_900104885.1								29.6	[26.3 - 33.2%]	0.5187	0.08	25.3	[22.9 - 27.7%]	0.1722	0.01	27.6	[24.6 - 30.7%]	0.6016	0	2.45
00000_Pseudomonas_protegens_CHA0T	00654_Pseudomonas_jessenii_EC-S101	GCF_006151795.1								33.4	[30 - 37%]	0.4665	0.28	25.2	[22.9 - 27.7%]	0.1723	0.01	30.4	[27.5 - 33.5%]	0.5584	0	3.17
00000_Pseudomonas_protegens_CHA0T	00853_Pseudomonas_moraviensis_R28-S	GCF_000512275.1								29.1	[25.7 - 32.7%]	0.5269	0.06	25.2	[22.9 - 27.7%]	0.1723	0.01	27.1	[24.2 - 30.2%]	0.6084	0	3.65
00000_Pseudomonas_protegens_CHA0T	00923_Pseudomonas_prosekii_P2406	GCF_003122265.1								28.7	[25.3 - 32.3%]	0.5331	0.05	25.2	[22.9 - 27.7%]	0.1723	0.01	26.8	[23.9 - 29.9%]	0.6136	0	3.69
00000_Pseudomonas_protegens_CHA0T	01267_Pseudomonas_sp_B36-2017	GCF_002112905.1								35.1	[31.7 - 38.6%]	0.4459	0.46	25.3	[22.9 - 27.7%]	0.1723	0.01	31.6	[28.7 - 34.7%]	0.5414	0	2.65
00000_Pseudomonas_protegens_CHA0T	01270_Pseudomonas_sp_B39-2017	GCF_002112835.1								35.1	[31.7 - 38.6%]	0.4456	0.46	25.3	[22.9 - 27.7%]	0.1723	0.01	31.7	[28.7 - 34.7%]	0.5411	0	2.65
00000_Pseudomonas_protegens_CHA0T	02108_Pseudomonas_sp_PvP025	GCF_017832155.1								29.3	[26 - 32.9%]	0.5232	0.07	25.3	[22.9 - 27.7%]	0.1723	0.01	27.3	[24.4 - 30.4%]	0.6053	0	2.29
00000_Pseudomonas_protegens_CHA0T	02452_Pseudomonas_sp_WS_5411	GCF_012985595.1								35	[31.6 - 38.5%]	0.4472	0.45	25.3	[22.9 - 27.7%]	0.1723	0.01	31.5	[28.6 - 34.6%]	0.5425	0	2.61
00000_Pseudomonas_protegens_CHA0T	02567_Pseudomonas_yamanorum_J3002	GCF_013386695.1								32.4	[29 - 36%]	0.4793	0.2	25.2	[22.9 - 27.7%]	0.1723	0.01	29.7	[26.7 - 32.8%]	0.569	0	2.35
00000_Pseudomonas_protegens_CHA0T	00025_Pseudomonas_arsenicoxydans_E3	GCF_006438915.1								28.6	[25.3 - 32.3%]	0.534	0.05	25.2	[22.9 - 27.7%]	0.1724	0.01	26.8	[23.9 - 29.9%]	0.6143	0	4.61
00000_Pseudomonas_protegens_CHA0T	00355_Pseudomonas_fluorescens_89F1	GCF_003732795.1								29.9	[26.5 - 33.5%]	0.5152	0.08	25.2	[22.9 - 27.7%]	0.1724	0.01	27.7	[24.8 - 30.8%]	0.5988	0	3.26
00000_Pseudomonas_protegens_CHA0T	00849_Pseudomonas_moraviensis_FP1761	GCF_009825315.1								29.6	[26.2 - 33.2%]	0.5192	0.08	25.2	[22.9 - 27.7%]	0.1724	0.01	27.5	[24.6 - 30.6%]	0.6021	0	3.54
00000_Pseudomonas_protegens_CHA0T	01029_Pseudomonas_reinekei_CCUG_53116T	GCF_008801455.1								30.5	[27.1 - 34.1%]	0.5063	0.11	25.2	[22.9 - 27.7%]	0.1724	0.01	28.2	[25.3 - 31.3%]	0.5914	0	4.22
00000_Pseudomonas_protegens_CHA0T	01503_Pseudomonas_sp_FW305-BF6	GCF_002884325.1								33.7	[30.3 - 37.3%]	0.4626	0.31	25.2	[22.9 - 27.7%]	0.1724	0.01	30.6	[27.7 - 33.7%]	0.5552	0	3.78
00000_Pseudomonas_protegens_CHA0T	01605_Pseudomonas_sp_GW456-12-10-14-LB1	GCF_002901605.1								33.1	[29.7 - 36.7%]	0.4701	0.26	25.2	[22.9 - 27.7%]	0.1724	0.01	30.2	[27.3 - 33.3%]	0.5615	0	3.14
00000_Pseudomonas_protegens_CHA0T	01607_Pseudomonas_sp_GW456-12-10-14-LB3	GCF_002901465.1								33.1	[29.7 - 36.6%]	0.4707	0.25	25.2	[22.9 - 27.7%]	0.1724	0.01	30.2	[27.2 - 33.3%]	0.562	0	3.13
00000_Pseudomonas_protegens_CHA0T	01789_Pseudomonas_sp_LAMO17WK12-I5	GCF_900215165.1								33.6	[30.2 - 37.1%]	0.4641	0.3	25.2	[22.9 - 27.7%]	0.1724	0.01	30.5	[27.6 - 33.6%]	0.5565	0	3.06
00000_Pseudomonas_protegens_CHA0T	01839_Pseudomonas_sp_MF5691	GCF_016405645.1								33.5	[30.1 - 37%]	0.4656	0.28	25.2	[22.9 - 27.7%]	0.1724	0.01	30.4	[27.5 - 33.5%]	0.5578	0	2.97
00000_Pseudomonas_protegens_CHA0T	01940_Pseudomonas_sp_NDM	GCF_003105095.1								29.8	[26.4 - 33.4%]	0.5167	0.08	25.2	[22.9 - 27.7%]	0.1724	0.01	27.7	[24.7 - 30.8%]	0.6	0	3.17
00000_Pseudomonas_protegens_CHA0T	02328_Pseudomonas_sp_SWRI92	GCF_014268685.1								29.4	[26 - 33%]	0.5223	0.07	25.2	[22.9 - 27.7%]	0.1724	0.01	27.4	[24.5 - 30.5%]	0.6047	0	2.66
00000_Pseudomonas_protegens_CHA0T	02330_Pseudomonas_sp_SXM-1	GCF_004379315.1								33.2	[29.8 - 36.7%]	0.4696	0.26	25.2	[22.9 - 27.7%]	0.1724	0.01	30.2	[27.3 - 33.3%]	0.561	0	2.61
00000_Pseudomonas_protegens_CHA0T	02439_Pseudomonas_sp_WS_5027	GCF_012985695.1								32	[28.6 - 35.6%]	0.4851	0.18	25.2	[22.9 - 27.7%]	0.1724	0.01	29.3	[26.4 - 32.4%]	0.5739	0	3.3
00000_Pseudomonas_protegens_CHA0T	02566_Pseudomonas_yamanorum_IPO3782	GCF_013386685.1								33.2	[29.8 - 36.8%]	0.4689	0.26	25.2	[22.9 - 27.7%]	0.1724	0.01	30.3	[27.3 - 33.4%]	0.5604	0	2.28
00000_Pseudomonas_protegens_CHA0T	00328_Pseudomonas_fluorescens_CH229	GCF_002407625.1								33.8	[30.5 - 37.4%]	0.4609	0.32	25.2	[22.9 - 27.7%]	0.1725	0.01	30.7	[27.8 - 33.8%]	0.5539	0	3.1
00000_Pseudomonas_protegens_CHA0T	00356_Pseudomonas_fluorescens_90D7A	GCF_003732815.1								29.8	[26.4 - 33.4%]	0.5162	0.08	25.2	[22.9 - 27.7%]	0.1725	0.01	27.7	[24.8 - 30.8%]	0.5997	0	3.4
00000_Pseudomonas_protegens_CHA0T	00485_Pseudomonas_fluorescens_BBc6R8	GCF_000297195.3								33.8	[30.5 - 37.4%]	0.4608	0.32	25.2	[22.9 - 27.7%]	0.1725	0.01	30.7	[27.8 - 33.8%]	0.5538	0	2.41
00000_Pseudomonas_protegens_CHA0T	01250_Pseudomonas_sp_B20-2017	GCF_002113125.1								34.4	[31 - 37.9%]	0.4539	0.38	25.2	[22.9 - 27.7%]	0.1725	0.01	31.1	[28.2 - 34.2%]	0.5481	0	2.89
00000_Pseudomonas_protegens_CHA0T	01623_Pseudomonas_sp_GW458-11-26-14-LB4	GCF_017350015.1								35.2	[31.9 - 38.8%]	0.4441	0.48	25.2	[22.9 - 27.7%]	0.1725	0.01	31.7	[28.8 - 34.8%]	0.54	0	2.67
00000_Pseudomonas_protegens_CHA0T	01709_Pseudomonas_sp_IPO3778	GCF_013386825.1								30.9	[27.5 - 34.5%]	0.4999	0.12	25.2	[22.9 - 27.7%]	0.1725	0.01	28.5	[25.6 - 31.6%]	0.5862	0	2.45
00000_Pseudomonas_protegens_CHA0T	01710_Pseudomonas_sp_IPO3779	GCF_013386785.1								30.9	[27.5 - 34.5%]	0.4999	0.12	25.2	[22.9 - 27.7%]	0.1725	0.01	28.5	[25.6 - 31.6%]	0.5862	0	2.44
00000_Pseudomonas_protegens_CHA0T	01939_Pseudomonas_sp_NC02	GCF_002874965.1								33.9	[30.6 - 37.5%]	0.4595	0.33	25.2	[22.9 - 27.7%]	0.1725	0.01	30.8	[27.9 - 33.9%]	0.5528	0	2.33
00000_Pseudomonas_protegens_CHA0T	02126_Pseudomonas_sp_R15-2017	GCF_002112685.1								34.6	[31.2 - 38.1%]	0.4517	0.4	25.2	[22.9 - 27.7%]	0.1725	0.01	31.3	[28.3 - 34.4%]	0.5463	0	2.85
00000_Pseudomonas_protegens_CHA0T	02136_Pseudomonas_sp_R24-2017	GCF_002113465.1								34.6	[31.2 - 38.1%]	0.4518	0.4	25.2	[22.9 - 27.7%]	0.1725	0.01	31.3	[28.3 - 34.4%]	0.5463	0	2.85
00000_Pseudomonas_protegens_CHA0T	02303_Pseudomonas_sp_SWRI102	GCF_014268655.1								29.4	[26 - 33%]	0.5221	0.07	25.2	[22.9 - 27.7%]	0.1725	0.01	27.4	[24.5 - 30.5%]	0.6045	0	2.71
00000_Pseudomonas_protegens_CHA0T	02445_Pseudomonas_sp_WS_5086	GCF_012985665.1								32.2	[28.9 - 35.8%]	0.4816	0.19	25.2	[22.9 - 27.7%]	0.1725	0.01	29.5	[26.6 - 32.6%]	0.571	0	3.34
00000_Pseudomonas_protegens_CHA0T	00084_Pseudomonas_brenneri_DSM_15294	GCF_900105815.1								33.4	[30 - 36.9%]	0.4669	0.28	25.2	[22.9 - 27.7%]	0.1726	0.01	30.4	[27.4 - 33.5%]	0.5589	0	3.25
00000_Pseudomonas_protegens_CHA0T	00261_Pseudomonas_extremaustralis_USBA_515	GCF_900167635.1								30.8	[27.4 - 34.4%]	0.5018	0.12	25.2	[22.9 - 27.7%]	0.1726	0.01	28.4	[25.5 - 31.5%]	0.5878	0	2.46
00000_Pseudomonas_protegens_CHA0T	00262_Pseudomonas_extremaustralis_14-3_substr_14-3bT	GCF_000242115.1								29.7	[26.3 - 33.3%]	0.5183	0.08	25.2	[22.9 - 27.7%]	0.1726	0.01	27.6	[24.7 - 30.7%]	0.6014	0	2.73
00000_Pseudomonas_protegens_CHA0T	00348_Pseudomonas_fluorescens_90F12-2	GCF_003732335.1								30	[26.6 - 33.6%]	0.5134	0.09	25.2	[22.9 - 27.7%]	0.1726	0.01	27.8	[24.9 - 30.9%]	0.5974	0	3.24
00000_Pseudomonas_protegens_CHA0T	00469_Pseudomonas_fluorescens_PS865	GCF_902498145.1								29	[25.7 - 32.6%]	0.5279	0.06	25.2	[22.9 - 27.7%]	0.1726	0.01	27.1	[24.2 - 30.2%]	0.6094	0	3.54
00000_Pseudomonas_protegens_CHA0T	00700_Pseudomonas_koreensis_JV222	GCF_009829275.1								29.5	[26.1 - 33.1%]	0.5208	0.07	25.2	[22.9 - 27.7%]	0.1726	0.01	27.4	[24.5 - 30.5%]	0.6035	0	3.19
00000_Pseudomonas_protegens_CHA0T	00722_Pseudomonas_lactis_UKR1	GCF_008632325.1								28.3	[24.9 - 31.9%]	0.5395	0.05	25.2	[22.9 - 27.7%]	0.1726	0.01	26.5	[23.6 - 29.6%]	0.619	0	3.51
00000_Pseudomonas_protegens_CHA0T	00815_Pseudomonas_marginalis_BS2952	GCF_900105325.1								31	[27.6 - 34.6%]	0.4987	0.13	25.2	[22.9 - 27.7%]	0.1726	0.01	28.6	[25.7 - 31.7%]	0.5852	0	2.83
00000_Pseudomonas_protegens_CHA0T	00842_Pseudomonas_moraviensis_Devor	GCF_001691585.1								29.3	[26 - 33%]	0.523	0.07	25.2	[22.9 - 27.7%]	0.1726	0.01	27.3	[24.4 - 30.4%]	0.6054	0	3.34
00000_Pseudomonas_protegens_CHA0T	00847_Pseudomonas_moraviensis_PM_105	GCF_003936805.1								29.6	[26.3 - 33.3%]	0.5185	0.08	25.2	[22.9 - 27.7%]	0.1726	0.01	27.6	[24.6 - 30.7%]	0.6016	0	3.36
00000_Pseudomonas_protegens_CHA0T	01115_Pseudomonas_sp_24_E_13	GCF_900004715.1								29.1	[25.7 - 32.7%]	0.5273	0.06	25.2	[22.9 - 27.7%]	0.1726	0.01	27.1	[24.2 - 30.2%]	0.6089	0	2.89
00000_Pseudomonas_protegens_CHA0T	01245_Pseudomonas_sp_B17-2017	GCF_002113765.1								34.4	[31 - 38%]	0.4538	0.38	25.2	[22.9 - 27.7%]	0.1726	0.01	31.1	[28.2 - 34.2%]	0.5481	0	2.89
00000_Pseudomonas_protegens_CHA0T	01358_Pseudomonas_sp_CH235	GCF_004368175.1								35.6	[32.2 - 39.1%]	0.4395	0.54	25.2	[22.9 - 27.7%]	0.1726	0.01	32	[29.1 - 35.1%]	0.5362	0.01	2.54
00000_Pseudomonas_protegens_CHA0T	01502_Pseudomonas_sp_FW305-BF15	GCF_002883945.1								35.3	[31.9 - 38.8%]	0.4433	0.49	25.2	[22.9 - 27.7%]	0.1726	0.01	31.8	[28.8 - 34.9%]	0.5393	0	2.68
00000_Pseudomonas_protegens_CHA0T	01790_Pseudomonas_sp_LAMO17WK12-I6	GCF_900215225.1								33.6	[30.2 - 37.1%]	0.464	0.3	25.2	[22.9 - 27.7%]	0.1726	0.01	30.5	[27.6 - 33.6%]	0.5565	0	3.05
00000_Pseudomonas_protegens_CHA0T	02134_Pseudomonas_sp_R23-2017	GCF_002112575.1								34.6	[31.2 - 38.1%]	0.4515	0.4	25.2	[22.9 - 27.7%]	0.1726	0.01	31.3	[28.3 - 34.4%]	0.5461	0	2.85
00000_Pseudomonas_protegens_CHA0T	02162_Pseudomonas_sp_R4-34-07	GCF_003852375.1								29.5	[26.1 - 33.1%]	0.5211	0.07	25.2	[22.9 - 27.7%]	0.1726	0.01	27.4	[24.5 - 30.5%]	0.6037	0	3.01
00000_Pseudomonas_protegens_CHA0T	02217_Pseudomonas_sp_S09G_359	GCF_002843605.1								30.9	[27.5 - 34.5%]	0.5001	0.12	25.2	[22.9 - 27.7%]	0.1726	0.01	28.5	[25.6 - 31.6%]	0.5864	0	2.51
00000_Pseudomonas_protegens_CHA0T	02568_Pseudomonas_yamanorum_IPO3781	GCF_013386735.1								32.8	[29.5 - 36.4%]	0.4738	0.23	25.2	[22.9 - 27.7%]	0.1726	0.01	30	[27 - 33.1%]	0.5646	0	2.45
00000_Pseudomonas_protegens_CHA0T	00036_Pseudomonas_atacamensis_M7D1T	GCF_004801935.1								29.2	[25.9 - 32.9%]	0.5247	0.07	25.2	[22.9 - 27.7%]	0.1727	0.01	27.2	[24.3 - 30.3%]	0.6067	0	3.51
00000_Pseudomonas_protegens_CHA0T	00467_Pseudomonas_fluorescens_PS847	GCF_902498125.1								29.1	[25.7 - 32.7%]	0.527	0.06	25.2	[22.9 - 27.7%]	0.1727	0.01	27.1	[24.2 - 30.2%]	0.6087	0	3.59
00000_Pseudomonas_protegens_CHA0T	00846_Pseudomonas_moraviensis_36B3	GCF_003732785.1								29.4	[26 - 33%]	0.5226	0.07	25.2	[22.9 - 27.7%]	0.1727	0.01	27.3	[24.4 - 30.5%]	0.605	0	3.24
00000_Pseudomonas_protegens_CHA0T	00911_Pseudomonas_poae_A2-S9	GCF_002563725.1								33.2	[29.8 - 36.8%]	0.4687	0.26	25.2	[22.9 - 27.7%]	0.1727	0.01	30.3	[27.3 - 33.4%]	0.5604	0	2.09
00000_Pseudomonas_protegens_CHA0T	01328_Pseudomonas_sp_CBZ-4	GCF_000346755.1								32.5	[29.1 - 36.1%]	0.4782	0.21	25.2	[22.9 - 27.7%]	0.1727	0.01	29.7	[26.8 - 32.8%]	0.5683	0	2.14
00000_Pseudomonas_protegens_CHA0T	01375_Pseudomonas_sp_D8002	GCF_013385695.1								33.9	[30.6 - 37.5%]	0.4597	0.33	25.2	[22.9 - 27.7%]	0.1727	0.01	30.8	[27.8 - 33.9%]	0.553	0	2.39
00000_Pseudomonas_protegens_CHA0T	01544_Pseudomonas_sp_GM21	GCF_000282215.1								26.8	[23.5 - 30.5%]	0.5639	0.03	25.2	[22.9 - 27.7%]	0.1727	0.01	25.4	[22.5 - 28.5%]	0.6392	0	4.93
00000_Pseudomonas_protegens_CHA0T	01564_Pseudomonas_sp_GP01-A14	GCF_017350435.1								32.6	[29.2 - 36.2%]	0.4766	0.22	25.2	[22.9 - 27.7%]	0.1727	0.01	29.8	[26.9 - 32.9%]	0.567	0	2.49
00000_Pseudomonas_protegens_CHA0T	02246_Pseudomonas_sp_Sample_11	GCF_004307505.1								29.5	[26.1 - 33.1%]	0.5207	0.07	25.2	[22.9 - 27.7%]	0.1727	0.01	27.4	[24.5 - 30.5%]	0.6035	0	3.32
00000_Pseudomonas_protegens_CHA0T	02565_Pseudomonas_yamanorum_A5002	GCF_013386135.1								33	[29.6 - 36.5%]	0.4722	0.24	25.2	[22.9 - 27.7%]	0.1727	0.01	30.1	[27.1 - 33.2%]	0.5634	0	2.41
00000_Pseudomonas_protegens_CHA0T	00045_Pseudomonas_azotoformans_P45A	GCF_006547025.1								32	[28.7 - 35.6%]	0.4844	0.18	25.2	[22.9 - 27.7%]	0.1728	0.01	29.4	[26.4 - 32.5%]	0.5735	0	2.31
00000_Pseudomonas_protegens_CHA0T	00699_Pseudomonas_koreensis_UASWS1668	GCF_008693205.1								33.3	[29.9 - 36.8%]	0.4682	0.27	25.2	[22.9 - 27.7%]	0.1728	0.01	30.3	[27.3 - 33.4%]	0.5601	0	3.1
00000_Pseudomonas_protegens_CHA0T	00918_Pseudomonas_poae_LMG_21465T	GCF_900103965.1								28.5	[25.1 - 32.1%]	0.5364	0.05	25.2	[22.9 - 27.7%]	0.1728	0.01	26.7	[23.8 - 29.8%]	0.6165	0	2.94
00000_Pseudomonas_protegens_CHA0T	01118_Pseudomonas_sp_25_R_14	GCF_900004755.1								33.2	[29.8 - 36.8%]	0.4687	0.26	25.2	[22.9 - 27.7%]	0.1728	0.01	30.3	[27.3 - 33.4%]	0.5605	0	3.21
00000_Pseudomonas_protegens_CHA0T	01196_Pseudomonas_sp_ADAK13	GCF_012935715.1								33.2	[29.8 - 36.7%]	0.4693	0.26	25.2	[22.9 - 27.7%]	0.1728	0.01	30.2	[27.3 - 33.3%]	0.561	0	2.44
00000_Pseudomonas_protegens_CHA0T	01535_Pseudomonas_sp_G1002	GCF_013385455.1								33.7	[30.4 - 37.3%]	0.4623	0.31	25.2	[22.9 - 27.7%]	0.1728	0.01	30.6	[27.7 - 33.7%]	0.5552	0	2.3
00000_Pseudomonas_protegens_CHA0T	01606_Pseudomonas_sp_GW456-12-10-14-LB2	GCF_002884345.1								35.7	[32.3 - 39.2%]	0.4388	0.55	25.2	[22.9 - 27.7%]	0.1728	0.01	32	[29.1 - 35.1%]	0.5358	0.01	2.53
00000_Pseudomonas_protegens_CHA0T	01719_Pseudomonas_sp_Irchel_3F6	GCF_900187595.1								30	[26.6 - 33.6%]	0.5129	0.09	25.2	[22.9 - 27.7%]	0.1728	0.01	27.8	[24.9 - 30.9%]	0.5971	0	3.43
00000_Pseudomonas_protegens_CHA0T	02151_Pseudomonas_sp_R34-2017	GCF_002113425.1								35.3	[31.9 - 38.8%]	0.4436	0.49	25.2	[22.9 - 27.7%]	0.1728	0.01	31.7	[28.8 - 34.8%]	0.5398	0	2.8
00000_Pseudomonas_protegens_CHA0T	02166_Pseudomonas_sp_R45-2017	GCF_002112305.1								35.4	[32.1 - 39%]	0.4417	0.51	25.2	[22.9 - 27.7%]	0.1728	0.01	31.9	[28.9 - 35%]	0.5381	0.01	2.66
00000_Pseudomonas_protegens_CHA0T	02312_Pseudomonas_sp_SWRI154	GCF_014268645.1								28.8	[25.4 - 32.4%]	0.5314	0.06	25.2	[22.9 - 27.7%]	0.1728	0.01	26.9	[24 - 30%]	0.6124	0	2.91
00000_Pseudomonas_protegens_CHA0T	00114_Pseudomonas_cedrina_subsp_cedrina_DSM_17516T	GCF_900625035.1								29.1	[25.7 - 32.7%]	0.5274	0.06	25.2	[22.8 - 27.6%]	0.1729	0.01	27.1	[24.2 - 30.2%]	0.6091	0	2.6
00000_Pseudomonas_protegens_CHA0T	00222_Pseudomonas_corrugata_Sera_3Q	GCF_016307495.1								29.2	[25.9 - 32.8%]	0.5248	0.07	25.2	[22.8 - 27.6%]	0.1729	0.01	27.2	[24.3 - 30.3%]	0.607	0	2.6
00000_Pseudomonas_protegens_CHA0T	00282_Pseudomonas_fluorescens_SF39a	GCF_000817895.1								29.5	[26.1 - 33.1%]	0.5205	0.07	25.2	[22.8 - 27.7%]	0.1729	0.01	27.4	[24.5 - 30.6%]	0.6034	0	3.41
00000_Pseudomonas_protegens_CHA0T	00338_Pseudomonas_fluorescens_HPB	GCF_003258955.1								34.5	[31.1 - 38%]	0.453	0.39	25.2	[22.8 - 27.6%]	0.1729	0.01	31.2	[28.2 - 34.3%]	0.5476	0	2.83
00000_Pseudomonas_protegens_CHA0T	00612_Pseudomonas_grimontii_BS2976	GCF_900101085.1								30	[26.7 - 33.6%]	0.5126	0.09	25.2	[22.8 - 27.6%]	0.1729	0.01	27.8	[24.9 - 31%]	0.5968	0	3.32
00000_Pseudomonas_protegens_CHA0T	00874_Pseudomonas_orientalis_L1-3-08	GCF_003851585.1								30.1	[26.7 - 33.7%]	0.512	0.09	25.2	[22.8 - 27.6%]	0.1729	0.01	27.9	[25 - 31%]	0.5964	0	2.64
00000_Pseudomonas_protegens_CHA0T	01148_Pseudomonas_sp_43NM1	GCF_002836905.1								28.7	[25.3 - 32.3%]	0.5331	0.05	25.2	[22.8 - 27.6%]	0.1729	0.01	26.8	[23.9 - 29.9%]	0.6138	0	3.9
00000_Pseudomonas_protegens_CHA0T	01195_Pseudomonas_sp_AD21	GCF_002878485.1								32.6	[29.2 - 36.1%]	0.4771	0.21	25.2	[22.8 - 27.6%]	0.1729	0.01	29.8	[26.8 - 32.9%]	0.5675	0	3.32
00000_Pseudomonas_protegens_CHA0T	01326_Pseudomonas_sp_C9	GCF_002000165.1								29.2	[25.8 - 32.8%]	0.5253	0.07	25.2	[22.8 - 27.6%]	0.1729	0.01	27.2	[24.3 - 30.3%]	0.6074	0	4.48
00000_Pseudomonas_protegens_CHA0T	01392_Pseudomonas_sp_ef1	GCF_007293365.1								29.1	[25.7 - 32.7%]	0.5274	0.06	25.2	[22.8 - 27.6%]	0.1729	0.01	27.1	[24.2 - 30.2%]	0.6091	0	3.74
00000_Pseudomonas_protegens_CHA0T	01446_Pseudomonas_sp_FW215-L2	GCF_002882795.1								32.8	[29.4 - 36.4%]	0.4744	0.23	25.2	[22.8 - 27.6%]	0.1729	0.01	29.9	[27 - 33%]	0.5653	0	2.52
00000_Pseudomonas_protegens_CHA0T	01660_Pseudomonas_sp_H1h	GCF_000633255.1								32.5	[29.2 - 36.1%]	0.4777	0.21	25.2	[22.8 - 27.6%]	0.1729	0.01	29.7	[26.8 - 32.8%]	0.568	0	3.08
00000_Pseudomonas_protegens_CHA0T	01801_Pseudomonas_sp_Leaf434	GCF_001425545.1								30	[26.7 - 33.6%]	0.5126	0.09	25.2	[22.8 - 27.7%]	0.1729	0.01	27.9	[24.9 - 31%]	0.5968	0	3.31
00000_Pseudomonas_protegens_CHA0T	02125_Pseudomonas_sp_R1-43-08	GCF_003852255.1								30.4	[27 - 34%]	0.5078	0.1	25.2	[22.8 - 27.6%]	0.1729	0.01	28.1	[25.2 - 31.2%]	0.5929	0	2.81
00000_Pseudomonas_protegens_CHA0T	02403_Pseudomonas_sp_URIL14HWK12-I6	GCF_000514195.1								32.6	[29.2 - 36.2%]	0.4768	0.22	25.2	[22.8 - 27.6%]	0.1729	0.01	29.8	[26.9 - 32.9%]	0.5672	0	3.38
00000_Pseudomonas_protegens_CHA0T	00344_Pseudomonas_fluorescens_SIK_W1	GCF_003612935.1								32.4	[29 - 35.9%]	0.4799	0.2	25.2	[22.8 - 27.6%]	0.173	0.01	29.6	[26.7 - 32.7%]	0.5699	0	1.72
00000_Pseudomonas_protegens_CHA0T	00707_Pseudomonas_kribbensis_46-2T	GCF_003352185.1								36.7	[33.3 - 40.2%]	0.4277	0.72	25.2	[22.8 - 27.6%]	0.173	0.01	32.7	[29.8 - 35.8%]	0.5267	0.01	2.84
00000_Pseudomonas_protegens_CHA0T	00894_Pseudomonas_panacis_PgKB35	GCF_008692035.1								32.3	[28.9 - 35.8%]	0.4813	0.19	25.2	[22.8 - 27.6%]	0.173	0.01	29.5	[26.6 - 32.6%]	0.571	0	2.37
00000_Pseudomonas_protegens_CHA0T	01112_Pseudomonas_sp_21615526	GCF_013386245.1								33.9	[30.6 - 37.5%]	0.4598	0.33	25.2	[22.8 - 27.6%]	0.173	0.01	30.8	[27.8 - 33.9%]	0.5533	0	2.27
00000_Pseudomonas_protegens_CHA0T	01325_Pseudomonas_sp_C8002	GCF_013385765.1								33.4	[30 - 37%]	0.4664	0.28	25.2	[22.8 - 27.6%]	0.173	0.01	30.4	[27.4 - 33.5%]	0.5587	0	2.35
00000_Pseudomonas_protegens_CHA0T	01561_Pseudomonas_sp_GP01-A1	GCF_017350495.1								32.7	[29.3 - 36.3%]	0.4755	0.22	25.2	[22.8 - 27.6%]	0.173	0.01	29.9	[26.9 - 33%]	0.5662	0	2.51
00000_Pseudomonas_protegens_CHA0T	01566_Pseudomonas_sp_GP01-A3	GCF_017350395.1								32.6	[29.2 - 36.1%]	0.4771	0.21	25.2	[22.8 - 27.6%]	0.173	0.01	29.8	[26.8 - 32.9%]	0.5676	0	2.52
00000_Pseudomonas_protegens_CHA0T	01567_Pseudomonas_sp_GP01-A4	GCF_017350375.1								32.6	[29.2 - 36.1%]	0.4774	0.21	25.2	[22.8 - 27.6%]	0.173	0.01	29.7	[26.8 - 32.8%]	0.5678	0	2.52
00000_Pseudomonas_protegens_CHA0T	01708_Pseudomonas_sp_IPO3775	GCF_013385215.1								33.4	[30 - 36.9%]	0.4666	0.28	25.2	[22.8 - 27.6%]	0.173	0.01	30.4	[27.4 - 33.5%]	0.5589	0	2.37
00000_Pseudomonas_protegens_CHA0T	02090_Pseudomonas_sp_PE-S1G-1	GCF_002179905.1								33.5	[30.1 - 37.1%]	0.465	0.29	25.2	[22.8 - 27.6%]	0.173	0.01	30.5	[27.5 - 33.6%]	0.5576	0	2.33
00000_Pseudomonas_protegens_CHA0T	02105_Pseudomonas_sp_PTA1	GCF_000745605.1								29.3	[26 - 33%]	0.5231	0.07	25.1	[22.8 - 27.6%]	0.173	0.01	27.3	[24.4 - 30.4%]	0.6056	0	3.67
00000_Pseudomonas_protegens_CHA0T	02153_Pseudomonas_sp_R3-52-08	GCF_003851745.1								29.5	[26.2 - 33.1%]	0.5202	0.07	25.2	[22.8 - 27.6%]	0.173	0.01	27.5	[24.6 - 30.6%]	0.6032	0	3.1
00000_Pseudomonas_protegens_CHA0T	02188_Pseudomonas_sp_RIT-PI-o	GCF_001297215.1								29.6	[26.3 - 33.3%]	0.5185	0.08	25.2	[22.8 - 27.6%]	0.173	0.01	27.5	[24.6 - 30.7%]	0.6018	0	3.42
00000_Pseudomonas_protegens_CHA0T	02239_Pseudomonas_sp_S5D5	GCF_003013355.1								31.9	[28.6 - 35.5%]	0.4856	0.17	25.2	[22.8 - 27.6%]	0.173	0.01	29.3	[26.4 - 32.4%]	0.5745	0	1.74
00000_Pseudomonas_protegens_CHA0T	00082_Pseudomonas_brenneri_CCUG_51514	GCF_008386555.1								33.2	[29.8 - 36.8%]	0.4689	0.26	25.1	[22.8 - 27.6%]	0.1731	0.01	30.2	[27.3 - 33.3%]	0.5608	0	3.21
00000_Pseudomonas_protegens_CHA0T	00449_Pseudomonas_fluorescens_PS834	GCF_902497945.1								33.2	[29.8 - 36.7%]	0.4694	0.26	25.1	[22.8 - 27.6%]	0.1731	0.01	30.2	[27.3 - 33.3%]	0.5612	0	2.92
00000_Pseudomonas_protegens_CHA0T	00704_Pseudomonas_koreensis_WW6	GCF_014197335.1								29.4	[26.1 - 33%]	0.5217	0.07	25.1	[22.8 - 27.6%]	0.1731	0.01	27.4	[24.5 - 30.5%]	0.6045	0	3.65
00000_Pseudomonas_protegens_CHA0T	00848_Pseudomonas_moraviensis_N_20_18	GCF_004358055.1								30.1	[26.7 - 33.7%]	0.5113	0.09	25.1	[22.8 - 27.6%]	0.1731	0.01	27.9	[25 - 31%]	0.5959	0	3.38
00000_Pseudomonas_protegens_CHA0T	00877_Pseudomonas_orientalis_8B	GCF_003852045.1								30	[26.6 - 33.6%]	0.513	0.09	25.1	[22.8 - 27.6%]	0.1731	0.01	27.8	[24.9 - 30.9%]	0.5973	0	2.75
00000_Pseudomonas_protegens_CHA0T	01373_Pseudomonas_sp_D5002	GCF_013385605.1								33.2	[29.8 - 36.8%]	0.469	0.26	25.1	[22.8 - 27.6%]	0.1731	0.01	30.2	[27.3 - 33.3%]	0.561	0	2.37
00000_Pseudomonas_protegens_CHA0T	01411_Pseudomonas_sp_FDAARGOS_380	GCF_002591235.1								29.7	[26.3 - 33.3%]	0.5179	0.08	25.1	[22.8 - 27.6%]	0.1731	0.01	27.6	[24.7 - 30.7%]	0.6014	0	3.66
00000_Pseudomonas_protegens_CHA0T	01420_Pseudomonas_sp_FH4	GCF_000510915.2								33	[29.7 - 36.6%]	0.4712	0.25	25.1	[22.8 - 27.6%]	0.1731	0.01	30.1	[27.2 - 33.2%]	0.5627	0	3.3
00000_Pseudomonas_protegens_CHA0T	01537_Pseudomonas_sp_G5001	GCF_013385475.1								33.7	[30.3 - 37.2%]	0.463	0.3	25.1	[22.8 - 27.6%]	0.1731	0.01	30.6	[27.6 - 33.7%]	0.556	0	2.46
00000_Pseudomonas_protegens_CHA0T	01546_Pseudomonas_sp_GM25	GCF_000282255.1								35.3	[31.9 - 38.8%]	0.4434	0.49	25.1	[22.8 - 27.6%]	0.1731	0.01	31.7	[28.8 - 34.8%]	0.5398	0	2.5
00000_Pseudomonas_protegens_CHA0T	01562_Pseudomonas_sp_GP01-A11	GCF_017350455.1								32.6	[29.2 - 36.2%]	0.4768	0.22	25.1	[22.8 - 27.6%]	0.1731	0.01	29.8	[26.9 - 32.9%]	0.5674	0	2.52
00000_Pseudomonas_protegens_CHA0T	01563_Pseudomonas_sp_GP01-A13	GCF_017350465.1								32.7	[29.3 - 36.3%]	0.4752	0.23	25.1	[22.8 - 27.6%]	0.1731	0.01	29.9	[26.9 - 33%]	0.566	0	2.51
00000_Pseudomonas_protegens_CHA0T	01565_Pseudomonas_sp_GP01-A15	GCF_017350415.1								32.7	[29.3 - 36.3%]	0.4756	0.22	25.1	[22.8 - 27.6%]	0.1731	0.01	29.8	[26.9 - 32.9%]	0.5664	0	2.52
00000_Pseudomonas_protegens_CHA0T	01568_Pseudomonas_sp_GP01-A5	GCF_017350355.1								32.7	[29.3 - 36.3%]	0.4754	0.22	25.1	[22.8 - 27.6%]	0.1731	0.01	29.9	[26.9 - 33%]	0.5662	0	2.52
00000_Pseudomonas_protegens_CHA0T	01569_Pseudomonas_sp_GP01-A6	GCF_017350325.1								32.8	[29.4 - 36.3%]	0.4744	0.23	25.1	[22.8 - 27.6%]	0.1731	0.01	29.9	[27 - 33%]	0.5654	0	2.52
00000_Pseudomonas_protegens_CHA0T	01570_Pseudomonas_sp_GP01-A8	GCF_017350315.1								32.6	[29.2 - 36.1%]	0.4774	0.21	25.1	[22.8 - 27.6%]	0.1731	0.01	29.7	[26.8 - 32.8%]	0.5679	0	2.52
00000_Pseudomonas_protegens_CHA0T	01571_Pseudomonas_sp_GP01-A9	GCF_017350235.1								32.7	[29.3 - 36.3%]	0.4756	0.22	25.1	[22.8 - 27.6%]	0.1731	0.01	29.8	[26.9 - 32.9%]	0.5664	0	2.52
00000_Pseudomonas_protegens_CHA0T	02048_Pseudomonas_sp_P7758	GCF_013386485.1								33.8	[30.4 - 37.3%]	0.4617	0.31	25.1	[22.8 - 27.6%]	0.1731	0.01	30.7	[27.7 - 33.7%]	0.5548	0	2.23
00000_Pseudomonas_protegens_CHA0T	02132_Pseudomonas_sp_R22-2017	GCF_002112605.1								35.2	[31.9 - 38.8%]	0.444	0.48	25.1	[22.8 - 27.6%]	0.1731	0.01	31.7	[28.8 - 34.8%]	0.5403	0	2.79
00000_Pseudomonas_protegens_CHA0T	02149_Pseudomonas_sp_R32-2017	GCF_002112485.1								35.2	[31.9 - 38.8%]	0.444	0.48	25.1	[22.8 - 27.6%]	0.1731	0.01	31.7	[28.8 - 34.8%]	0.5403	0	2.79
00000_Pseudomonas_protegens_CHA0T	02249_Pseudomonas_sp_Sample_20	GCF_004307585.1								29.6	[26.2 - 33.2%]	0.5193	0.08	25.1	[22.8 - 27.6%]	0.1731	0.01	27.5	[24.6 - 30.6%]	0.6025	0	3.41
00000_Pseudomonas_protegens_CHA0T	02348_Pseudomonas_sp_TH21	GCF_016651025.1								32.3	[28.9 - 35.9%]	0.4805	0.2	25.1	[22.8 - 27.6%]	0.1731	0.01	29.6	[26.6 - 32.7%]	0.5704	0	1.7
00000_Pseudomonas_protegens_CHA0T	02372_Pseudomonas_sp_TNT3	GCF_010095445.1								27.2	[23.9 - 30.9%]	0.5573	0.03	25.1	[22.8 - 27.6%]	0.1731	0.01	25.7	[22.8 - 28.8%]	0.634	0	4.85
00000_Pseudomonas_protegens_CHA0T	00083_Pseudomonas_brenneri_Ps-23	GCF_015643585.1								32	[28.7 - 35.6%]	0.4843	0.18	25.1	[22.8 - 27.6%]	0.1732	0.01	29.4	[26.4 - 32.5%]	0.5736	0	3.45
00000_Pseudomonas_protegens_CHA0T	00221_Pseudomonas_corrugata_Sera_3A	GCF_016307475.1								29.4	[26 - 33%]	0.5228	0.07	25.1	[22.8 - 27.6%]	0.1732	0.01	27.3	[24.4 - 30.4%]	0.6054	0	2.6
00000_Pseudomonas_protegens_CHA0T	00285_Pseudomonas_fluorescens_MEP34	GCF_000834545.1								29.9	[26.6 - 33.5%]	0.5141	0.09	25.1	[22.8 - 27.6%]	0.1732	0.01	27.8	[24.9 - 30.9%]	0.5982	0	3.14
00000_Pseudomonas_protegens_CHA0T	00544_Pseudomonas_frederiksbergensis_SI8	GCF_000802155.2								28.2	[24.8 - 31.8%]	0.5416	0.04	25.1	[22.8 - 27.6%]	0.1732	0.01	26.4	[23.5 - 29.5%]	0.621	0	2.94
00000_Pseudomonas_protegens_CHA0T	00696_Pseudomonas_koreensis_AB36	GCF_004152965.1								29.8	[26.4 - 33.4%]	0.5162	0.08	25.1	[22.8 - 27.6%]	0.1732	0.01	27.7	[24.7 - 30.8%]	0.6	0	3.3
00000_Pseudomonas_protegens_CHA0T	00708_Pseudomonas_kribbensis_CHA-19	GCF_004535815.1								35.6	[32.3 - 39.2%]	0.4391	0.54	25.1	[22.8 - 27.6%]	0.1732	0.01	32	[29.1 - 35.1%]	0.5363	0.01	2.8
00000_Pseudomonas_protegens_CHA0T	00850_Pseudomonas_moraviensis_VanB	GCF_013408895.1								35.6	[32.2 - 39.1%]	0.4397	0.54	25.1	[22.8 - 27.6%]	0.1732	0.01	32	[29 - 35.1%]	0.5368	0.01	2.84
00000_Pseudomonas_protegens_CHA0T	01091_Pseudomonas_sp_1_R_17	GCF_900067035.1								31.8	[28.4 - 35.4%]	0.4876	0.17	25.1	[22.8 - 27.6%]	0.1732	0.01	29.2	[26.3 - 32.3%]	0.5763	0	2.73
00000_Pseudomonas_protegens_CHA0T	01180_Pseudomonas_sp_91RF	GCF_003576265.1								35.1	[31.7 - 38.6%]	0.4461	0.46	25.1	[22.8 - 27.6%]	0.1732	0.01	31.6	[28.6 - 34.7%]	0.5421	0	2.9
00000_Pseudomonas_protegens_CHA0T	01277_Pseudomonas_sp_B7	GCF_016735645.1								34.7	[31.3 - 38.3%]	0.4501	0.42	25.1	[22.8 - 27.6%]	0.1732	0.01	31.3	[28.4 - 34.4%]	0.5454	0	2.71
00000_Pseudomonas_protegens_CHA0T	02057_Pseudomonas_sp_PAMC_25886	GCF_000242655.1								33.9	[30.6 - 37.5%]	0.4596	0.33	25.1	[22.8 - 27.6%]	0.1732	0.01	30.8	[27.8 - 33.9%]	0.5532	0	2.18
00000_Pseudomonas_protegens_CHA0T	02152_Pseudomonas_sp_R35-2017	GCF_002112445.1								35.2	[31.9 - 38.8%]	0.4439	0.48	25.1	[22.8 - 27.6%]	0.1732	0.01	31.7	[28.8 - 34.8%]	0.5402	0	2.8
00000_Pseudomonas_protegens_CHA0T	02161_Pseudomonas_sp_R43-2017	GCF_002112345.1								35.2	[31.9 - 38.8%]	0.4438	0.49	25.1	[22.8 - 27.6%]	0.1732	0.01	31.7	[28.8 - 34.8%]	0.5401	0	2.79
00000_Pseudomonas_protegens_CHA0T	02167_Pseudomonas_sp_R47-2017	GCF_002112315.1								35.3	[31.9 - 38.8%]	0.4438	0.49	25.1	[22.8 - 27.6%]	0.1732	0.01	31.7	[28.8 - 34.8%]	0.5401	0	2.79
00000_Pseudomonas_protegens_CHA0T	02350_Pseudomonas_sp_TH32	GCF_016650855.1								33.8	[30.4 - 37.4%]	0.4613	0.32	25.1	[22.8 - 27.6%]	0.1732	0.01	30.7	[27.7 - 33.8%]	0.5546	0	2.32
00000_Pseudomonas_protegens_CHA0T	00009_Pseudomonas_agarici_NCPPB_2472	GCF_001543125.1								24.6	[21.3 - 28.3%]	0.6047	0.01	25.1	[22.8 - 27.6%]	0.1733	0.01	23.6	[20.7 - 26.7%]	0.6732	0	4.4
00000_Pseudomonas_protegens_CHA0T	00357_Pseudomonas_fluorescens_PF_150	GCF_003940565.1								30.3	[27 - 33.9%]	0.5083	0.1	25.1	[22.8 - 27.6%]	0.1733	0.01	28.1	[25.1 - 31.2%]	0.5935	0	3.29
00000_Pseudomonas_protegens_CHA0T	00881_Pseudomonas_orientalis_LMG_23660	GCF_900105795.1								30	[26.6 - 33.6%]	0.5134	0.09	25.1	[22.8 - 27.6%]	0.1733	0.01	27.8	[24.9 - 30.9%]	0.5977	0	2.96
00000_Pseudomonas_protegens_CHA0T	01134_Pseudomonas_sp_31_R_17	GCF_900004915.1								29.7	[26.4 - 33.4%]	0.5169	0.08	25.1	[22.8 - 27.6%]	0.1733	0.01	27.6	[24.7 - 30.7%]	0.6006	0	2.65
00000_Pseudomonas_protegens_CHA0T	01172_Pseudomonas_sp_8_R_14	GCF_900005955.1								32.1	[28.7 - 35.6%]	0.4841	0.18	25.1	[22.8 - 27.6%]	0.1733	0.01	29.4	[26.4 - 32.5%]	0.5735	0	2.51
00000_Pseudomonas_protegens_CHA0T	01351_Pseudomonas_sp_CFBP13508	GCF_005233515.1								30	[26.6 - 33.6%]	0.513	0.09	25.1	[22.8 - 27.6%]	0.1733	0.01	27.8	[24.9 - 30.9%]	0.5974	0	3.38
00000_Pseudomonas_protegens_CHA0T	01372_Pseudomonas_sp_D4002	GCF_013385665.1								33.5	[30.2 - 37.1%]	0.4647	0.29	25.1	[22.8 - 27.6%]	0.1733	0.01	30.5	[27.5 - 33.6%]	0.5575	0	2.52
00000_Pseudomonas_protegens_CHA0T	02033_Pseudomonas_sp_OV508	GCF_003097075.1								32.5	[29.1 - 36.1%]	0.4782	0.21	25.1	[22.8 - 27.6%]	0.1733	0.01	29.7	[26.8 - 32.8%]	0.5686	0	2.05
00000_Pseudomonas_protegens_CHA0T	02163_Pseudomonas_sp_R4-35-07	GCF_003852235.1								30	[26.7 - 33.7%]	0.5124	0.09	25.1	[22.8 - 27.6%]	0.1733	0.01	27.8	[24.9 - 31%]	0.5969	0	3.06
00000_Pseudomonas_protegens_CHA0T	00046_Pseudomonas_baetica_LMG_25716T	GCF_002813455.1								28.9	[25.5 - 32.5%]	0.5301	0.06	25.1	[22.8 - 27.6%]	0.1734	0.01	26.9	[24 - 30.1%]	0.6116	0	4.63
00000_Pseudomonas_protegens_CHA0T	00374_Pseudomonas_fluorescens_G7	GCF_012974785.1								36.2	[32.9 - 39.7%]	0.4324	0.64	25.1	[22.8 - 27.6%]	0.1734	0.01	32.4	[29.5 - 35.5%]	0.5308	0.01	2.97
00000_Pseudomonas_protegens_CHA0T	00457_Pseudomonas_fluorescens_PS880	GCF_902498025.1								26.6	[23.3 - 30.2%]	0.5679	0.02	25.1	[22.8 - 27.6%]	0.1734	0.01	25.2	[22.3 - 28.3%]	0.6428	0	5.22
00000_Pseudomonas_protegens_CHA0T	00561_Pseudomonas_fuscovaginae_LMG_2158T	GCF_900108595.1								29.8	[26.4 - 33.4%]	0.5167	0.08	25.1	[22.8 - 27.6%]	0.1734	0.01	27.6	[24.7 - 30.7%]	0.6005	0	2.03
00000_Pseudomonas_protegens_CHA0T	01243_Pseudomonas_sp_B15-2017	GCF_002113215.1								34.1	[30.7 - 37.6%]	0.4582	0.34	25.1	[22.8 - 27.6%]	0.1734	0.01	30.8	[27.9 - 33.9%]	0.5522	0	3.03
00000_Pseudomonas_protegens_CHA0T	01374_Pseudomonas_sp_D6002	GCF_013385625.1								34.6	[31.2 - 38.1%]	0.4519	0.4	25.1	[22.8 - 27.6%]	0.1734	0.01	31.2	[28.3 - 34.3%]	0.5469	0	2.29
00000_Pseudomonas_protegens_CHA0T	01391_Pseudomonas_sp_E6002	GCF_013385565.1								34.3	[30.9 - 37.8%]	0.4557	0.36	25.1	[22.8 - 27.6%]	0.1734	0.01	31	[28.1 - 34.1%]	0.5501	0	2.3
00000_Pseudomonas_protegens_CHA0T	02139_Pseudomonas_sp_R2-60-08W	GCF_003852335.1								29.6	[26.2 - 33.2%]	0.5193	0.08	25.1	[22.8 - 27.6%]	0.1734	0.01	27.5	[24.6 - 30.6%]	0.6027	0	3
00000_Pseudomonas_protegens_CHA0T	02164_Pseudomonas_sp_R4-39-08	GCF_003852275.1								30.1	[26.7 - 33.7%]	0.5114	0.09	25.1	[22.8 - 27.6%]	0.1734	0.01	27.9	[25 - 31%]	0.5961	0	3
00000_Pseudomonas_protegens_CHA0T	02252_Pseudomonas_sp_Sample_23	GCF_004307595.1								29.4	[26 - 33%]	0.5226	0.07	25.1	[22.8 - 27.6%]	0.1734	0.01	27.3	[24.4 - 30.4%]	0.6054	0	3.43
00000_Pseudomonas_protegens_CHA0T	00925_Pseudomonas_prosekii_A2-NA12	GCF_003671865.1								28.4	[25.1 - 32.1%]	0.5372	0.05	25.1	[22.8 - 27.6%]	0.1735	0.01	26.6	[23.7 - 29.7%]	0.6175	0	3.72
00000_Pseudomonas_protegens_CHA0T	01149_Pseudomonas_sp_44_R_15	GCF_900004965.1								29.8	[26.5 - 33.4%]	0.5157	0.08	25.1	[22.8 - 27.6%]	0.1735	0.01	27.7	[24.8 - 30.8%]	0.5997	0	2.86
00000_Pseudomonas_protegens_CHA0T	01256_Pseudomonas_sp_B26-2017	GCF_002113045.1								34.4	[31 - 38%]	0.4539	0.38	25.1	[22.8 - 27.6%]	0.1735	0.01	31.1	[28.2 - 34.2%]	0.5486	0	2.95
00000_Pseudomonas_protegens_CHA0T	01275_Pseudomonas_sp_B6001	GCF_013386015.1								34.5	[31.1 - 38%]	0.4531	0.39	25.1	[22.8 - 27.6%]	0.1735	0.01	31.1	[28.2 - 34.2%]	0.548	0	2.33
00000_Pseudomonas_protegens_CHA0T	01707_Pseudomonas_sp_IPO3774	GCF_013386835.1								33.6	[30.2 - 37.1%]	0.4643	0.29	25.1	[22.8 - 27.6%]	0.1735	0.01	30.5	[27.6 - 33.6%]	0.5572	0	2.56
00000_Pseudomonas_protegens_CHA0T	01964_Pseudomonas_sp_NFACC42-2	GCF_900116055.1								32.5	[29.1 - 36%]	0.4787	0.21	25.1	[22.8 - 27.6%]	0.1735	0.01	29.7	[26.7 - 32.8%]	0.5691	0	2.1
00000_Pseudomonas_protegens_CHA0T	02050_Pseudomonas_sp_P7779	GCF_013386315.1								34.1	[30.8 - 37.7%]	0.4573	0.35	25.1	[22.8 - 27.6%]	0.1735	0.01	30.9	[28 - 34%]	0.5515	0	2.27
00000_Pseudomonas_protegens_CHA0T	02247_Pseudomonas_sp_Sample_14	GCF_004307515.1								29.7	[26.3 - 33.3%]	0.5175	0.08	25.1	[22.8 - 27.6%]	0.1735	0.01	27.6	[24.7 - 30.7%]	0.6012	0	3.29
00000_Pseudomonas_protegens_CHA0T	02351_Pseudomonas_sp_TH34	GCF_016650865.1								32.8	[29.4 - 36.3%]	0.4746	0.23	25.1	[22.8 - 27.6%]	0.1735	0.01	29.9	[27 - 33%]	0.5658	0	2.92
00000_Pseudomonas_protegens_CHA0T	00010_Pseudomonas_agarici_IPO3739	GCF_013385335.1								24.5	[21.2 - 28.2%]	0.6065	0.01	25.1	[22.8 - 27.6%]	0.1736	0.01	23.5	[20.7 - 26.6%]	0.6748	0	4.33
00000_Pseudomonas_protegens_CHA0T	00016_Pseudomonas_allokribbensis_IzPS23T	GCF_014863605.1								35.5	[32.1 - 39%]	0.4407	0.52	25.1	[22.8 - 27.6%]	0.1736	0.01	31.9	[29 - 35%]	0.5378	0.01	3.05
00000_Pseudomonas_protegens_CHA0T	00320_Pseudomonas_fluorescens_AH4	GCF_002022265.1								30	[26.6 - 33.6%]	0.5129	0.09	25.1	[22.7 - 27.6%]	0.1736	0.01	27.8	[24.9 - 30.9%]	0.5975	0	2.9
00000_Pseudomonas_protegens_CHA0T	00599_Pseudomonas_glycinae_PSB00018	GCF_016009155.1								34.9	[31.5 - 38.4%]	0.4483	0.44	25.1	[22.8 - 27.6%]	0.1736	0.01	31.4	[28.5 - 34.5%]	0.544	0	2.96
00000_Pseudomonas_protegens_CHA0T	00876_Pseudomonas_orientalis_R4-35-08	GCF_003851645.1								30.3	[27 - 33.9%]	0.5082	0.1	25.1	[22.8 - 27.6%]	0.1736	0.01	28.1	[25.1 - 31.2%]	0.5936	0	2.67
00000_Pseudomonas_protegens_CHA0T	00895_Pseudomonas_panacis_WS_4668	GCF_012986175.1								32.5	[29.1 - 36%]	0.4785	0.21	25.1	[22.8 - 27.6%]	0.1736	0.01	29.7	[26.7 - 32.8%]	0.569	0	2.31
00000_Pseudomonas_protegens_CHA0T	01121_Pseudomonas_sp_28_E_9	GCF_900004785.1								29.7	[26.3 - 33.3%]	0.5178	0.08	25.1	[22.8 - 27.6%]	0.1736	0.01	27.6	[24.7 - 30.7%]	0.6015	0	2.89
00000_Pseudomonas_protegens_CHA0T	01409_Pseudomonas_sp_F8002	GCF_013385495.1								33.7	[30.4 - 37.3%]	0.4622	0.31	25.1	[22.7 - 27.5%]	0.1736	0.01	30.6	[27.7 - 33.7%]	0.5556	0	2.39
00000_Pseudomonas_protegens_CHA0T	01444_Pseudomonas_sp_FW215-E1	GCF_017351875.1								35	[31.7 - 38.6%]	0.4462	0.46	25.1	[22.7 - 27.5%]	0.1736	0.01	31.6	[28.6 - 34.6%]	0.5424	0	3.09
00000_Pseudomonas_protegens_CHA0T	01445_Pseudomonas_sp_FW215-L1	GCF_017351895.1								35	[31.7 - 38.6%]	0.4464	0.46	25.1	[22.8 - 27.6%]	0.1736	0.01	31.5	[28.6 - 34.6%]	0.5425	0	3.09
00000_Pseudomonas_protegens_CHA0T	01447_Pseudomonas_sp_FW215-R2	GCF_017351855.1								35	[31.6 - 38.5%]	0.447	0.45	25.1	[22.7 - 27.5%]	0.1736	0.01	31.5	[28.6 - 34.6%]	0.543	0	3.12
00000_Pseudomonas_protegens_CHA0T	01449_Pseudomonas_sp_FW215-R4	GCF_017351795.1								35	[31.6 - 38.5%]	0.447	0.45	25.1	[22.8 - 27.6%]	0.1736	0.01	31.5	[28.6 - 34.6%]	0.543	0	3.1
00000_Pseudomonas_protegens_CHA0T	01692_Pseudomonas_sp_I8001	GCF_013385345.1								34.1	[30.7 - 37.6%]	0.4583	0.34	25.1	[22.7 - 27.5%]	0.1736	0.01	30.8	[27.9 - 33.9%]	0.5523	0	2.29
00000_Pseudomonas_protegens_CHA0T	02147_Pseudomonas_sp_R3-18-08	GCF_003852065.1								29.9	[26.5 - 33.5%]	0.5143	0.09	25.1	[22.8 - 27.6%]	0.1736	0.01	27.7	[24.8 - 30.8%]	0.5986	0	3
00000_Pseudomonas_protegens_CHA0T	02224_Pseudomonas_sp_S1E40	GCF_001702265.1								31.9	[28.5 - 35.5%]	0.486	0.17	25.1	[22.7 - 27.6%]	0.1736	0.01	29.2	[26.3 - 32.3%]	0.5752	0	1.76
00000_Pseudomonas_protegens_CHA0T	02225_Pseudomonas_sp_S1E44	GCF_003031665.1								31.8	[28.4 - 35.4%]	0.4878	0.17	25.1	[22.7 - 27.6%]	0.1736	0.01	29.1	[26.2 - 32.2%]	0.5767	0	1.76
00000_Pseudomonas_protegens_CHA0T	02320_Pseudomonas_sp_SWRI54	GCF_014268585.1								30	[26.6 - 33.6%]	0.5137	0.09	25.1	[22.7 - 27.5%]	0.1736	0.01	27.8	[24.9 - 30.9%]	0.5981	0	3.46
00000_Pseudomonas_protegens_CHA0T	00008_Pseudomonas_agarici_LMG_2112T	GCF_900109755.1								24.4	[21.1 - 28.1%]	0.6088	0.01	25.1	[22.7 - 27.5%]	0.1737	0.01	23.4	[20.6 - 26.5%]	0.6768	0	4.4
00000_Pseudomonas_protegens_CHA0T	00603_Pseudomonas_granadensis_CT364	GCF_016859165.1								29.9	[26.5 - 33.5%]	0.5149	0.09	25.1	[22.7 - 27.5%]	0.1737	0.01	27.7	[24.8 - 30.8%]	0.5991	0	3.38
00000_Pseudomonas_protegens_CHA0T	00693_Pseudomonas_koreensis_LB-090714	GCF_003205315.1								29.8	[26.4 - 33.4%]	0.5165	0.08	25.1	[22.7 - 27.5%]	0.1737	0.01	27.6	[24.7 - 30.7%]	0.6004	0	3.44
00000_Pseudomonas_protegens_CHA0T	00873_Pseudomonas_orientalis_F9	GCF_002934065.1								30	[26.6 - 33.6%]	0.5136	0.09	25.1	[22.7 - 27.5%]	0.1737	0.01	27.8	[24.9 - 30.9%]	0.5981	0	3.02
00000_Pseudomonas_protegens_CHA0T	00879_Pseudomonas_orientalis_16NI	GCF_004210185.1								30	[26.7 - 33.6%]	0.5127	0.09	25.1	[22.7 - 27.5%]	0.1737	0.01	27.8	[24.9 - 30.9%]	0.5974	0	2.74
00000_Pseudomonas_protegens_CHA0T	00919_Pseudomonas_poae_RE-1-1-14	GCF_000336465.1								29.5	[26.1 - 33.1%]	0.5209	0.07	25.1	[22.7 - 27.5%]	0.1737	0.01	27.4	[24.5 - 30.5%]	0.6041	0	2.54
00000_Pseudomonas_protegens_CHA0T	00926_Pseudomonas_prosekii_A2-NA13	GCF_003671895.1								28.8	[25.5 - 32.4%]	0.5311	0.06	25.1	[22.7 - 27.5%]	0.1737	0.01	26.9	[24 - 30%]	0.6125	0	3.72
00000_Pseudomonas_protegens_CHA0T	01161_Pseudomonas_sp_58-2021	GCF_017491585.1								35.5	[32.1 - 39%]	0.4411	0.52	25.1	[22.7 - 27.5%]	0.1737	0.01	31.9	[28.9 - 35%]	0.5382	0.01	2.95
00000_Pseudomonas_protegens_CHA0T	01324_Pseudomonas_sp_C6002	GCF_013385805.1								34.3	[30.9 - 37.8%]	0.4552	0.37	25.1	[22.7 - 27.5%]	0.1737	0.01	31	[28.1 - 34.1%]	0.5498	0	2.3
00000_Pseudomonas_protegens_CHA0T	01827_Pseudomonas_sp_MAFF_301380	GCF_016937615.1								29.4	[26.1 - 33.1%]	0.5214	0.07	25.1	[22.7 - 27.5%]	0.1737	0.01	27.4	[24.5 - 30.5%]	0.6045	0	2.98
00000_Pseudomonas_protegens_CHA0T	02028_Pseudomonas_sp_OV226	GCF_003148705.1								28.3	[25 - 32%]	0.5388	0.05	25.1	[22.7 - 27.5%]	0.1737	0.01	26.5	[23.6 - 29.6%]	0.6189	0	4.75
00000_Pseudomonas_protegens_CHA0T	02045_Pseudomonas_sp_p50-2008	GCF_015351605.1								26.6	[23.2 - 30.2%]	0.5684	0.02	25.1	[22.7 - 27.5%]	0.1737	0.01	25.1	[22.3 - 28.2%]	0.6433	0	4.9
00000_Pseudomonas_protegens_CHA0T	00409_Pseudomonas_fluorescens_YK-310	GCF_017498465.1								36.3	[32.9 - 39.8%]	0.4319	0.65	25	[22.7 - 27.5%]	0.1738	0.01	32.4	[29.5 - 35.5%]	0.5307	0.01	2.82
00000_Pseudomonas_protegens_CHA0T	00875_Pseudomonas_orientalis_R2-66-08W	GCF_003851605.1								30.1	[26.7 - 33.7%]	0.5115	0.09	25	[22.7 - 27.5%]	0.1738	0.01	27.9	[25 - 31%]	0.5964	0	2.73
00000_Pseudomonas_protegens_CHA0T	01187_Pseudomonas_sp_A4002	GCF_013386105.1								34.2	[30.8 - 37.7%]	0.4566	0.35	25	[22.7 - 27.5%]	0.1738	0.01	30.9	[28 - 34%]	0.5511	0	2.24
00000_Pseudomonas_protegens_CHA0T	01208_Pseudomonas_sp_Ag1	GCF_000278565.1								32.9	[29.5 - 36.5%]	0.4729	0.24	25.1	[22.7 - 27.5%]	0.1738	0.01	30	[27 - 33.1%]	0.5645	0	2.87
00000_Pseudomonas_protegens_CHA0T	01410_Pseudomonas_sp_F9001	GCF_013385435.1								34.2	[30.8 - 37.7%]	0.457	0.35	25.1	[22.7 - 27.5%]	0.1738	0.01	30.9	[28 - 34%]	0.5514	0	2.25
00000_Pseudomonas_protegens_CHA0T	01828_Pseudomonas_sp_MAFF_301381	GCF_016937555.1								29.4	[26 - 33%]	0.5222	0.07	25	[22.7 - 27.5%]	0.1738	0.01	27.3	[24.4 - 30.4%]	0.6053	0	2.98
00000_Pseudomonas_protegens_CHA0T	02058_Pseudomonas_sp_PAMC_26793	GCF_000313235.1								33.6	[30.2 - 37.2%]	0.4637	0.3	25.1	[22.7 - 27.5%]	0.1738	0.01	30.5	[27.6 - 33.6%]	0.5569	0	2.79
00000_Pseudomonas_protegens_CHA0T	02122_Pseudomonas_sp_R11-23-07	GCF_003852295.1								30.4	[27.1 - 34%]	0.5069	0.1	25	[22.7 - 27.5%]	0.1738	0.01	28.1	[25.2 - 31.2%]	0.5926	0	2.82
00000_Pseudomonas_protegens_CHA0T	02235_Pseudomonas_sp_S3E12	GCF_001702295.1								32.3	[28.9 - 35.9%]	0.4808	0.2	25	[22.7 - 27.5%]	0.1738	0.01	29.5	[26.6 - 32.6%]	0.5711	0	2.46
00000_Pseudomonas_protegens_CHA0T	00040_Pseudomonas_azotoformans_LMG_21611T	GCF_900103345.1								31.8	[28.5 - 35.4%]	0.4871	0.17	25	[22.7 - 27.5%]	0.1739	0.01	29.2	[26.3 - 32.3%]	0.5763	0	2.41
00000_Pseudomonas_protegens_CHA0T	00365_Pseudomonas_fluorescens_CFBP_13502	GCF_006505855.1								30.4	[27.1 - 34%]	0.5068	0.1	25	[22.7 - 27.5%]	0.1739	0.01	28.1	[25.2 - 31.2%]	0.5925	0	2.85
00000_Pseudomonas_protegens_CHA0T	00878_Pseudomonas_orientalis_133NRW	GCF_004210175.1								29.3	[26 - 33%]	0.523	0.07	25	[22.7 - 27.5%]	0.1739	0.01	27.3	[24.4 - 30.4%]	0.606	0	2.91
00000_Pseudomonas_protegens_CHA0T	00924_Pseudomonas_prosekii_P2673	GCF_003122305.1								29.1	[25.7 - 32.7%]	0.5271	0.06	25	[22.7 - 27.5%]	0.1739	0.01	27.1	[24.2 - 30.2%]	0.6093	0	3.9
00000_Pseudomonas_protegens_CHA0T	01117_Pseudomonas_sp_25_E_4	GCF_900004645.1								29.3	[25.9 - 32.9%]	0.5237	0.07	25	[22.7 - 27.5%]	0.1739	0.01	27.3	[24.4 - 30.4%]	0.6065	0	2.52
00000_Pseudomonas_protegens_CHA0T	01403_Pseudomonas_sp_Eur1_9_41	GCF_000744215.1								30.1	[26.8 - 33.7%]	0.511	0.09	25	[22.7 - 27.5%]	0.1739	0.01	27.9	[25 - 31%]	0.596	0	3.43
00000_Pseudomonas_protegens_CHA0T	01580_Pseudomonas_sp_GV047	GCF_003058245.1								32	[28.6 - 35.6%]	0.4847	0.18	25	[22.7 - 27.5%]	0.1739	0.01	29.3	[26.4 - 32.4%]	0.5743	0	2.36
00000_Pseudomonas_protegens_CHA0T	01589_Pseudomonas_sp_GV087	GCF_004364075.1								32	[28.6 - 35.6%]	0.4847	0.18	25	[22.7 - 27.5%]	0.1739	0.01	29.3	[26.4 - 32.4%]	0.5743	0	2.36
00000_Pseudomonas_protegens_CHA0T	02141_Pseudomonas_sp_R2-7-07	GCF_003852355.1								30.2	[26.9 - 33.8%]	0.5097	0.1	25	[22.7 - 27.5%]	0.1739	0.01	28	[25.1 - 31.1%]	0.595	0	2.96
00000_Pseudomonas_protegens_CHA0T	02562_Pseudomonas_yamanorum_LMG_27247T	GCF_900105735.1								32.9	[29.5 - 36.5%]	0.4726	0.24	25	[22.7 - 27.5%]	0.1739	0.01	30	[27.1 - 33.1%]	0.5644	0	3.05
00000_Pseudomonas_protegens_CHA0T	00024_Pseudomonas_arsenicoxydans_ACM1	GCF_004135995.1								29.6	[26.3 - 33.3%]	0.5185	0.08	25	[22.7 - 27.5%]	0.174	0.01	27.5	[24.6 - 30.6%]	0.6023	0	4.63
00000_Pseudomonas_protegens_CHA0T	00265_Pseudomonas_extremorientalis_LMG_19695	GCF_900104365.1								32.6	[29.3 - 36.2%]	0.4763	0.22	25	[22.7 - 27.5%]	0.174	0.01	29.8	[26.8 - 32.9%]	0.5674	0	2.48
00000_Pseudomonas_protegens_CHA0T	00503_Pseudomonas_fluorescens_WH6	GCF_000166515.1								30.2	[26.8 - 33.8%]	0.5107	0.09	25	[22.7 - 27.5%]	0.174	0.01	27.9	[25 - 31%]	0.5958	0	2.77
00000_Pseudomonas_protegens_CHA0T	01173_Pseudomonas_sp_81_B	GCF_017491745.1								22.4	[19.1 - 26%]	0.6526	0	25	[22.7 - 27.5%]	0.174	0.01	21.7	[18.9 - 24.8%]	0.713	0	3.08
00000_Pseudomonas_protegens_CHA0T	01738_Pseudomonas_sp_J380	GCF_009827115.1								29.5	[26.1 - 33.1%]	0.5213	0.07	25	[22.7 - 27.5%]	0.174	0.01	27.4	[24.5 - 30.5%]	0.6046	0	3.66
00000_Pseudomonas_protegens_CHA0T	01740_Pseudomonas_sp_JAI120	GCF_014207255.1								29.7	[26.3 - 33.3%]	0.5174	0.08	25	[22.7 - 27.5%]	0.174	0.01	27.6	[24.7 - 30.7%]	0.6014	0	3.03
00000_Pseudomonas_protegens_CHA0T	02071_Pseudomonas_sp_PDM05	GCF_014851685.1								32.7	[29.3 - 36.2%]	0.4761	0.22	25	[22.7 - 27.5%]	0.174	0.01	29.8	[26.9 - 32.9%]	0.5673	0	2.29
00000_Pseudomonas_protegens_CHA0T	02135_Pseudomonas_sp_R2-37-08W	GCF_003851705.1								30.5	[27.1 - 34.1%]	0.5058	0.11	25	[22.7 - 27.5%]	0.174	0.01	28.2	[25.3 - 31.3%]	0.5918	0	2.99
00000_Pseudomonas_protegens_CHA0T	02267_Pseudomonas_sp_SJZ073	GCF_014207275.1								29.7	[26.3 - 33.3%]	0.5174	0.08	25	[22.7 - 27.5%]	0.174	0.01	27.6	[24.7 - 30.7%]	0.6014	0	3.03
00000_Pseudomonas_protegens_CHA0T	00486_Pseudomonas_fluorescens_BRIP34879	GCF_000334015.1								29.1	[25.7 - 32.7%]	0.5275	0.06	25	[22.7 - 27.5%]	0.1741	0.01	27.1	[24.2 - 30.2%]	0.6098	0	2.51
00000_Pseudomonas_protegens_CHA0T	00892_Pseudomonas_panacis_DSM_18529T	GCF_007858175.1								32.6	[29.2 - 36.2%]	0.477	0.22	25	[22.7 - 27.5%]	0.1741	0.01	29.7	[26.8 - 32.8%]	0.568	0	2.27
00000_Pseudomonas_protegens_CHA0T	02306_Pseudomonas_sp_SWRI111	GCF_014268555.1								29.4	[26 - 33%]	0.5221	0.07	25	[22.7 - 27.5%]	0.1741	0.01	27.3	[24.4 - 30.4%]	0.6053	0	3.4
00000_Pseudomonas_protegens_CHA0T	01141_Pseudomonas_sp_37_R_15	GCF_900004865.1								29.4	[26 - 33%]	0.5228	0.07	25	[22.7 - 27.5%]	0.1742	0.01	27.3	[24.4 - 30.4%]	0.606	0	3.03
00000_Pseudomonas_protegens_CHA0T	01352_Pseudomonas_sp_CFBP13509	GCF_005233485.1								31.9	[28.5 - 35.4%]	0.4867	0.17	25	[22.7 - 27.5%]	0.1742	0.01	29.2	[26.3 - 32.3%]	0.5762	0	2.47
00000_Pseudomonas_protegens_CHA0T	01751_Pseudomonas_sp_K2I15	GCF_002204795.1								32.8	[29.4 - 36.3%]	0.4746	0.23	25	[22.7 - 27.5%]	0.1742	0.01	29.9	[26.9 - 33%]	0.5662	0	2.99
00000_Pseudomonas_protegens_CHA0T	01782_Pseudomonas_sp_LAMO17WK12-I1	GCF_900177315.1								31.8	[28.4 - 35.4%]	0.4873	0.17	25	[22.7 - 27.5%]	0.1742	0.01	29.2	[26.2 - 32.3%]	0.5766	0	2.36
00000_Pseudomonas_protegens_CHA0T	02250_Pseudomonas_sp_Sample_21	GCF_004307525.1								29.5	[26.2 - 33.2%]	0.52	0.08	25	[22.7 - 27.5%]	0.1742	0.01	27.4	[24.5 - 30.5%]	0.6036	0	3.38
00000_Pseudomonas_protegens_CHA0T	02563_Pseudomonas_yamanorum_LBUM636	GCF_001612705.2								33.7	[30.3 - 37.3%]	0.4626	0.31	25	[22.7 - 27.5%]	0.1742	0.01	30.6	[27.6 - 33.7%]	0.5562	0	2.78
00000_Pseudomonas_protegens_CHA0T	00027_Pseudomonas_asplenii_ATCC_23835T	GCF_900105475.1								29.9	[26.6 - 33.5%]	0.5141	0.09	25	[22.7 - 27.5%]	0.1743	0.01	27.7	[24.8 - 30.8%]	0.5988	0	2.17
00000_Pseudomonas_protegens_CHA0T	00311_Pseudomonas_fluorescens_BW11P2	GCF_001679645.1								34.5	[31.1 - 38%]	0.4532	0.39	25	[22.7 - 27.5%]	0.1743	0.01	31.1	[28.2 - 34.2%]	0.5485	0	2.77
00000_Pseudomonas_protegens_CHA0T	00346_Pseudomonas_fluorescens_ICMP_3636	GCF_003700185.1								31.5	[28.1 - 35.1%]	0.4916	0.15	25	[22.7 - 27.5%]	0.1743	0.01	28.9	[26 - 32%]	0.5802	0	2.45
00000_Pseudomonas_protegens_CHA0T	00713_Pseudomonas_lactis_PA4C2	GCF_000785395.1								30.6	[27.3 - 34.2%]	0.5037	0.11	25	[22.7 - 27.5%]	0.1743	0.01	28.3	[25.4 - 31.4%]	0.5902	0	3.17
00000_Pseudomonas_protegens_CHA0T	00738_Pseudomonas_libanensis_DMSP-1	GCF_003952245.1								30.3	[27 - 33.9%]	0.5081	0.1	25	[22.7 - 27.5%]	0.1743	0.01	28	[25.1 - 31.1%]	0.5939	0	3.38
00000_Pseudomonas_protegens_CHA0T	00915_Pseudomonas_poae_WS_5103	GCF_012986085.1								29.1	[25.8 - 32.7%]	0.5264	0.06	25	[22.7 - 27.5%]	0.1743	0.01	27.1	[24.2 - 30.2%]	0.6089	0	2.42
00000_Pseudomonas_protegens_CHA0T	00927_Pseudomonas_prosekii_AALPS_10_MNAAK_13	GCF_008271605.1								29.5	[26.1 - 33.1%]	0.5206	0.07	25	[22.7 - 27.5%]	0.1743	0.01	27.4	[24.5 - 30.5%]	0.6042	0	3.86
00000_Pseudomonas_protegens_CHA0T	01830_Pseudomonas_sp_Marseille-Q1929	GCF_017316265.1								32.5	[29.2 - 36.1%]	0.4775	0.21	25	[22.7 - 27.5%]	0.1743	0.01	29.7	[26.8 - 32.8%]	0.5686	0	2.35
00000_Pseudomonas_protegens_CHA0T	01908_Pseudomonas_sp_MYb60	GCF_002979555.1								31.7	[28.3 - 35.3%]	0.4893	0.16	25	[22.7 - 27.5%]	0.1743	0.01	29	[26.1 - 32.1%]	0.5783	0	2.28
00000_Pseudomonas_protegens_CHA0T	02006_Pseudomonas_sp_NIBRBAC000502773	GCF_006517195.1								33.5	[30.2 - 37.1%]	0.4646	0.29	25	[22.7 - 27.5%]	0.1743	0.01	30.4	[27.5 - 33.5%]	0.5579	0	2.12
00000_Pseudomonas_protegens_CHA0T	02039_Pseudomonas_sp_P1_8	GCF_001269805.1								28.7	[25.3 - 32.3%]	0.533	0.05	25	[22.7 - 27.5%]	0.1743	0.01	26.8	[23.9 - 29.9%]	0.6144	0	4.55
00000_Pseudomonas_protegens_CHA0T	02280_Pseudomonas_sp_SJZ131	GCF_007828705.1								29	[25.6 - 32.6%]	0.5285	0.06	25	[22.7 - 27.5%]	0.1743	0.01	27	[24.1 - 30.1%]	0.6107	0	3.82
00000_Pseudomonas_protegens_CHA0T	02314_Pseudomonas_sp_SWRI18	GCF_014268345.1								30.2	[26.8 - 33.8%]	0.5109	0.09	25	[22.7 - 27.5%]	0.1743	0.01	27.9	[25 - 31%]	0.5961	0	2.47
00000_Pseudomonas_protegens_CHA0T	00610_Pseudomonas_grimontii_DSM_17515T	GCF_007858185.1								30	[26.6 - 33.6%]	0.5132	0.09	25	[22.6 - 27.4%]	0.1744	0.01	27.8	[24.9 - 30.9%]	0.5981	0	3.27
00000_Pseudomonas_protegens_CHA0T	00669_Pseudomonas_kairouanensis_KC12T	GCF_004682055.1								29.4	[26 - 33%]	0.5227	0.07	25	[22.6 - 27.4%]	0.1744	0.01	27.3	[24.4 - 30.4%]	0.606	0	3.02
00000_Pseudomonas_protegens_CHA0T	00872_Pseudomonas_orientalis_DSM_17489T	GCF_001439815.1								29.7	[26.3 - 33.3%]	0.5182	0.08	25	[22.6 - 27.4%]	0.1744	0.01	27.5	[24.6 - 30.6%]	0.6022	0	2.88
00000_Pseudomonas_protegens_CHA0T	00916_Pseudomonas_poae_SWRI2	GCF_014268305.1								29.1	[25.8 - 32.7%]	0.5263	0.06	25	[22.6 - 27.4%]	0.1744	0.01	27.1	[24.2 - 30.2%]	0.6089	0	2.57
00000_Pseudomonas_protegens_CHA0T	02329_Pseudomonas_sp_SWRI99	GCF_014270125.1								29.4	[26 - 33%]	0.5228	0.07	25	[22.6 - 27.4%]	0.1744	0.01	27.3	[24.4 - 30.4%]	0.606	0	3.37
00000_Pseudomonas_protegens_CHA0T	02410_Pseudomonas_sp_URMO17WK12-I12	GCF_000514395.1								31	[27.6 - 34.6%]	0.4988	0.13	25	[22.6 - 27.4%]	0.1744	0.01	28.5	[25.6 - 31.6%]	0.5862	0	4.33
00000_Pseudomonas_protegens_CHA0T	02511_Pseudomonas_trivialis_MYb75	GCF_002975295.1								31.7	[28.3 - 35.3%]	0.4887	0.16	25	[22.6 - 27.4%]	0.1744	0.01	29.1	[26.1 - 32.2%]	0.5779	0	2.28
00000_Pseudomonas_protegens_CHA0T	00015_Pseudomonas_allii_MAFF_301512	GCF_013391985.1								30.6	[27.2 - 34.2%]	0.5042	0.11	25	[22.6 - 27.4%]	0.1745	0.01	28.2	[25.3 - 31.3%]	0.5907	0	2.51
00000_Pseudomonas_protegens_CHA0T	00110_Pseudomonas_carnis_UMB248	GCF_016984115.1								28.7	[25.3 - 32.3%]	0.5334	0.05	25	[22.6 - 27.4%]	0.1745	0.01	26.8	[23.9 - 29.9%]	0.6148	0	3.22
00000_Pseudomonas_protegens_CHA0T	00383_Pseudomonas_fluorescens_CFBP8787	GCF_014839025.1								29.5	[26.1 - 33.1%]	0.5206	0.07	25	[22.6 - 27.4%]	0.1745	0.01	27.4	[24.5 - 30.5%]	0.6043	0	3.03
00000_Pseudomonas_protegens_CHA0T	00396_Pseudomonas_fluorescens_CFBP8778	GCF_014842515.1								29.5	[26.1 - 33.1%]	0.5214	0.07	25	[22.6 - 27.4%]	0.1745	0.01	27.4	[24.4 - 30.5%]	0.6049	0	3.03
00000_Pseudomonas_protegens_CHA0T	00397_Pseudomonas_fluorescens_CFBP13702	GCF_014842555.1								29.5	[26.2 - 33.1%]	0.5203	0.07	25	[22.6 - 27.4%]	0.1745	0.01	27.4	[24.5 - 30.5%]	0.604	0	3.03
00000_Pseudomonas_protegens_CHA0T	00398_Pseudomonas_fluorescens_CFBP13700	GCF_014842575.1								29.5	[26.1 - 33.1%]	0.5205	0.07	24.9	[22.6 - 27.4%]	0.1745	0.01	27.4	[24.5 - 30.5%]	0.6042	0	3.03
00000_Pseudomonas_protegens_CHA0T	00420_Pseudomonas_fluorescens_PS664	GCF_902497655.1								30.8	[27.5 - 34.4%]	0.501	0.12	25	[22.6 - 27.4%]	0.1745	0.01	28.4	[25.5 - 31.5%]	0.5881	0	3.1
00000_Pseudomonas_protegens_CHA0T	00447_Pseudomonas_fluorescens_PS718	GCF_902497925.1								28.7	[25.4 - 32.4%]	0.5322	0.06	25	[22.6 - 27.4%]	0.1745	0.01	26.8	[23.9 - 29.9%]	0.6139	0	4.55
00000_Pseudomonas_protegens_CHA0T	00611_Pseudomonas_grimontii_B14	GCF_012030485.1								30.2	[26.9 - 33.8%]	0.5097	0.1	25	[22.6 - 27.4%]	0.1745	0.01	27.9	[25 - 31.1%]	0.5953	0	3.07
00000_Pseudomonas_protegens_CHA0T	01359_Pseudomonas_sp_CHM02	GCF_000612585.1								31.5	[28.1 - 35.1%]	0.492	0.15	25	[22.6 - 27.4%]	0.1745	0.01	28.9	[26 - 32%]	0.5806	0	2.52
00000_Pseudomonas_protegens_CHA0T	01786_Pseudomonas_sp_LAMO17WK12-I2	GCF_000514375.1								31.8	[28.4 - 35.4%]	0.4878	0.17	25	[22.6 - 27.4%]	0.1745	0.01	29.1	[26.2 - 32.2%]	0.5772	0	2.36
00000_Pseudomonas_protegens_CHA0T	02276_Pseudomonas_sp_SJZ094	GCF_007828435.1								30	[26.7 - 33.6%]	0.5126	0.09	25	[22.6 - 27.4%]	0.1745	0.01	27.8	[24.9 - 30.9%]	0.5976	0	2.98
00000_Pseudomonas_protegens_CHA0T	02449_Pseudomonas_sp_WS_5406	GCF_012985375.1								29.9	[26.6 - 33.5%]	0.514	0.09	25	[22.6 - 27.4%]	0.1745	0.01	27.7	[24.8 - 30.8%]	0.5988	0	3.42
00000_Pseudomonas_protegens_CHA0T	02534_Pseudomonas_veronii_UKR4	GCF_008632285.1								29.6	[26.2 - 33.2%]	0.519	0.08	25	[22.6 - 27.4%]	0.1745	0.01	27.5	[24.6 - 30.6%]	0.6029	0	2.78
00000_Pseudomonas_protegens_CHA0T	00014_Pseudomonas_allii_MAFF_301514T	GCF_013392005.1								30.6	[27.2 - 34.2%]	0.504	0.11	24.9	[22.6 - 27.4%]	0.1746	0.01	28.2	[25.3 - 31.3%]	0.5906	0	2.52
00000_Pseudomonas_protegens_CHA0T	00307_Pseudomonas_fluorescens_Ps_40	GCF_001542725.1								28	[24.6 - 31.6%]	0.5444	0.04	24.9	[22.6 - 27.4%]	0.1746	0.01	26.2	[23.3 - 29.3%]	0.6239	0	3.83
00000_Pseudomonas_protegens_CHA0T	00604_Pseudomonas_granadensis_F6_4S_P_2	GCF_017167275.1								29.8	[26.4 - 33.4%]	0.5161	0.08	24.9	[22.6 - 27.4%]	0.1746	0.01	27.6	[24.7 - 30.7%]	0.6006	0	3.26
00000_Pseudomonas_protegens_CHA0T	00607_Pseudomonas_granadensis_F6_4S_P_1C	GCF_017167355.1								29.8	[26.4 - 33.4%]	0.5161	0.08	24.9	[22.6 - 27.4%]	0.1746	0.01	27.6	[24.7 - 30.7%]	0.6006	0	3.26
00000_Pseudomonas_protegens_CHA0T	00719_Pseudomonas_lactis_FSL_E2-0548	GCF_005930675.1								28.6	[25.2 - 32.2%]	0.5346	0.05	24.9	[22.6 - 27.4%]	0.1746	0.01	26.7	[23.8 - 29.8%]	0.6158	0	3.73
00000_Pseudomonas_protegens_CHA0T	01212_Pseudomonas_sp_AN3A02	GCF_011765255.1								32.6	[29.3 - 36.2%]	0.4763	0.22	24.9	[22.6 - 27.4%]	0.1746	0.01	29.8	[26.8 - 32.9%]	0.5677	0	2.93
00000_Pseudomonas_protegens_CHA0T	01228_Pseudomonas_sp_ATCC_PTA-122608	GCF_001952855.1								32.3	[28.9 - 35.9%]	0.4807	0.2	24.9	[22.6 - 27.4%]	0.1746	0.01	29.5	[26.6 - 32.6%]	0.5714	0	3.21
00000_Pseudomonas_protegens_CHA0T	01715_Pseudomonas_sp_Irchel_3E19	GCF_900187585.1								29.9	[26.5 - 33.5%]	0.515	0.08	24.9	[22.6 - 27.4%]	0.1746	0.01	27.7	[24.8 - 30.8%]	0.5997	0	4.25
00000_Pseudomonas_protegens_CHA0T	01958_Pseudomonas_sp_NFACC25	GCF_900100935.1								33.1	[29.7 - 36.7%]	0.4703	0.25	24.9	[22.6 - 27.4%]	0.1746	0.01	30.1	[27.2 - 33.2%]	0.5627	0	2.18
00000_Pseudomonas_protegens_CHA0T	02278_Pseudomonas_sp_SJZ103	GCF_007828335.1								30.1	[26.7 - 33.7%]	0.5123	0.09	24.9	[22.6 - 27.4%]	0.1746	0.01	27.8	[24.9 - 30.9%]	0.5974	0	2.98
00000_Pseudomonas_protegens_CHA0T	02506_Pseudomonas_tolaasii_6264	GCF_000316215.1								28.8	[25.5 - 32.5%]	0.5308	0.06	24.9	[22.6 - 27.4%]	0.1746	0.01	26.9	[24 - 30%]	0.6127	0	2.4
00000_Pseudomonas_protegens_CHA0T	02570_Pseudomonas_yamanorum_IPO3753	GCF_013386985.1								33.2	[29.8 - 36.8%]	0.4689	0.26	24.9	[22.6 - 27.4%]	0.1746	0.01	30.2	[27.2 - 33.3%]	0.5616	0	2.72
00000_Pseudomonas_protegens_CHA0T	00326_Pseudomonas_fluorescens_TR3	GCF_002216645.1								29.8	[26.4 - 33.4%]	0.5164	0.08	24.9	[22.6 - 27.4%]	0.1747	0.01	27.6	[24.7 - 30.7%]	0.6009	0	3.41
00000_Pseudomonas_protegens_CHA0T	00502_Pseudomonas_fluorescens_SBW25	GCF_000009225.2								30.8	[27.4 - 34.4%]	0.5012	0.12	24.9	[22.6 - 27.4%]	0.1747	0.01	28.4	[25.5 - 31.5%]	0.5884	0	2.89
00000_Pseudomonas_protegens_CHA0T	00608_Pseudomonas_granadensis_F6_4S_P_1B	GCF_017167425.1								29.8	[26.4 - 33.4%]	0.5161	0.08	24.9	[22.6 - 27.4%]	0.1747	0.01	27.6	[24.7 - 30.7%]	0.6007	0	3.26
00000_Pseudomonas_protegens_CHA0T	01989_Pseudomonas_sp_NFPP11	GCF_900113895.1								32.4	[29.1 - 36%]	0.4788	0.21	24.9	[22.6 - 27.4%]	0.1747	0.01	29.6	[26.7 - 32.7%]	0.5699	0	2.42
00000_Pseudomonas_protegens_CHA0T	02218_Pseudomonas_sp_S10E_269	GCF_002798465.1								32.5	[29.1 - 36.1%]	0.4783	0.21	24.9	[22.6 - 27.4%]	0.1747	0.01	29.6	[26.7 - 32.7%]	0.5695	0	2.62
00000_Pseudomonas_protegens_CHA0T	02300_Pseudomonas_sp_SWRI_103	GCF_012844475.1								29.3	[25.9 - 32.9%]	0.5237	0.07	24.9	[22.6 - 27.4%]	0.1747	0.01	27.2	[24.3 - 30.3%]	0.6069	0	2.64
00000_Pseudomonas_protegens_CHA0T	02327_Pseudomonas_sp_SWRI81	GCF_014268545.1								29.4	[26 - 33%]	0.5222	0.07	24.9	[22.6 - 27.4%]	0.1747	0.01	27.3	[24.4 - 30.4%]	0.6056	0	3.27
00000_Pseudomonas_protegens_CHA0T	00319_Pseudomonas_fluorescens_TDH40	GCF_002022255.1								29.8	[26.4 - 33.4%]	0.5159	0.08	24.9	[22.6 - 27.4%]	0.1748	0.01	27.6	[24.7 - 30.7%]	0.6006	0	2.86
00000_Pseudomonas_protegens_CHA0T	00323_Pseudomonas_fluorescens_A3422A	GCF_002022335.1								29.9	[26.5 - 33.5%]	0.5152	0.08	24.9	[22.6 - 27.4%]	0.1748	0.01	27.7	[24.7 - 30.8%]	0.6	0	2.85
00000_Pseudomonas_protegens_CHA0T	00324_Pseudomonas_fluorescens_G2Y	GCF_002022365.1								29.8	[26.5 - 33.5%]	0.5154	0.08	24.9	[22.6 - 27.4%]	0.1748	0.01	27.6	[24.7 - 30.8%]	0.6001	0	2.86
00000_Pseudomonas_protegens_CHA0T	00329_Pseudomonas_fluorescens_CH267	GCF_002417665.1								35.6	[32.3 - 39.2%]	0.4394	0.54	24.9	[22.6 - 27.4%]	0.1748	0.01	31.9	[29 - 35%]	0.5374	0.01	2.91
00000_Pseudomonas_protegens_CHA0T	00330_Pseudomonas_fluorescens_PfR_37	GCF_002837185.1								29.7	[26.3 - 33.3%]	0.518	0.08	24.9	[22.6 - 27.4%]	0.1748	0.01	27.5	[24.6 - 30.6%]	0.6023	0	2.94
00000_Pseudomonas_protegens_CHA0T	00413_Pseudomonas_fluorescens_NCTC9428	GCF_900636825.1								26.8	[23.5 - 30.5%]	0.5641	0.03	24.9	[22.6 - 27.4%]	0.1748	0.01	25.3	[22.4 - 28.4%]	0.6403	0	4.43
00000_Pseudomonas_protegens_CHA0T	00605_Pseudomonas_granadensis_F6_4S_P_5C	GCF_017167285.1								29.8	[26.5 - 33.4%]	0.5157	0.08	24.9	[22.6 - 27.4%]	0.1748	0.01	27.6	[24.7 - 30.7%]	0.6004	0	3.26
00000_Pseudomonas_protegens_CHA0T	00606_Pseudomonas_granadensis_F6_4S_P_1A	GCF_017167345.1								29.8	[26.5 - 33.4%]	0.5157	0.08	24.9	[22.6 - 27.4%]	0.1748	0.01	27.6	[24.7 - 30.7%]	0.6004	0	3.26
00000_Pseudomonas_protegens_CHA0T	01197_Pseudomonas_sp_ADAK18	GCF_012935695.1								32	[28.6 - 35.6%]	0.4847	0.18	24.9	[22.6 - 27.4%]	0.1748	0.01	29.3	[26.4 - 32.4%]	0.5748	0	4.18
00000_Pseudomonas_protegens_CHA0T	02216_Pseudomonas_sp_S09F_262	GCF_002798475.1								32.6	[29.2 - 36.1%]	0.4773	0.21	24.9	[22.6 - 27.4%]	0.1748	0.01	29.7	[26.8 - 32.8%]	0.5687	0	2.61
00000_Pseudomonas_protegens_CHA0T	02316_Pseudomonas_sp_SWRI22	GCF_014268395.1								30.1	[26.8 - 33.7%]	0.5111	0.09	24.9	[22.6 - 27.4%]	0.1748	0.01	27.9	[25 - 31%]	0.5966	0	3.24
00000_Pseudomonas_protegens_CHA0T	02535_Pseudomonas_veronii_UKR3	GCF_008632315.1								29.1	[25.7 - 32.7%]	0.5275	0.06	24.9	[22.6 - 27.4%]	0.1748	0.01	27	[24.1 - 30.1%]	0.6101	0	2.89
00000_Pseudomonas_protegens_CHA0T	00096_Pseudomonas_carnis_B4_2T	GCF_902329575.1								29.5	[26.1 - 33.1%]	0.5209	0.07	24.9	[22.6 - 27.4%]	0.1749	0.01	27.4	[24.5 - 30.5%]	0.6047	0	3.61
00000_Pseudomonas_protegens_CHA0T	01221_Pseudomonas_sp_AP42	GCF_001728935.1								28.7	[25.4 - 32.4%]	0.5324	0.06	24.9	[22.6 - 27.4%]	0.1749	0.01	26.8	[23.9 - 29.9%]	0.6141	0	3.59
00000_Pseudomonas_protegens_CHA0T	01356_Pseudomonas_sp_CFSAN084952	GCF_009648855.1								29.8	[26.4 - 33.4%]	0.5161	0.08	24.9	[22.6 - 27.4%]	0.1749	0.01	27.6	[24.7 - 30.7%]	0.6007	0	3.53
00000_Pseudomonas_protegens_CHA0T	01759_Pseudomonas_sp_KBW05	GCF_003852405.1								32	[28.6 - 35.6%]	0.4846	0.18	24.9	[22.6 - 27.4%]	0.1749	0.01	29.3	[26.4 - 32.4%]	0.5747	0	2.45
00000_Pseudomonas_protegens_CHA0T	01932_Pseudomonas_sp_NBRC_111138	GCF_001320835.1								29.5	[26.2 - 33.2%]	0.52	0.08	24.9	[22.6 - 27.4%]	0.1749	0.01	27.4	[24.5 - 30.5%]	0.6039	0	3.35
00000_Pseudomonas_protegens_CHA0T	01983_Pseudomonas_sp_NFPP04	GCF_900113815.1								32.4	[29 - 36%]	0.4795	0.2	24.9	[22.6 - 27.4%]	0.1749	0.01	29.6	[26.6 - 32.7%]	0.5705	0	2.42
00000_Pseudomonas_protegens_CHA0T	00042_Pseudomonas_azotoformans_F77	GCF_002007785.1								32.2	[28.8 - 35.7%]	0.4827	0.19	24.9	[22.6 - 27.4%]	0.175	0.01	29.4	[26.5 - 32.5%]	0.5732	0	2.76
00000_Pseudomonas_protegens_CHA0T	00101_Pseudomonas_carnis_PSB00008	GCF_016009355.1								30.4	[27 - 34%]	0.5074	0.1	24.9	[22.6 - 27.4%]	0.175	0.01	28.1	[25.1 - 31.2%]	0.5936	0	3.11
00000_Pseudomonas_protegens_CHA0T	00248_Pseudomonas_edaphica_RD25T	GCF_005863185.1								27.6	[24.2 - 31.2%]	0.5517	0.03	24.9	[22.6 - 27.4%]	0.175	0.01	25.9	[23 - 29%]	0.6301	0	3.47
00000_Pseudomonas_protegens_CHA0T	00335_Pseudomonas_fluorescens_11293	GCF_003001555.1								28.3	[24.9 - 31.9%]	0.5394	0.05	24.9	[22.6 - 27.4%]	0.175	0.01	26.5	[23.6 - 29.6%]	0.62	0	3.91
00000_Pseudomonas_protegens_CHA0T	00407_Pseudomonas_fluorescens_FDAARGOS_1088	GCF_016728065.1								30.3	[27 - 33.9%]	0.508	0.1	24.9	[22.6 - 27.4%]	0.175	0.01	28	[25.1 - 31.1%]	0.5941	0	3.46
00000_Pseudomonas_protegens_CHA0T	00712_Pseudomonas_lactis_SS101	GCF_000263675.1								30.7	[27.3 - 34.3%]	0.5031	0.11	24.9	[22.6 - 27.4%]	0.175	0.01	28.3	[25.4 - 31.4%]	0.59	0	3.37
00000_Pseudomonas_protegens_CHA0T	00715_Pseudomonas_lactis_DSM_29142	GCF_001439745.1								28.3	[24.9 - 31.9%]	0.5396	0.05	24.9	[22.6 - 27.4%]	0.175	0.01	26.4	[23.5 - 29.5%]	0.6202	0	3.84
00000_Pseudomonas_protegens_CHA0T	00818_Pseudomonas_marginalis_pv_marginalis_ICMP_3555	GCF_003700875.1								29.7	[26.3 - 33.3%]	0.5174	0.08	24.9	[22.6 - 27.4%]	0.175	0.01	27.5	[24.6 - 30.6%]	0.6018	0	2.95
00000_Pseudomonas_protegens_CHA0T	00880_Pseudomonas_orientalis_CDVBN20	GCF_013607945.1								30.5	[27.2 - 34.1%]	0.5053	0.11	24.9	[22.6 - 27.4%]	0.175	0.01	28.2	[25.2 - 31.3%]	0.5919	0	2.73
00000_Pseudomonas_protegens_CHA0T	00098_Pseudomonas_carnis_HS1	GCF_013522665.1								28.8	[25.4 - 32.4%]	0.532	0.06	24.9	[22.6 - 27.3%]	0.1751	0.01	26.8	[23.9 - 29.9%]	0.6139	0	3.74
00000_Pseudomonas_protegens_CHA0T	00100_Pseudomonas_carnis_PSB00028	GCF_016008955.1								29.1	[25.8 - 32.7%]	0.5265	0.06	24.9	[22.6 - 27.4%]	0.1751	0.01	27.1	[24.2 - 30.2%]	0.6093	0	3.71
00000_Pseudomonas_protegens_CHA0T	00107_Pseudomonas_carnis_MF7454	GCF_016405715.1								28.1	[24.8 - 31.8%]	0.5422	0.04	24.9	[22.6 - 27.4%]	0.1751	0.01	26.3	[23.4 - 29.4%]	0.6223	0	3.96
00000_Pseudomonas_protegens_CHA0T	00276_Pseudomonas_fluorescens_AU6026	GCF_000801795.1								29.4	[26 - 33%]	0.5224	0.07	24.9	[22.6 - 27.4%]	0.1751	0.01	27.3	[24.4 - 30.4%]	0.606	0	3.41
00000_Pseudomonas_protegens_CHA0T	00277_Pseudomonas_fluorescens_AU6308	GCF_000801815.1								29.4	[26 - 33%]	0.5229	0.07	24.9	[22.6 - 27.4%]	0.1751	0.01	27.3	[24.4 - 30.4%]	0.6064	0	3.42
00000_Pseudomonas_protegens_CHA0T	01479_Pseudomonas_sp_FW305-3-2-15-A-TSA1	GCF_017351375.1								31.7	[28.3 - 35.3%]	0.4887	0.16	24.9	[22.5 - 27.3%]	0.1751	0.01	29	[26.1 - 32.2%]	0.5782	0	2.61
00000_Pseudomonas_protegens_CHA0T	01539_Pseudomonas_sp_GL93	GCF_003408955.1								29.7	[26.3 - 33.3%]	0.5181	0.08	24.9	[22.5 - 27.3%]	0.1751	0.01	27.5	[24.6 - 30.6%]	0.6025	0	3.37
00000_Pseudomonas_protegens_CHA0T	02323_Pseudomonas_sp_SWRI65	GCF_014268595.1								29.9	[26.5 - 33.5%]	0.5148	0.09	24.9	[22.6 - 27.3%]	0.1751	0.01	27.7	[24.8 - 30.8%]	0.5998	0	3.36
00000_Pseudomonas_protegens_CHA0T	02456_Pseudomonas_sp_WS_5503	GCF_012985385.1								28.3	[24.9 - 31.9%]	0.5399	0.05	24.9	[22.5 - 27.3%]	0.1751	0.01	26.4	[23.5 - 29.5%]	0.6205	0	3.96
00000_Pseudomonas_protegens_CHA0T	02564_Pseudomonas_yamanorum_B4002	GCF_013386005.1								33.8	[30.4 - 37.3%]	0.4616	0.31	24.9	[22.5 - 27.3%]	0.1751	0.01	30.6	[27.6 - 33.7%]	0.5559	0	2.78
00000_Pseudomonas_protegens_CHA0T	02571_Pseudomonas_yamanorum_GZD14026	GCF_013403585.1								30.5	[27.1 - 34.1%]	0.5055	0.11	24.9	[22.6 - 27.4%]	0.1751	0.01	28.2	[25.2 - 31.3%]	0.5921	0	4.45
00000_Pseudomonas_protegens_CHA0T	00044_Pseudomonas_azotoformans_SC_14	GCF_004102685.1								28.9	[25.6 - 32.5%]	0.5294	0.06	24.9	[22.5 - 27.3%]	0.1752	0.01	26.9	[24 - 30%]	0.6118	0	3.6
00000_Pseudomonas_protegens_CHA0T	00097_Pseudomonas_carnis_HS2	GCF_013522615.1								28.7	[25.4 - 32.4%]	0.5324	0.06	24.9	[22.5 - 27.3%]	0.1752	0.01	26.8	[23.9 - 29.9%]	0.6143	0	3.54
00000_Pseudomonas_protegens_CHA0T	00099_Pseudomonas_carnis_96A1	GCF_013522805.1								29.1	[25.7 - 32.7%]	0.5271	0.06	24.9	[22.5 - 27.3%]	0.1752	0.01	27	[24.1 - 30.2%]	0.6099	0	3.54
00000_Pseudomonas_protegens_CHA0T	00106_Pseudomonas_carnis_MF7452	GCF_016405215.1								28.9	[25.5 - 32.5%]	0.5296	0.06	24.9	[22.5 - 27.3%]	0.1752	0.01	26.9	[24 - 30%]	0.612	0	3.78
00000_Pseudomonas_protegens_CHA0T	00108_Pseudomonas_carnis_MF6752	GCF_016613185.1								29.8	[26.4 - 33.4%]	0.5165	0.08	24.9	[22.5 - 27.3%]	0.1752	0.01	27.6	[24.7 - 30.7%]	0.6012	0	3.3
00000_Pseudomonas_protegens_CHA0T	00263_Pseudomonas_extremorientalis_CCUG_51517T	GCF_008801565.1								32.6	[29.2 - 36.1%]	0.4771	0.21	24.9	[22.5 - 27.3%]	0.1752	0.01	29.7	[26.8 - 32.8%]	0.5688	0	2.47
00000_Pseudomonas_protegens_CHA0T	00264_Pseudomonas_extremorientalis_DSM_15824T	GCF_900625005.1								32.6	[29.2 - 36.1%]	0.4771	0.22	24.9	[22.5 - 27.3%]	0.1752	0.01	29.7	[26.8 - 32.8%]	0.5687	0	2.45
00000_Pseudomonas_protegens_CHA0T	00342_Pseudomonas_fluorescens_AHK-1	GCF_003363095.1								32.2	[28.9 - 35.8%]	0.4815	0.19	24.9	[22.5 - 27.3%]	0.1752	0.01	29.4	[26.5 - 32.5%]	0.5723	0	2.51
00000_Pseudomonas_protegens_CHA0T	00364_Pseudomonas_fluorescens_CPM15	GCF_006494335.1								28.9	[25.5 - 32.5%]	0.53	0.06	24.9	[22.5 - 27.3%]	0.1752	0.01	26.9	[24 - 30%]	0.6124	0	3.53
00000_Pseudomonas_protegens_CHA0T	00692_Pseudomonas_koreensis_P2	GCF_002177125.1								28.9	[25.6 - 32.5%]	0.5294	0.06	24.9	[22.5 - 27.3%]	0.1752	0.01	26.9	[24 - 30%]	0.6118	0	3.6
00000_Pseudomonas_protegens_CHA0T	00717_Pseudomonas_lactis_FSL_E2-8864	GCF_005930575.1								29.1	[25.7 - 32.7%]	0.5268	0.06	24.9	[22.5 - 27.3%]	0.1752	0.01	27.1	[24.2 - 30.2%]	0.6097	0	3.64
00000_Pseudomonas_protegens_CHA0T	01313_Pseudomonas_sp_bs2935	GCF_900105085.1								31	[27.7 - 34.6%]	0.498	0.13	24.9	[22.5 - 27.3%]	0.1752	0.01	28.5	[25.6 - 31.6%]	0.5859	0	3.16
00000_Pseudomonas_protegens_CHA0T	01361_Pseudomonas_sp_Choline-02u-1	GCF_002836515.1								29.1	[25.7 - 32.7%]	0.5269	0.06	24.9	[22.5 - 27.3%]	0.1752	0.01	27.1	[24.2 - 30.2%]	0.6098	0	3.69
00000_Pseudomonas_protegens_CHA0T	01389_Pseudomonas_sp_DTU12_3	GCF_004124275.1								30.5	[27.1 - 34.1%]	0.5059	0.11	24.9	[22.5 - 27.3%]	0.1752	0.01	28.1	[25.2 - 31.2%]	0.5925	0	3.93
00000_Pseudomonas_protegens_CHA0T	01836_Pseudomonas_sp_MF2846	GCF_016405325.1								29.4	[26.1 - 33.1%]	0.5215	0.07	24.9	[22.5 - 27.3%]	0.1752	0.01	27.3	[24.4 - 30.4%]	0.6053	0	3.25
00000_Pseudomonas_protegens_CHA0T	01837_Pseudomonas_sp_MF2857	GCF_016613045.1								29.4	[26.1 - 33.1%]	0.5214	0.07	24.9	[22.5 - 27.3%]	0.1752	0.01	27.3	[24.4 - 30.4%]	0.6053	0	3.25
00000_Pseudomonas_protegens_CHA0T	01874_Pseudomonas_sp_MPR-LB5	GCF_017349475.1								29.3	[26 - 33%]	0.523	0.07	24.9	[22.5 - 27.3%]	0.1752	0.01	27.2	[24.3 - 30.4%]	0.6066	0	3.05
00000_Pseudomonas_protegens_CHA0T	01931_Pseudomonas_sp_NBRC_111137	GCF_001320785.1								28.2	[24.8 - 31.8%]	0.5409	0.04	24.9	[22.5 - 27.3%]	0.1752	0.01	26.4	[23.5 - 29.5%]	0.6214	0	3.56
00000_Pseudomonas_protegens_CHA0T	02001_Pseudomonas_sp_NFPP28	GCF_900115535.1								32.4	[29 - 36%]	0.4791	0.2	24.9	[22.5 - 27.3%]	0.1752	0.01	29.6	[26.6 - 32.7%]	0.5704	0	2.4
00000_Pseudomonas_protegens_CHA0T	02004_Pseudomonas_sp_NFR09	GCF_900111535.1								31.7	[28.3 - 35.3%]	0.4888	0.16	24.9	[22.5 - 27.3%]	0.1752	0.01	29	[26.1 - 32.1%]	0.5783	0	2.67
00000_Pseudomonas_protegens_CHA0T	02091_Pseudomonas_sp_Pf153	GCF_001269775.1								29.3	[25.9 - 32.9%]	0.5238	0.07	24.9	[22.5 - 27.3%]	0.1752	0.01	27.2	[24.3 - 30.3%]	0.6072	0	2.6
00000_Pseudomonas_protegens_CHA0T	02170_Pseudomonas_sp_R5-89-07	GCF_003851685.1								31.6	[28.2 - 35.2%]	0.4902	0.16	24.9	[22.5 - 27.3%]	0.1752	0.01	29	[26 - 32.1%]	0.5795	0	2.76
00000_Pseudomonas_protegens_CHA0T	02450_Pseudomonas_sp_WS_5407	GCF_012985405.1								29.2	[25.8 - 32.8%]	0.5257	0.07	24.9	[22.5 - 27.3%]	0.1752	0.01	27.1	[24.2 - 30.2%]	0.6088	0	3.6
00000_Pseudomonas_protegens_CHA0T	00260_Pseudomonas_extremaustralis_PgKB38	GCF_008692105.1								30.7	[27.3 - 34.3%]	0.5026	0.12	24.8	[22.5 - 27.3%]	0.1753	0.01	28.3	[25.4 - 31.4%]	0.5898	0	2.9
00000_Pseudomonas_protegens_CHA0T	00302_Pseudomonas_fluorescens_ICMP3636	GCF_001466915.1								32.2	[28.8 - 35.8%]	0.4819	0.19	24.8	[22.5 - 27.3%]	0.1753	0.01	29.4	[26.5 - 32.5%]	0.5728	0	2.46
00000_Pseudomonas_protegens_CHA0T	00314_Pseudomonas_fluorescens_Pt14	GCF_001747385.1								31	[27.7 - 34.6%]	0.4982	0.13	24.9	[22.5 - 27.3%]	0.1753	0.01	28.5	[25.6 - 31.6%]	0.5861	0	3.13
00000_Pseudomonas_protegens_CHA0T	00318_Pseudomonas_fluorescens_EK007-7t-asp	GCF_001931665.1								30.1	[26.8 - 33.8%]	0.5109	0.09	24.8	[22.5 - 27.3%]	0.1753	0.01	27.9	[25 - 31%]	0.5966	0	3.12
00000_Pseudomonas_protegens_CHA0T	00333_Pseudomonas_fluorescens_BWKM6	GCF_002901425.1								29.8	[26.5 - 33.4%]	0.5156	0.08	24.9	[22.5 - 27.3%]	0.1753	0.01	27.6	[24.7 - 30.7%]	0.6005	0	3.31
00000_Pseudomonas_protegens_CHA0T	00729_Pseudomonas_lactis_MF7445	GCF_016613095.1								29.1	[25.7 - 32.7%]	0.5266	0.06	24.8	[22.5 - 27.3%]	0.1753	0.01	27.1	[24.2 - 30.2%]	0.6096	0	3.61
00000_Pseudomonas_protegens_CHA0T	01052_Pseudomonas_salomonii_ICMP_11288	GCF_003701255.1								29.9	[26.5 - 33.5%]	0.5143	0.09	24.8	[22.5 - 27.3%]	0.1753	0.01	27.7	[24.8 - 30.8%]	0.5995	0	3.2
00000_Pseudomonas_protegens_CHA0T	01353_Pseudomonas_sp_CFBP13528	GCF_005233615.1								29.8	[26.4 - 33.4%]	0.5165	0.08	24.8	[22.5 - 27.3%]	0.1753	0.01	27.6	[24.7 - 30.7%]	0.6013	0	2.98
00000_Pseudomonas_protegens_CHA0T	01480_Pseudomonas_sp_FW305-3-2-15-A-TSA3	GCF_017351295.1								31.8	[28.4 - 35.3%]	0.488	0.16	24.8	[22.5 - 27.3%]	0.1753	0.01	29.1	[26.2 - 32.2%]	0.5778	0	2.6
00000_Pseudomonas_protegens_CHA0T	01485_Pseudomonas_sp_FW305-3-2-15-C-TSA3	GCF_017351135.1								32.1	[28.7 - 35.7%]	0.4837	0.18	24.8	[22.5 - 27.3%]	0.1753	0.01	29.3	[26.4 - 32.4%]	0.5743	0	2.48
00000_Pseudomonas_protegens_CHA0T	01493_Pseudomonas_sp_FW305-55	GCF_017351035.1								31.8	[28.4 - 35.4%]	0.4874	0.17	24.8	[22.5 - 27.3%]	0.1753	0.01	29.1	[26.2 - 32.2%]	0.5773	0	2.61
00000_Pseudomonas_protegens_CHA0T	01630_Pseudomonas_sp_GW460-12	GCF_017349855.1								29.3	[26 - 32.9%]	0.5233	0.07	24.9	[22.5 - 27.3%]	0.1753	0.01	27.2	[24.3 - 30.3%]	0.6069	0	3.03
00000_Pseudomonas_protegens_CHA0T	01840_Pseudomonas_sp_MF6394	GCF_002018845.1								28.7	[25.3 - 32.3%]	0.5333	0.05	24.8	[22.5 - 27.3%]	0.1753	0.01	26.7	[23.8 - 29.8%]	0.6151	0	3.87
00000_Pseudomonas_protegens_CHA0T	01846_Pseudomonas_sp_MF6767	GCF_016405475.1								28.7	[25.3 - 32.3%]	0.533	0.05	24.9	[22.5 - 27.3%]	0.1753	0.01	26.8	[23.9 - 29.9%]	0.6149	0	3.65
00000_Pseudomonas_protegens_CHA0T	01853_Pseudomonas_sp_MF7451	GCF_016405175.1								29.4	[26 - 33%]	0.5222	0.07	24.9	[22.5 - 27.3%]	0.1753	0.01	27.3	[24.4 - 30.4%]	0.6059	0	3.48
00000_Pseudomonas_protegens_CHA0T	01878_Pseudomonas_sp_MPR-R2A4	GCF_017349415.1								29.4	[26 - 33%]	0.5224	0.07	24.8	[22.5 - 27.3%]	0.1753	0.01	27.3	[24.4 - 30.4%]	0.6061	0	3.04
00000_Pseudomonas_protegens_CHA0T	01879_Pseudomonas_sp_MPR-R2A5	GCF_017349395.1								29.3	[25.9 - 32.9%]	0.5243	0.07	24.8	[22.5 - 27.3%]	0.1753	0.01	27.2	[24.3 - 30.3%]	0.6077	0	3.06
00000_Pseudomonas_protegens_CHA0T	01881_Pseudomonas_sp_MPR-R2A7	GCF_017349455.1								29.4	[26 - 33%]	0.5228	0.07	24.8	[22.5 - 27.3%]	0.1753	0.01	27.3	[24.4 - 30.4%]	0.6065	0	3.05
00000_Pseudomonas_protegens_CHA0T	01905_Pseudomonas_sp_MYb193	GCF_002966775.1								30.2	[26.8 - 33.8%]	0.5101	0.1	24.9	[22.5 - 27.3%]	0.1753	0.01	27.9	[25 - 31%]	0.596	0	3.48
00000_Pseudomonas_protegens_CHA0T	02369_Pseudomonas_sp_TKP	GCF_000508205.1								30.8	[27.5 - 34.4%]	0.5009	0.12	24.9	[22.5 - 27.3%]	0.1753	0.01	28.4	[25.5 - 31.5%]	0.5884	0	2.9
00000_Pseudomonas_protegens_CHA0T	00267_Pseudomonas_fildesensis_KG01T	GCF_001050345.1								31.1	[27.8 - 34.7%]	0.4966	0.13	24.8	[22.5 - 27.3%]	0.1754	0.01	28.6	[25.7 - 31.7%]	0.5849	0	3.25
00000_Pseudomonas_protegens_CHA0T	00304_Pseudomonas_fluorescens_Ps_20	GCF_001542695.1								29.8	[26.5 - 33.4%]	0.5156	0.08	24.8	[22.5 - 27.3%]	0.1754	0.01	27.6	[24.7 - 30.7%]	0.6006	0	3.12
00000_Pseudomonas_protegens_CHA0T	00305_Pseudomonas_fluorescens_Ps_77	GCF_001542705.1								30.2	[26.8 - 33.8%]	0.5105	0.09	24.8	[22.5 - 27.3%]	0.1754	0.01	27.9	[25 - 31%]	0.5963	0	3.54
00000_Pseudomonas_protegens_CHA0T	00313_Pseudomonas_fluorescens_L111	GCF_001708465.1								31.4	[28.1 - 35%]	0.4925	0.15	24.8	[22.5 - 27.3%]	0.1754	0.01	28.8	[25.9 - 31.9%]	0.5815	0	2.61
00000_Pseudomonas_protegens_CHA0T	00327_Pseudomonas_fluorescens_ITEM_17298	GCF_002319065.1								29.4	[26 - 33%]	0.522	0.07	24.8	[22.5 - 27.3%]	0.1754	0.01	27.3	[24.4 - 30.4%]	0.6058	0	3.64
00000_Pseudomonas_protegens_CHA0T	00385_Pseudomonas_fluorescens_CFBP13533	GCF_014839225.1								29.8	[26.5 - 33.4%]	0.5156	0.08	24.8	[22.5 - 27.3%]	0.1754	0.01	27.6	[24.7 - 30.7%]	0.6006	0	3.1
00000_Pseudomonas_protegens_CHA0T	00817_Pseudomonas_marginalis_pv_marginalis_ICMP_3553T	GCF_003700725.1								30	[26.7 - 33.6%]	0.5126	0.09	24.8	[22.5 - 27.3%]	0.1754	0.01	27.8	[24.9 - 30.9%]	0.5981	0	2.95
00000_Pseudomonas_protegens_CHA0T	01133_Pseudomonas_sp_31_E_6	GCF_900005935.1								31.9	[28.6 - 35.5%]	0.4858	0.17	24.8	[22.5 - 27.3%]	0.1754	0.01	29.2	[26.3 - 32.3%]	0.576	0	2.64
00000_Pseudomonas_protegens_CHA0T	01383_Pseudomonas_sp_DP16D-L5	GCF_002881915.1								31.8	[28.4 - 35.4%]	0.4878	0.17	24.8	[22.5 - 27.3%]	0.1754	0.01	29.1	[26.2 - 32.2%]	0.5777	0	2.62
00000_Pseudomonas_protegens_CHA0T	01461_Pseudomonas_sp_FW301-21D1A	GCF_017351585.1								30	[26.7 - 33.6%]	0.5127	0.09	24.8	[22.5 - 27.3%]	0.1754	0.01	27.8	[24.9 - 30.9%]	0.5982	0	3.08
00000_Pseudomonas_protegens_CHA0T	01476_Pseudomonas_sp_FW305-3-2-15-A-LB2	GCF_017351345.1								31.9	[28.5 - 35.5%]	0.4865	0.17	24.8	[22.5 - 27.3%]	0.1754	0.01	29.2	[26.2 - 32.3%]	0.5766	0	2.6
00000_Pseudomonas_protegens_CHA0T	01481_Pseudomonas_sp_FW305-3-2-15-C-LB1	GCF_017351215.1								31.9	[28.5 - 35.4%]	0.4866	0.17	24.8	[22.5 - 27.3%]	0.1754	0.01	29.2	[26.2 - 32.3%]	0.5766	0	2.58
00000_Pseudomonas_protegens_CHA0T	01483_Pseudomonas_sp_FW305-3-2-15-C-R2A1	GCF_017351255.1								31.8	[28.5 - 35.4%]	0.487	0.17	24.8	[22.5 - 27.3%]	0.1754	0.01	29.1	[26.2 - 32.2%]	0.577	0	2.61
00000_Pseudomonas_protegens_CHA0T	01484_Pseudomonas_sp_FW305-3-2-15-C-TSA2	GCF_017351225.1								31.9	[28.5 - 35.5%]	0.4865	0.17	24.8	[22.5 - 27.3%]	0.1754	0.01	29.2	[26.2 - 32.3%]	0.5766	0	2.6
00000_Pseudomonas_protegens_CHA0T	01610_Pseudomonas_sp_GW456-12-1-14-LB3	GCF_002882915.1								31.7	[28.4 - 35.3%]	0.4883	0.16	24.8	[22.5 - 27.3%]	0.1754	0.01	29.1	[26.1 - 32.2%]	0.5781	0	2.61
00000_Pseudomonas_protegens_CHA0T	01636_Pseudomonas_sp_GW460-4	GCF_002882015.1								31.8	[28.4 - 35.3%]	0.4881	0.16	24.8	[22.5 - 27.3%]	0.1754	0.01	29.1	[26.1 - 32.2%]	0.5779	0	2.62
00000_Pseudomonas_protegens_CHA0T	01868_Pseudomonas_sp_MPR-ANB1	GCF_002883355.1								29.3	[26 - 32.9%]	0.5232	0.07	24.8	[22.5 - 27.3%]	0.1754	0.01	27.2	[24.3 - 30.3%]	0.6068	0	3.07
00000_Pseudomonas_protegens_CHA0T	01873_Pseudomonas_sp_MPR-LB3	GCF_017349495.1								29.4	[26 - 33%]	0.5223	0.07	24.8	[22.5 - 27.3%]	0.1754	0.01	27.3	[24.4 - 30.4%]	0.6061	0	3.03
00000_Pseudomonas_protegens_CHA0T	01880_Pseudomonas_sp_MPR-R2A6	GCF_017349375.1								29.4	[26 - 33%]	0.5223	0.07	24.8	[22.5 - 27.3%]	0.1754	0.01	27.3	[24.4 - 30.4%]	0.6061	0	3.04
00000_Pseudomonas_protegens_CHA0T	01982_Pseudomonas_sp_NFPP02	GCF_900119355.1								30.2	[26.8 - 33.8%]	0.5101	0.1	24.8	[22.5 - 27.3%]	0.1754	0.01	27.9	[25 - 31%]	0.596	0	3.06
00000_Pseudomonas_protegens_CHA0T	02047_Pseudomonas_sp_P7548	GCF_013386585.1								31.3	[27.9 - 34.9%]	0.4948	0.14	24.8	[22.5 - 27.3%]	0.1754	0.01	28.7	[25.8 - 31.8%]	0.5834	0	2.3
00000_Pseudomonas_protegens_CHA0T	02200_Pseudomonas_sp_RU47	GCF_004011755.1								29.3	[25.9 - 32.9%]	0.5239	0.07	24.8	[22.5 - 27.3%]	0.1754	0.01	27.2	[24.3 - 30.3%]	0.6074	0	4.2
00000_Pseudomonas_protegens_CHA0T	02429_Pseudomonas_sp_WCS374	GCF_000698295.1								30.4	[27 - 34%]	0.5077	0.1	24.8	[22.5 - 27.3%]	0.1754	0.01	28	[25.1 - 31.1%]	0.594	0	3.39
00000_Pseudomonas_protegens_CHA0T	00043_Pseudomonas_azotoformans_ICMP_14360	GCF_003701995.1								29.7	[26.3 - 33.3%]	0.5177	0.08	24.8	[22.5 - 27.3%]	0.1755	0.01	27.5	[24.6 - 30.6%]	0.6024	0	3.25
00000_Pseudomonas_protegens_CHA0T	00400_Pseudomonas_fluorescens_KF1	GCF_015074865.1								31	[27.7 - 34.6%]	0.4982	0.13	24.8	[22.5 - 27.3%]	0.1755	0.01	28.5	[25.6 - 31.6%]	0.5863	0	2.87
00000_Pseudomonas_protegens_CHA0T	00484_Pseudomonas_fluorescens_A506	GCF_000262325.2								30.7	[27.4 - 34.3%]	0.5023	0.12	24.8	[22.5 - 27.3%]	0.1755	0.01	28.3	[25.4 - 31.4%]	0.5896	0	3.44
00000_Pseudomonas_protegens_CHA0T	00718_Pseudomonas_lactis_FSL_R10-2514	GCF_005930595.1								30.3	[26.9 - 33.9%]	0.5085	0.1	24.8	[22.5 - 27.3%]	0.1755	0.01	28	[25.1 - 31.1%]	0.5947	0	3.45
00000_Pseudomonas_protegens_CHA0T	00723_Pseudomonas_lactis_SBV7CeH3	GCF_009498775.1								30.9	[27.5 - 34.4%]	0.5007	0.12	24.8	[22.5 - 27.3%]	0.1755	0.01	28.4	[25.5 - 31.5%]	0.5883	0	3.28
00000_Pseudomonas_protegens_CHA0T	00859_Pseudomonas_nabeulensis_E10BT	GCF_004682045.1								28.7	[25.4 - 32.4%]	0.5323	0.06	24.8	[22.5 - 27.3%]	0.1755	0.01	26.8	[23.9 - 29.9%]	0.6144	0	3.11
00000_Pseudomonas_protegens_CHA0T	00899_Pseudomonas_paracarnis_UBT403	GCF_904063075.1								30.8	[27.5 - 34.4%]	0.501	0.12	24.8	[22.5 - 27.3%]	0.1755	0.01	28.4	[25.5 - 31.5%]	0.5886	0	3.34
00000_Pseudomonas_protegens_CHA0T	01214_Pseudomonas_sp_ANT_H14	GCF_008369285.1								31.8	[28.4 - 35.4%]	0.4875	0.17	24.8	[22.5 - 27.3%]	0.1755	0.01	29.1	[26.2 - 32.2%]	0.5774	0	4.79
00000_Pseudomonas_protegens_CHA0T	01215_Pseudomonas_sp_ANT_H4	GCF_008369295.1								31.8	[28.4 - 35.3%]	0.4881	0.16	24.8	[22.5 - 27.3%]	0.1755	0.01	29.1	[26.1 - 32.2%]	0.578	0	4.81
00000_Pseudomonas_protegens_CHA0T	01460_Pseudomonas_sp_FW301-21B01	GCF_017351635.1								30.3	[26.9 - 33.9%]	0.5093	0.1	24.8	[22.5 - 27.3%]	0.1755	0.01	27.9	[25 - 31%]	0.5954	0	3.02
00000_Pseudomonas_protegens_CHA0T	01478_Pseudomonas_sp_FW305-3-2-15-A-R2A2	GCF_017351315.1								31.9	[28.5 - 35.5%]	0.4863	0.17	24.8	[22.5 - 27.3%]	0.1755	0.01	29.2	[26.2 - 32.3%]	0.5765	0	2.6
00000_Pseudomonas_protegens_CHA0T	01482_Pseudomonas_sp_FW305-3-2-15-C-LB3	GCF_017351245.1								31.8	[28.5 - 35.4%]	0.4871	0.17	24.8	[22.5 - 27.3%]	0.1755	0.01	29.1	[26.2 - 32.2%]	0.5771	0	2.6
00000_Pseudomonas_protegens_CHA0T	01532_Pseudomonas_sp_FW507-F1	GCF_002881995.1								32.1	[28.7 - 35.7%]	0.4831	0.19	24.8	[22.5 - 27.3%]	0.1755	0.01	29.3	[26.4 - 32.4%]	0.5738	0	2.5
00000_Pseudomonas_protegens_CHA0T	01599_Pseudomonas_sp_GW123-5D08	GCF_002882955.1								31.8	[28.4 - 35.4%]	0.4876	0.17	24.8	[22.5 - 27.3%]	0.1755	0.01	29.1	[26.2 - 32.2%]	0.5775	0	2.62
00000_Pseudomonas_protegens_CHA0T	01603_Pseudomonas_sp_GW456-11-11-14-LB4	GCF_002882925.1								31.8	[28.4 - 35.3%]	0.4881	0.16	24.8	[22.5 - 27.3%]	0.1755	0.01	29.1	[26.1 - 32.2%]	0.5779	0	2.62
00000_Pseudomonas_protegens_CHA0T	01614_Pseudomonas_sp_GW456-A2	GCF_002881955.1								31.8	[28.4 - 35.4%]	0.4877	0.17	24.8	[22.5 - 27.3%]	0.1755	0.01	29.1	[26.2 - 32.2%]	0.5776	0	2.62
00000_Pseudomonas_protegens_CHA0T	01877_Pseudomonas_sp_MPR-R2A3	GCF_017349435.1								29.6	[26.3 - 33.2%]	0.5187	0.08	24.8	[22.5 - 27.3%]	0.1755	0.01	27.5	[24.6 - 30.6%]	0.6031	0	2.92
00000_Pseudomonas_protegens_CHA0T	01884_Pseudomonas_sp_MPR-R5A	GCF_002883325.1								29.6	[26.2 - 33.2%]	0.5189	0.08	24.8	[22.5 - 27.3%]	0.1755	0.01	27.4	[24.5 - 30.6%]	0.6033	0	3.49
00000_Pseudomonas_protegens_CHA0T	02150_Pseudomonas_sp_R33-2017	GCF_002112455.1								35.6	[32.2 - 39.1%]	0.4401	0.53	24.8	[22.5 - 27.3%]	0.1755	0.01	31.9	[28.9 - 34.9%]	0.5384	0.01	3.11
00000_Pseudomonas_protegens_CHA0T	02154_Pseudomonas_sp_R36-2017	GCF_002112425.1								35.6	[32.2 - 39.1%]	0.4402	0.53	24.8	[22.5 - 27.3%]	0.1755	0.01	31.8	[28.9 - 34.9%]	0.5385	0.01	3.11
00000_Pseudomonas_protegens_CHA0T	02156_Pseudomonas_sp_R38-2017	GCF_002112395.1								35.6	[32.2 - 39.1%]	0.4401	0.53	24.8	[22.5 - 27.3%]	0.1755	0.01	31.9	[28.9 - 34.9%]	0.5384	0.01	3.11
00000_Pseudomonas_protegens_CHA0T	02159_Pseudomonas_sp_R40-2017	GCF_002113365.1								35.6	[32.2 - 39.1%]	0.4401	0.53	24.8	[22.5 - 27.3%]	0.1755	0.01	31.9	[28.9 - 34.9%]	0.5384	0.01	3.1
00000_Pseudomonas_protegens_CHA0T	02160_Pseudomonas_sp_R41-2017	GCF_002112365.1								35.6	[32.2 - 39.1%]	0.4401	0.53	24.8	[22.5 - 27.3%]	0.1755	0.01	31.9	[28.9 - 34.9%]	0.5384	0.01	3.11
00000_Pseudomonas_protegens_CHA0T	02468_Pseudomonas_synxantha_NCTC10696T	GCF_901482615.1								29.3	[26 - 32.9%]	0.5232	0.07	24.8	[22.5 - 27.3%]	0.1755	0.01	27.2	[24.3 - 30.3%]	0.6069	0	3.77
00000_Pseudomonas_protegens_CHA0T	02469_Pseudomonas_synxantha_LBUM223	GCF_000968415.2								29.1	[25.8 - 32.8%]	0.526	0.06	24.8	[22.5 - 27.3%]	0.1755	0.01	27.1	[24.2 - 30.2%]	0.6092	0	3.96
00000_Pseudomonas_protegens_CHA0T	00278_Pseudomonas_fluorescens_AU14440	GCF_000801875.1								28.9	[25.5 - 32.5%]	0.5305	0.06	24.8	[22.5 - 27.3%]	0.1756	0.01	26.9	[24 - 30%]	0.613	0	3.85
00000_Pseudomonas_protegens_CHA0T	00312_Pseudomonas_fluorescens_L321	GCF_001708445.1								31.6	[28.2 - 35.1%]	0.4909	0.15	24.8	[22.5 - 27.3%]	0.1756	0.01	28.9	[26 - 32%]	0.5803	0	2.62
00000_Pseudomonas_protegens_CHA0T	00336_Pseudomonas_fluorescens_74954	GCF_003001635.1								29.3	[25.9 - 32.9%]	0.5239	0.07	24.8	[22.5 - 27.3%]	0.1756	0.01	27.2	[24.3 - 30.3%]	0.6076	0	3.79
00000_Pseudomonas_protegens_CHA0T	00379_Pseudomonas_fluorescens_CFBP8796	GCF_014838805.1								30.5	[27.2 - 34.1%]	0.5051	0.11	24.8	[22.5 - 27.3%]	0.1756	0.01	28.2	[25.2 - 31.3%]	0.592	0	3.03
00000_Pseudomonas_protegens_CHA0T	00392_Pseudomonas_fluorescens_CFBP8781	GCF_014842405.1								30.5	[27.2 - 34.1%]	0.5051	0.11	24.8	[22.5 - 27.3%]	0.1756	0.01	28.2	[25.2 - 31.3%]	0.5921	0	3.03
00000_Pseudomonas_protegens_CHA0T	01533_Pseudomonas_sp_FW507-F4	GCF_002882055.1								31.8	[28.4 - 35.3%]	0.488	0.16	24.8	[22.5 - 27.3%]	0.1756	0.01	29.1	[26.2 - 32.2%]	0.5779	0	2.61
00000_Pseudomonas_protegens_CHA0T	01598_Pseudomonas_sp_GW123-5C08	GCF_002882975.1								31.8	[28.4 - 35.4%]	0.4874	0.17	24.8	[22.5 - 27.3%]	0.1756	0.01	29.1	[26.2 - 32.2%]	0.5774	0	2.62
00000_Pseudomonas_protegens_CHA0T	01646_Pseudomonas_sp_GW460-LB6	GCF_002881975.1								31.8	[28.4 - 35.4%]	0.4876	0.17	24.8	[22.5 - 27.3%]	0.1756	0.01	29.1	[26.2 - 32.2%]	0.5775	0	2.62
00000_Pseudomonas_protegens_CHA0T	01683_Pseudomonas_sp_HMWF011	GCF_003094675.1								28.8	[25.4 - 32.4%]	0.5313	0.06	24.8	[22.5 - 27.3%]	0.1756	0.01	26.8	[23.9 - 29.9%]	0.6136	0	3.51
00000_Pseudomonas_protegens_CHA0T	01863_Pseudomonas_sp_MPBC4-3	GCF_002882535.1								30	[26.6 - 33.6%]	0.5134	0.09	24.8	[22.5 - 27.3%]	0.1756	0.01	27.7	[24.8 - 30.8%]	0.5989	0	3.12
00000_Pseudomonas_protegens_CHA0T	01885_Pseudomonas_sp_MPR-R5B	GCF_002884045.1								29.9	[26.6 - 33.5%]	0.5141	0.09	24.8	[22.5 - 27.3%]	0.1756	0.01	27.7	[24.8 - 30.8%]	0.5994	0	3.12
00000_Pseudomonas_protegens_CHA0T	01999_Pseudomonas_sp_NFPP24	GCF_900112095.1								32.6	[29.3 - 36.2%]	0.4762	0.22	24.8	[22.5 - 27.3%]	0.1756	0.01	29.7	[26.8 - 32.8%]	0.5682	0	2.37
00000_Pseudomonas_protegens_CHA0T	02146_Pseudomonas_sp_R31-2017	GCF_002113405.1								35.6	[32.2 - 39.1%]	0.44	0.53	24.8	[22.5 - 27.3%]	0.1756	0.01	31.9	[28.9 - 34.9%]	0.5383	0.01	3.11
00000_Pseudomonas_protegens_CHA0T	02157_Pseudomonas_sp_R39-2017	GCF_002112385.1								35.6	[32.2 - 39.1%]	0.4399	0.53	24.8	[22.5 - 27.3%]	0.1756	0.01	31.9	[28.9 - 35%]	0.5382	0.01	3.11
00000_Pseudomonas_protegens_CHA0T	02474_Pseudomonas_synxantha_R2-4-08W	GCF_003851525.1								30.6	[27.2 - 34.2%]	0.5048	0.11	24.8	[22.5 - 27.3%]	0.1756	0.01	28.2	[25.3 - 31.3%]	0.5917	0	3.41
00000_Pseudomonas_protegens_CHA0T	02475_Pseudomonas_synxantha_R6-28-08	GCF_003851555.1								30	[26.7 - 33.6%]	0.5126	0.09	24.8	[22.5 - 27.3%]	0.1756	0.01	27.8	[24.9 - 30.9%]	0.5982	0	3.75
00000_Pseudomonas_protegens_CHA0T	00380_Pseudomonas_fluorescens_CFBP8793	GCF_014838845.1								30.5	[27.2 - 34.1%]	0.5051	0.11	24.8	[22.5 - 27.3%]	0.1757	0.01	28.2	[25.2 - 31.3%]	0.592	0	3.03
00000_Pseudomonas_protegens_CHA0T	00390_Pseudomonas_fluorescens_CFBP13701	GCF_014842335.1								30.7	[27.3 - 34.3%]	0.5036	0.11	24.8	[22.5 - 27.3%]	0.1757	0.01	28.2	[25.3 - 31.3%]	0.5908	0	2.98
00000_Pseudomonas_protegens_CHA0T	00395_Pseudomonas_fluorescens_CFBP8780	GCF_014842485.1								30.5	[27.2 - 34.1%]	0.5053	0.11	24.8	[22.5 - 27.3%]	0.1757	0.01	28.1	[25.2 - 31.2%]	0.5922	0	3.03
00000_Pseudomonas_protegens_CHA0T	00435_Pseudomonas_fluorescens_PS687	GCF_902497805.1								30.8	[27.4 - 34.4%]	0.5013	0.12	24.8	[22.5 - 27.3%]	0.1757	0.01	28.3	[25.4 - 31.5%]	0.5889	0	3.01
00000_Pseudomonas_protegens_CHA0T	01132_Pseudomonas_sp_31_E_5	GCF_900005815.1								31.9	[28.5 - 35.5%]	0.4865	0.17	24.8	[22.5 - 27.3%]	0.1757	0.01	29.1	[26.2 - 32.2%]	0.5768	0	2.64
00000_Pseudomonas_protegens_CHA0T	01545_Pseudomonas_sp_GM24	GCF_000282235.1								29.2	[25.9 - 32.9%]	0.5246	0.07	24.8	[22.5 - 27.3%]	0.1757	0.01	27.2	[24.3 - 30.3%]	0.6081	0	4.25
00000_Pseudomonas_protegens_CHA0T	02198_Pseudomonas_sp_Root9	GCF_001429205.1								29.7	[26.3 - 33.3%]	0.5181	0.08	24.8	[22.5 - 27.3%]	0.1757	0.01	27.5	[24.6 - 30.6%]	0.6028	0	3.66
00000_Pseudomonas_protegens_CHA0T	02341_Pseudomonas_sp_TH06	GCF_016651305.1								31.2	[27.8 - 34.7%]	0.4964	0.13	24.8	[22.5 - 27.3%]	0.1757	0.01	28.6	[25.7 - 31.7%]	0.5849	0	4.19
00000_Pseudomonas_protegens_CHA0T	02473_Pseudomonas_synxantha_2-79	GCF_003851495.1								29.5	[26.1 - 33.1%]	0.5213	0.07	24.8	[22.5 - 27.3%]	0.1757	0.01	27.3	[24.4 - 30.4%]	0.6054	0	3.61
00000_Pseudomonas_protegens_CHA0T	00316_Pseudomonas_fluorescens_EK007-RG4	GCF_001902145.1								30.5	[27.1 - 34.1%]	0.5056	0.11	24.8	[22.5 - 27.3%]	0.1758	0.01	28.1	[25.2 - 31.2%]	0.5925	0	3.15
00000_Pseudomonas_protegens_CHA0T	00334_Pseudomonas_fluorescens_PL5_4	GCF_002909035.1								30	[26.6 - 33.6%]	0.513	0.09	24.8	[22.5 - 27.3%]	0.1758	0.01	27.7	[24.8 - 30.8%]	0.5986	0	3.6
00000_Pseudomonas_protegens_CHA0T	00353_Pseudomonas_fluorescens_24D3	GCF_003732745.1								30.2	[26.8 - 33.8%]	0.5105	0.09	24.8	[22.5 - 27.3%]	0.1758	0.01	27.9	[25 - 31%]	0.5966	0	4.39
00000_Pseudomonas_protegens_CHA0T	00388_Pseudomonas_fluorescens_CFBP13573	GCF_014841405.1								29.7	[26.3 - 33.3%]	0.5176	0.08	24.8	[22.5 - 27.3%]	0.1758	0.01	27.5	[24.6 - 30.6%]	0.6024	0	3.41
00000_Pseudomonas_protegens_CHA0T	00391_Pseudomonas_fluorescens_CFBP13703	GCF_014842345.1								30.5	[27.2 - 34.1%]	0.5052	0.11	24.8	[22.5 - 27.3%]	0.1758	0.01	28.1	[25.2 - 31.2%]	0.5922	0	3.03
00000_Pseudomonas_protegens_CHA0T	00429_Pseudomonas_fluorescens_PS655	GCF_902497745.1								28.9	[25.6 - 32.5%]	0.5295	0.06	24.8	[22.5 - 27.3%]	0.1758	0.01	26.9	[24 - 30%]	0.6122	0	4.49
00000_Pseudomonas_protegens_CHA0T	00445_Pseudomonas_fluorescens_PS720	GCF_902497905.1								30.4	[27 - 34%]	0.508	0.1	24.8	[22.5 - 27.3%]	0.1758	0.01	28	[25.1 - 31.1%]	0.5945	0	2.89
00000_Pseudomonas_protegens_CHA0T	00917_Pseudomonas_poae_PMA22	GCF_014930995.1								32	[28.6 - 35.5%]	0.4854	0.18	24.8	[22.5 - 27.3%]	0.1758	0.01	29.2	[26.3 - 32.3%]	0.5759	0	2.88
00000_Pseudomonas_protegens_CHA0T	01855_Pseudomonas_sp_MIACH	GCF_001269925.1								31.5	[28.1 - 35%]	0.4923	0.15	24.8	[22.5 - 27.3%]	0.1758	0.01	28.8	[25.9 - 31.9%]	0.5816	0	2.72
00000_Pseudomonas_protegens_CHA0T	02311_Pseudomonas_sp_SWRI153	GCF_014268505.1								29.1	[25.7 - 32.7%]	0.5271	0.06	24.8	[22.5 - 27.3%]	0.1758	0.01	27	[24.1 - 30.1%]	0.6102	0	3.69
00000_Pseudomonas_protegens_CHA0T	02536_Pseudomonas_veronii_DM15	GCF_012274305.1								31.5	[28.2 - 35.1%]	0.4911	0.15	24.8	[22.5 - 27.3%]	0.1758	0.01	28.9	[26 - 32%]	0.5806	0	2.64
00000_Pseudomonas_protegens_CHA0T	00105_Pseudomonas_carnis_MF7446	GCF_016405205.1								29.8	[26.5 - 33.4%]	0.5157	0.08	24.8	[22.4 - 27.2%]	0.1759	0.01	27.6	[24.7 - 30.7%]	0.6009	0	3.43
00000_Pseudomonas_protegens_CHA0T	00236_Pseudomonas_cyclaminis_MAFF_301451	GCF_015163725.1								30.2	[26.8 - 33.8%]	0.5099	0.1	24.8	[22.4 - 27.2%]	0.1759	0.01	27.9	[25 - 31%]	0.5961	0	3.15
00000_Pseudomonas_protegens_CHA0T	00325_Pseudomonas_fluorescens_TDH5	GCF_002022375.1								30.9	[27.5 - 34.5%]	0.4998	0.12	24.8	[22.5 - 27.2%]	0.1759	0.01	28.4	[25.5 - 31.5%]	0.5877	0	3.15
00000_Pseudomonas_protegens_CHA0T	00359_Pseudomonas_fluorescens_BRZ63	GCF_004614275.1								30.7	[27.4 - 34.3%]	0.5024	0.12	24.8	[22.5 - 27.3%]	0.1759	0.01	28.3	[25.4 - 31.4%]	0.5899	0	2.8
00000_Pseudomonas_protegens_CHA0T	01336_Pseudomonas_sp_CF150	GCF_000416175.1								29.6	[26.2 - 33.2%]	0.5196	0.08	24.8	[22.4 - 27.2%]	0.1759	0.01	27.4	[24.5 - 30.5%]	0.6041	0	3.55
00000_Pseudomonas_protegens_CHA0T	02470_Pseudomonas_synxantha_KENGFT3	GCF_001602175.1								30.4	[27 - 34%]	0.5073	0.1	24.8	[22.5 - 27.2%]	0.1759	0.01	28	[25.1 - 31.1%]	0.594	0	3.37
00000_Pseudomonas_protegens_CHA0T	00455_Pseudomonas_fluorescens_PS898	GCF_902498005.1								29.2	[25.8 - 32.8%]	0.5249	0.07	24.8	[22.4 - 27.2%]	0.176	0.01	27.1	[24.2 - 30.2%]	0.6086	0	4.55
00000_Pseudomonas_protegens_CHA0T	00813_Pseudomonas_marginalis_H21	GCF_000967935.1								30.6	[27.2 - 34.2%]	0.505	0.11	24.7	[22.4 - 27.2%]	0.176	0.01	28.1	[25.2 - 31.3%]	0.5921	0	2.85
00000_Pseudomonas_protegens_CHA0T	00820_Pseudomonas_marginalis_pv_marginalis_ICMP_14937	GCF_003702065.1								30.8	[27.4 - 34.4%]	0.5017	0.12	24.8	[22.4 - 27.2%]	0.176	0.01	28.3	[25.4 - 31.4%]	0.5894	0	2.96
00000_Pseudomonas_protegens_CHA0T	01276_Pseudomonas_sp_B6002	GCF_013385985.1								32.7	[29.3 - 36.3%]	0.4756	0.22	24.7	[22.4 - 27.2%]	0.176	0.01	29.7	[26.8 - 32.8%]	0.5679	0	2.05
00000_Pseudomonas_protegens_CHA0T	01686_Pseudomonas_sp_HMWF034	GCF_003060935.1								29.8	[26.4 - 33.4%]	0.5164	0.08	24.8	[22.4 - 27.2%]	0.176	0.01	27.6	[24.7 - 30.7%]	0.6015	0	3.54
00000_Pseudomonas_protegens_CHA0T	01766_Pseudomonas_sp_L13	GCF_009935965.1								29.9	[26.6 - 33.5%]	0.5142	0.09	24.8	[22.4 - 27.2%]	0.176	0.01	27.7	[24.8 - 30.8%]	0.5997	0	3.38
00000_Pseudomonas_protegens_CHA0T	01843_Pseudomonas_sp_MF6751	GCF_016613265.1								30.4	[27 - 34%]	0.5077	0.1	24.8	[22.4 - 27.2%]	0.176	0.01	28	[25.1 - 31.1%]	0.5943	0	3.34
00000_Pseudomonas_protegens_CHA0T	02003_Pseudomonas_sp_NFR02	GCF_900119375.1								30.8	[27.4 - 34.4%]	0.5015	0.12	24.8	[22.4 - 27.2%]	0.176	0.01	28.3	[25.4 - 31.4%]	0.5892	0	3.12
00000_Pseudomonas_protegens_CHA0T	02308_Pseudomonas_sp_SWRI126	GCF_014268375.1								30.5	[27.1 - 34.1%]	0.5055	0.11	24.8	[22.4 - 27.2%]	0.176	0.01	28.1	[25.2 - 31.2%]	0.5926	0	3.18
00000_Pseudomonas_protegens_CHA0T	00103_Pseudomonas_carnis_S1_2A_4	GCF_016307645.1								30.5	[27.1 - 34.1%]	0.506	0.11	24.7	[22.4 - 27.2%]	0.1761	0.01	28.1	[25.2 - 31.2%]	0.593	0	3.16
00000_Pseudomonas_protegens_CHA0T	00401_Pseudomonas_fluorescens_PSB00019	GCF_016009125.1								30.3	[26.9 - 33.9%]	0.5093	0.1	24.7	[22.4 - 27.2%]	0.1761	0.01	27.9	[25 - 31%]	0.5958	0	3.18
00000_Pseudomonas_protegens_CHA0T	00403_Pseudomonas_fluorescens_MF7441	GCF_016405555.1								30.2	[26.8 - 33.8%]	0.51	0.1	24.7	[22.4 - 27.2%]	0.1761	0.01	27.9	[25 - 31%]	0.5963	0	3.34
00000_Pseudomonas_protegens_CHA0T	00487_Pseudomonas_fluorescens_BS2	GCF_000308175.1								31.1	[27.7 - 34.7%]	0.4977	0.13	24.7	[22.4 - 27.2%]	0.1761	0.01	28.5	[25.6 - 31.6%]	0.5861	0	2.78
00000_Pseudomonas_protegens_CHA0T	00639_Pseudomonas_helmanticensis_BIGb0525	GCF_004365765.1								29.2	[25.9 - 32.9%]	0.5246	0.07	24.7	[22.4 - 27.2%]	0.1761	0.01	27.1	[24.2 - 30.3%]	0.6083	0	4.32
00000_Pseudomonas_protegens_CHA0T	00716_Pseudomonas_lactis_PpR24	GCF_002238255.1								30.3	[26.9 - 33.9%]	0.509	0.1	24.7	[22.4 - 27.2%]	0.1761	0.01	27.9	[25 - 31%]	0.5955	0	3.21
00000_Pseudomonas_protegens_CHA0T	00726_Pseudomonas_lactis_WS_4997	GCF_012986535.1								29.3	[25.9 - 32.9%]	0.524	0.07	24.7	[22.4 - 27.2%]	0.1761	0.01	27.2	[24.3 - 30.3%]	0.6078	0	3.41
00000_Pseudomonas_protegens_CHA0T	00737_Pseudomonas_libanensis_RIT-PI-g	GCF_001297075.1								30	[26.6 - 33.6%]	0.5138	0.09	24.7	[22.4 - 27.2%]	0.1761	0.01	27.7	[24.8 - 30.8%]	0.5994	0	3.37
00000_Pseudomonas_protegens_CHA0T	00787_Pseudomonas_lurida_MYb11	GCF_002966835.1								32.5	[29.1 - 36.1%]	0.4779	0.21	24.7	[22.4 - 27.2%]	0.1761	0.01	29.6	[26.7 - 32.7%]	0.5699	0	2.55
00000_Pseudomonas_protegens_CHA0T	00793_Pseudomonas_lurida_114A4	GCF_013522705.1								31.5	[28.1 - 35.1%]	0.4918	0.15	24.7	[22.4 - 27.2%]	0.1761	0.01	28.8	[25.9 - 32%]	0.5813	0	2.57
00000_Pseudomonas_protegens_CHA0T	00814_Pseudomonas_marginalis_H14	GCF_000968025.1								30.5	[27.2 - 34.1%]	0.5053	0.11	24.7	[22.4 - 27.2%]	0.1761	0.01	28.1	[25.2 - 31.2%]	0.5924	0	2.85
00000_Pseudomonas_protegens_CHA0T	01120_Pseudomonas_sp_2588-5	GCF_002742495.1								30.7	[27.4 - 34.3%]	0.5023	0.12	24.7	[22.4 - 27.2%]	0.1761	0.01	28.3	[25.4 - 31.4%]	0.5899	0	3.54
00000_Pseudomonas_protegens_CHA0T	02066_Pseudomonas_sp_PDC86	GCF_900107325.1								30.7	[27.3 - 34.3%]	0.5028	0.11	24.7	[22.4 - 27.2%]	0.1761	0.01	28.3	[25.3 - 31.4%]	0.5903	0	2.81
00000_Pseudomonas_protegens_CHA0T	02100_Pseudomonas_sp_PS14-2019	GCF_011369485.1								31.4	[28 - 35%]	0.4932	0.14	24.7	[22.4 - 27.2%]	0.1761	0.01	28.8	[25.8 - 31.9%]	0.5825	0	3.77
00000_Pseudomonas_protegens_CHA0T	02117_Pseudomonas_sp_QC2	GCF_002859085.1								30.8	[27.4 - 34.4%]	0.5016	0.12	24.7	[22.4 - 27.2%]	0.1761	0.01	28.3	[25.4 - 31.4%]	0.5893	0	2.69
00000_Pseudomonas_protegens_CHA0T	00112_Pseudomonas_cedrina_MYb184	GCF_002980025.1								30.2	[26.8 - 33.8%]	0.5107	0.09	24.7	[22.4 - 27.2%]	0.1762	0.01	27.8	[24.9 - 30.9%]	0.597	0	3.38
00000_Pseudomonas_protegens_CHA0T	00417_Pseudomonas_fluorescens_PS645	GCF_902497625.1								26.4	[23 - 30%]	0.572	0.02	24.7	[22.4 - 27.2%]	0.1762	0.01	24.9	[22.1 - 28%]	0.6474	0	4.67
00000_Pseudomonas_protegens_CHA0T	00418_Pseudomonas_fluorescens_PS682	GCF_902497635.1								32.8	[29.4 - 36.4%]	0.4743	0.23	24.7	[22.4 - 27.2%]	0.1762	0.01	29.8	[26.9 - 32.9%]	0.567	0	2.5
00000_Pseudomonas_protegens_CHA0T	00489_Pseudomonas_fluorescens_FH5	GCF_000511155.2								29.8	[26.4 - 33.4%]	0.5167	0.08	24.7	[22.4 - 27.2%]	0.1762	0.01	27.5	[24.6 - 30.6%]	0.6019	0	3.42
00000_Pseudomonas_protegens_CHA0T	00724_Pseudomonas_lactis_WS_5405	GCF_012986465.1								28.9	[25.6 - 32.5%]	0.5295	0.06	24.7	[22.4 - 27.2%]	0.1762	0.01	26.9	[24 - 30%]	0.6124	0	3.48
00000_Pseudomonas_protegens_CHA0T	00727_Pseudomonas_lactis_WS_5000	GCF_012986545.1								29.6	[26.2 - 33.2%]	0.5189	0.08	24.7	[22.4 - 27.2%]	0.1762	0.01	27.4	[24.5 - 30.5%]	0.6037	0	3.28
00000_Pseudomonas_protegens_CHA0T	01218_Pseudomonas_sp_Ant30-3	GCF_000690905.1								25.7	[22.4 - 29.3%]	0.5845	0.02	24.7	[22.4 - 27.2%]	0.1762	0.01	24.4	[21.5 - 27.5%]	0.6577	0	4.79
00000_Pseudomonas_protegens_CHA0T	01796_Pseudomonas_sp_LBUM920	GCF_003852315.1								30.4	[27 - 34%]	0.5073	0.1	24.7	[22.4 - 27.2%]	0.1762	0.01	28	[25.1 - 31.1%]	0.5941	0	2.69
00000_Pseudomonas_protegens_CHA0T	01869_Pseudomonas_sp_MPR-ANC1	GCF_002901475.1								29.9	[26.5 - 33.5%]	0.5145	0.09	24.7	[22.4 - 27.2%]	0.1762	0.01	27.6	[24.7 - 30.8%]	0.6001	0	4.11
00000_Pseudomonas_protegens_CHA0T	02238_Pseudomonas_sp_S49	GCF_009866785.1								29.9	[26.5 - 33.5%]	0.5144	0.09	24.7	[22.4 - 27.2%]	0.1762	0.01	27.7	[24.7 - 30.8%]	0.6	0	4.19
00000_Pseudomonas_protegens_CHA0T	00102_Pseudomonas_carnis_S1_2A_2	GCF_016307605.1								30.5	[27.1 - 34.1%]	0.5059	0.11	24.7	[22.4 - 27.2%]	0.1763	0.01	28.1	[25.2 - 31.2%]	0.593	0	3.17
00000_Pseudomonas_protegens_CHA0T	00235_Pseudomonas_cyclaminis_MAFF_301449T	GCF_015163715.1								30.4	[27 - 34%]	0.5079	0.1	24.7	[22.4 - 27.2%]	0.1763	0.01	28	[25.1 - 31.1%]	0.5947	0	3.14
00000_Pseudomonas_protegens_CHA0T	00317_Pseudomonas_fluorescens_ML11A	GCF_001908925.1								29.1	[25.8 - 32.8%]	0.5261	0.06	24.7	[22.4 - 27.2%]	0.1763	0.01	27.1	[24.2 - 30.2%]	0.6096	0	3.89
00000_Pseudomonas_protegens_CHA0T	00362_Pseudomonas_fluorescens_CFBP13510	GCF_005233695.1								30.2	[26.8 - 33.8%]	0.5099	0.1	24.7	[22.4 - 27.2%]	0.1763	0.01	27.9	[25 - 31%]	0.5963	0	3.37
00000_Pseudomonas_protegens_CHA0T	00422_Pseudomonas_fluorescens_PS681	GCF_902497675.1								29	[25.6 - 32.6%]	0.5284	0.06	24.7	[22.4 - 27.2%]	0.1763	0.01	26.9	[24.1 - 30.1%]	0.6116	0	4.26
00000_Pseudomonas_protegens_CHA0T	00425_Pseudomonas_fluorescens_PS663	GCF_902497705.1								31.7	[28.3 - 35.3%]	0.489	0.16	24.7	[22.4 - 27.2%]	0.1763	0.01	29	[26.1 - 32.1%]	0.579	0	2.59
00000_Pseudomonas_protegens_CHA0T	00453_Pseudomonas_fluorescens_PS732	GCF_902497985.1								30.2	[26.8 - 33.8%]	0.5101	0.1	24.7	[22.4 - 27.2%]	0.1763	0.01	27.9	[25 - 31%]	0.5965	0	4.2
00000_Pseudomonas_protegens_CHA0T	00711_Pseudomonas_lactis_DSM_29167T	GCF_001439845.1								29.3	[25.9 - 32.9%]	0.5241	0.07	24.7	[22.4 - 27.2%]	0.1763	0.01	27.2	[24.3 - 30.3%]	0.608	0	3.37
00000_Pseudomonas_protegens_CHA0T	00728_Pseudomonas_lactis_PSB00037	GCF_016337325.1								30	[26.6 - 33.6%]	0.5137	0.09	24.7	[22.4 - 27.2%]	0.1763	0.01	27.7	[24.8 - 30.8%]	0.5994	0	3.44
00000_Pseudomonas_protegens_CHA0T	01693_Pseudomonas_sp_IB20	GCF_009707325.1								33.7	[30.4 - 37.3%]	0.4622	0.31	24.7	[22.4 - 27.2%]	0.1763	0.01	30.5	[27.6 - 33.6%]	0.557	0	2.88
00000_Pseudomonas_protegens_CHA0T	02172_Pseudomonas_sp_R76	GCF_009834565.1								31	[27.6 - 34.6%]	0.4983	0.13	24.7	[22.4 - 27.2%]	0.1763	0.01	28.5	[25.6 - 31.6%]	0.5867	0	3.4
00000_Pseudomonas_protegens_CHA0T	02195_Pseudomonas_sp_Root569	GCF_001427465.1								30	[26.6 - 33.6%]	0.5133	0.09	24.7	[22.4 - 27.2%]	0.1763	0.01	27.7	[24.8 - 30.8%]	0.5991	0	3.48
00000_Pseudomonas_protegens_CHA0T	02476_Pseudomonas_synxantha_R2-54-08W	GCF_003852025.1								30.6	[27.2 - 34.2%]	0.5043	0.11	24.7	[22.4 - 27.2%]	0.1763	0.01	28.2	[25.3 - 31.3%]	0.5917	0	3.64
00000_Pseudomonas_protegens_CHA0T	00104_Pseudomonas_carnis_S1_2A	GCF_016307665.1								30.5	[27.2 - 34.1%]	0.5053	0.11	24.7	[22.4 - 27.2%]	0.1764	0.01	28.1	[25.2 - 31.2%]	0.5925	0	3.2
00000_Pseudomonas_protegens_CHA0T	00495_Pseudomonas_fluorescens_NZ007	GCF_000280805.1								29.5	[26.2 - 33.2%]	0.5199	0.08	24.7	[22.4 - 27.2%]	0.1764	0.01	27.4	[24.5 - 30.5%]	0.6046	0	3.35
00000_Pseudomonas_protegens_CHA0T	00691_Pseudomonas_koreensis_CI12	GCF_002003425.1								30.1	[26.7 - 33.7%]	0.5123	0.09	24.7	[22.4 - 27.2%]	0.1764	0.01	27.8	[24.8 - 30.9%]	0.5983	0	4.22
00000_Pseudomonas_protegens_CHA0T	00725_Pseudomonas_lactis_WS_5404	GCF_012986525.1								29.3	[25.9 - 32.9%]	0.5243	0.07	24.7	[22.4 - 27.2%]	0.1764	0.01	27.2	[24.3 - 30.3%]	0.6082	0	3.36
00000_Pseudomonas_protegens_CHA0T	00784_Pseudomonas_lurida_LMG_21995T	GCF_002563895.1								32.2	[28.8 - 35.7%]	0.4828	0.19	24.7	[22.4 - 27.2%]	0.1764	0.01	29.3	[26.4 - 32.4%]	0.574	0	2.78
00000_Pseudomonas_protegens_CHA0T	00786_Pseudomonas_lurida_L228	GCF_001708485.1								31.6	[28.2 - 35.2%]	0.4902	0.16	24.7	[22.4 - 27.2%]	0.1764	0.01	28.9	[26 - 32%]	0.5801	0	2.65
00000_Pseudomonas_protegens_CHA0T	01357_Pseudomonas_sp_CFT9	GCF_000416255.1								29.3	[26 - 32.9%]	0.5233	0.07	24.7	[22.4 - 27.2%]	0.1764	0.01	27.2	[24.3 - 30.3%]	0.6074	0	3.54
00000_Pseudomonas_protegens_CHA0T	01500_Pseudomonas_sp_FW305-90	GCF_017350905.1								30.7	[27.3 - 34.3%]	0.5028	0.11	24.7	[22.4 - 27.2%]	0.1764	0.01	28.2	[25.3 - 31.4%]	0.5905	0	3.07
00000_Pseudomonas_protegens_CHA0T	02036_Pseudomonas_sp_OV577	GCF_003386595.1								32.3	[28.9 - 35.9%]	0.481	0.2	24.7	[22.4 - 27.2%]	0.1764	0.01	29.4	[26.5 - 32.5%]	0.5725	0	2.46
00000_Pseudomonas_protegens_CHA0T	02358_Pseudomonas_sp_TH43	GCF_016650635.1								29.6	[26.3 - 33.3%]	0.5185	0.08	24.7	[22.4 - 27.2%]	0.1764	0.01	27.4	[24.5 - 30.6%]	0.6034	0	4.39
00000_Pseudomonas_protegens_CHA0T	02507_Pseudomonas_tolaasii_PMS117	GCF_000276565.1								28.8	[25.5 - 32.5%]	0.5308	0.06	24.7	[22.4 - 27.2%]	0.1764	0.01	26.8	[23.9 - 29.9%]	0.6135	0	3.14
00000_Pseudomonas_protegens_CHA0T	00714_Pseudomonas_lactis_AU14917	GCF_000803005.1								30.1	[26.7 - 33.7%]	0.5122	0.09	24.7	[22.4 - 27.2%]	0.1765	0.01	27.8	[24.8 - 30.9%]	0.5983	0	3.26
00000_Pseudomonas_protegens_CHA0T	00720_Pseudomonas_lactis_FSL_R5-0199	GCF_005930695.1								29.1	[25.7 - 32.7%]	0.5272	0.06	24.7	[22.4 - 27.2%]	0.1765	0.01	27	[24.1 - 30.1%]	0.6106	0	3.87
00000_Pseudomonas_protegens_CHA0T	01231_Pseudomonas_sp_AU8050	GCF_011290325.1								30.1	[26.7 - 33.7%]	0.5116	0.09	24.7	[22.4 - 27.2%]	0.1765	0.01	27.8	[24.9 - 30.9%]	0.5978	0	3.43
00000_Pseudomonas_protegens_CHA0T	01489_Pseudomonas_sp_FW305-34	GCF_017351115.1								31	[27.6 - 34.6%]	0.4986	0.13	24.7	[22.4 - 27.2%]	0.1765	0.01	28.5	[25.6 - 31.6%]	0.5871	0	3.09
00000_Pseudomonas_protegens_CHA0T	01808_Pseudomonas_sp_LG1E9	GCF_003290225.1								31.7	[28.3 - 35.3%]	0.4887	0.16	24.7	[22.4 - 27.2%]	0.1765	0.01	29	[26.1 - 32.1%]	0.579	0	3.22
00000_Pseudomonas_protegens_CHA0T	01882_Pseudomonas_sp_MPR-R3A	GCF_002883555.1								31	[27.6 - 34.6%]	0.4984	0.13	24.7	[22.4 - 27.2%]	0.1765	0.01	28.5	[25.6 - 31.6%]	0.5869	0	3.1
00000_Pseudomonas_protegens_CHA0T	02035_Pseudomonas_sp_OV546	GCF_900116845.1								30.7	[27.3 - 34.3%]	0.5032	0.11	24.7	[22.4 - 27.2%]	0.1765	0.01	28.2	[25.3 - 31.3%]	0.5909	0	2.88
00000_Pseudomonas_protegens_CHA0T	02038_Pseudomonas_sp_P1_31	GCF_001269815.1								28.9	[25.5 - 32.5%]	0.5301	0.06	24.7	[22.4 - 27.2%]	0.1765	0.01	26.9	[24 - 30%]	0.613	0	4.4
00000_Pseudomonas_protegens_CHA0T	00361_Pseudomonas_fluorescens_CFBP13517	GCF_005233585.1								30.7	[27.3 - 34.2%]	0.5036	0.11	24.7	[22.4 - 27.2%]	0.1766	0.01	28.2	[25.3 - 31.3%]	0.5912	0	3.31
00000_Pseudomonas_protegens_CHA0T	00371_Pseudomonas_fluorescens_B98SM8	GCF_012273645.1								30	[26.6 - 33.6%]	0.5137	0.09	24.7	[22.4 - 27.2%]	0.1766	0.01	27.7	[24.8 - 30.8%]	0.5996	0	3.54
00000_Pseudomonas_protegens_CHA0T	00404_Pseudomonas_fluorescens_MF7450	GCF_016613035.1								29.5	[26.1 - 33.1%]	0.5207	0.07	24.7	[22.4 - 27.1%]	0.1766	0.01	27.3	[24.4 - 30.4%]	0.6053	0	3.65
00000_Pseudomonas_protegens_CHA0T	00415_Pseudomonas_fluorescens_PS624	GCF_902497605.1								28.9	[25.5 - 32.5%]	0.5303	0.06	24.7	[22.4 - 27.2%]	0.1766	0.01	26.8	[24 - 30%]	0.6132	0	4.26
00000_Pseudomonas_protegens_CHA0T	00416_Pseudomonas_fluorescens_PS619	GCF_902497615.1								29.3	[25.9 - 32.9%]	0.5236	0.07	24.7	[22.4 - 27.2%]	0.1766	0.01	27.2	[24.3 - 30.3%]	0.6078	0	4.52
00000_Pseudomonas_protegens_CHA0T	00423_Pseudomonas_fluorescens_PS683	GCF_902497685.1								32.7	[29.3 - 36.2%]	0.476	0.22	24.7	[22.4 - 27.1%]	0.1766	0.01	29.7	[26.8 - 32.8%]	0.5685	0	2.42
00000_Pseudomonas_protegens_CHA0T	00898_Pseudomonas_paracarnis_V5-DAB-2-5T	GCF_904063055.1								30.3	[26.9 - 33.9%]	0.5091	0.1	24.7	[22.4 - 27.2%]	0.1766	0.01	27.9	[25 - 31%]	0.5958	0	3.26
00000_Pseudomonas_protegens_CHA0T	01041_Pseudomonas_rhodesiae_NL2019	GCF_013285305.1								31.8	[28.4 - 35.4%]	0.4878	0.17	24.7	[22.4 - 27.2%]	0.1766	0.01	29	[26.1 - 32.1%]	0.5783	0	2.77
00000_Pseudomonas_protegens_CHA0T	01350_Pseudomonas_sp_CFBP13506	GCF_005233685.1								31.9	[28.5 - 35.5%]	0.4861	0.17	24.7	[22.4 - 27.2%]	0.1766	0.01	29.1	[26.2 - 32.2%]	0.5769	0	2.62
00000_Pseudomonas_protegens_CHA0T	01451_Pseudomonas_sp_FW300-E2	GCF_002884205.1								30.9	[27.6 - 34.5%]	0.4995	0.12	24.7	[22.4 - 27.2%]	0.1766	0.01	28.4	[25.5 - 31.5%]	0.5879	0	3.09
00000_Pseudomonas_protegens_CHA0T	01464_Pseudomonas_sp_FW305-117	GCF_017351575.1								31	[27.6 - 34.5%]	0.4993	0.12	24.7	[22.4 - 27.1%]	0.1766	0.01	28.4	[25.5 - 31.5%]	0.5877	0	3.08
00000_Pseudomonas_protegens_CHA0T	02026_Pseudomonas_sp_OV184	GCF_004363115.1								30.9	[27.5 - 34.5%]	0.5004	0.12	24.7	[22.4 - 27.2%]	0.1766	0.01	28.4	[25.5 - 31.5%]	0.5886	0	3.2
00000_Pseudomonas_protegens_CHA0T	02062_Pseudomonas_sp_PB103	GCF_009764635.1								29.4	[26 - 33%]	0.5224	0.07	24.7	[22.4 - 27.2%]	0.1766	0.01	27.2	[24.3 - 30.3%]	0.6067	0	4.18
00000_Pseudomonas_protegens_CHA0T	02174_Pseudomonas_sp_R84	GCF_009834515.1								29.6	[26.2 - 33.2%]	0.5191	0.08	24.7	[22.4 - 27.2%]	0.1766	0.01	27.4	[24.5 - 30.5%]	0.604	0	4.34
00000_Pseudomonas_protegens_CHA0T	02232_Pseudomonas_sp_S35	GCF_009866765.1								31.3	[27.9 - 34.9%]	0.4946	0.14	24.7	[22.4 - 27.2%]	0.1766	0.01	28.7	[25.8 - 31.8%]	0.5839	0	3.33
00000_Pseudomonas_protegens_CHA0T	00281_Pseudomonas_fluorescens_H16	GCF_000802985.1								29.2	[25.8 - 32.8%]	0.5251	0.07	24.7	[22.3 - 27.1%]	0.1767	0.01	27.1	[24.2 - 30.2%]	0.609	0	4.25
00000_Pseudomonas_protegens_CHA0T	00372_Pseudomonas_fluorescens_B98C39	GCF_012273665.1								29.9	[26.5 - 33.5%]	0.5145	0.09	24.7	[22.3 - 27.1%]	0.1767	0.01	27.6	[24.7 - 30.7%]	0.6003	0	3.52
00000_Pseudomonas_protegens_CHA0T	00373_Pseudomonas_fluorescens_B98SK52	GCF_012273675.1								29.9	[26.6 - 33.6%]	0.5139	0.09	24.7	[22.3 - 27.1%]	0.1767	0.01	27.7	[24.8 - 30.8%]	0.5998	0	3.55
00000_Pseudomonas_protegens_CHA0T	00405_Pseudomonas_fluorescens_MF6746	GCF_016613245.1								29.2	[25.9 - 32.8%]	0.5247	0.07	24.7	[22.3 - 27.1%]	0.1767	0.01	27.1	[24.2 - 30.2%]	0.6087	0	3.65
00000_Pseudomonas_protegens_CHA0T	00434_Pseudomonas_fluorescens_PS684	GCF_902497795.1								29.2	[25.8 - 32.8%]	0.526	0.06	24.7	[22.4 - 27.1%]	0.1767	0.01	27.1	[24.2 - 30.2%]	0.6097	0	4.26
00000_Pseudomonas_protegens_CHA0T	01045_Pseudomonas_rhodesiae_LMG_17764	GCF_900105575.1								30.1	[26.7 - 33.7%]	0.5114	0.09	24.7	[22.3 - 27.1%]	0.1767	0.01	27.8	[24.9 - 30.9%]	0.5977	0	3.22
00000_Pseudomonas_protegens_CHA0T	01559_Pseudomonas_sp_GM80	GCF_000282515.1								29.1	[25.7 - 32.7%]	0.5268	0.06	24.7	[22.3 - 27.1%]	0.1767	0.01	27	[24.1 - 30.1%]	0.6104	0	4.15
00000_Pseudomonas_protegens_CHA0T	01871_Pseudomonas_sp_MPR-AND1B	GCF_002884185.1								31	[27.6 - 34.6%]	0.4985	0.13	24.7	[22.3 - 27.1%]	0.1767	0.01	28.5	[25.6 - 31.6%]	0.5871	0	3.09
00000_Pseudomonas_protegens_CHA0T	02480_Pseudomonas_synxantha_GSPB_2418	GCF_016307565.1								28.8	[25.4 - 32.4%]	0.5318	0.06	24.7	[22.3 - 27.1%]	0.1767	0.01	26.8	[23.9 - 29.9%]	0.6145	0	3.64
00000_Pseudomonas_protegens_CHA0T	02497_Pseudomonas_tolaasii_2192T	GCF_002072675.1								29.4	[26 - 33%]	0.5228	0.07	24.7	[22.3 - 27.1%]	0.1767	0.01	27.2	[24.3 - 30.3%]	0.6071	0	2.84
00000_Pseudomonas_protegens_CHA0T	00284_Pseudomonas_fluorescens_SRM1	GCF_000827755.1								28.6	[25.2 - 32.2%]	0.5354	0.05	24.7	[22.3 - 27.1%]	0.1768	0.01	26.6	[23.7 - 29.7%]	0.6175	0	4.97
00000_Pseudomonas_protegens_CHA0T	00351_Pseudomonas_fluorescens_28B5	GCF_003732425.1								30.6	[27.2 - 34.2%]	0.5042	0.11	24.7	[22.3 - 27.1%]	0.1768	0.01	28.2	[25.2 - 31.3%]	0.5919	0	3.95
00000_Pseudomonas_protegens_CHA0T	00386_Pseudomonas_fluorescens_CFBP8768	GCF_014839275.1								30.2	[26.9 - 33.8%]	0.5097	0.1	24.7	[22.3 - 27.1%]	0.1768	0.01	27.9	[25 - 31%]	0.5964	0	3.36
00000_Pseudomonas_protegens_CHA0T	01316_Pseudomonas_sp_BTN1	GCF_001907715.1								29.9	[26.5 - 33.5%]	0.5148	0.09	24.6	[22.3 - 27.1%]	0.1768	0.01	27.6	[24.7 - 30.7%]	0.6006	0	3.34
00000_Pseudomonas_protegens_CHA0T	01371_Pseudomonas_sp_D2002	GCF_013385735.1								31.1	[27.8 - 34.7%]	0.4967	0.13	24.6	[22.3 - 27.1%]	0.1768	0.01	28.6	[25.6 - 31.7%]	0.5857	0	3.07
00000_Pseudomonas_protegens_CHA0T	01467_Pseudomonas_sp_FW305-124	GCF_017351515.1								31	[27.6 - 34.6%]	0.4983	0.13	24.7	[22.3 - 27.1%]	0.1768	0.01	28.5	[25.6 - 31.6%]	0.587	0	3.07
00000_Pseudomonas_protegens_CHA0T	01471_Pseudomonas_sp_FW305-136	GCF_017351475.1								31.1	[27.7 - 34.7%]	0.4975	0.13	24.7	[22.3 - 27.1%]	0.1768	0.01	28.5	[25.6 - 31.6%]	0.5863	0	3.09
00000_Pseudomonas_protegens_CHA0T	01541_Pseudomonas_sp_GM16	GCF_000282155.1								29.5	[26.2 - 33.1%]	0.5201	0.07	24.7	[22.3 - 27.1%]	0.1768	0.01	27.3	[24.4 - 30.5%]	0.605	0	4.24
00000_Pseudomonas_protegens_CHA0T	01701_Pseudomonas_sp_ICMP_564	GCF_002699785.1								30.2	[26.8 - 33.8%]	0.5108	0.09	24.7	[22.3 - 27.1%]	0.1768	0.01	27.8	[24.9 - 30.9%]	0.5973	0	3.27
00000_Pseudomonas_protegens_CHA0T	01910_Pseudomonas_sp_N40-2020	GCF_014472415.1								30.8	[27.4 - 34.4%]	0.5017	0.12	24.6	[22.3 - 27.1%]	0.1768	0.01	28.3	[25.4 - 31.4%]	0.5898	0	4.51
00000_Pseudomonas_protegens_CHA0T	02018_Pseudomonas_sp_ok266	GCF_900110195.1								29.6	[26.2 - 33.2%]	0.5192	0.08	24.7	[22.3 - 27.1%]	0.1768	0.01	27.4	[24.5 - 30.5%]	0.6042	0	4.16
00000_Pseudomonas_protegens_CHA0T	02064_Pseudomonas_sp_PB106	GCF_009764645.1								30.4	[27 - 34%]	0.5072	0.1	24.7	[22.3 - 27.1%]	0.1768	0.01	28	[25.1 - 31.1%]	0.5943	0	3.98
00000_Pseudomonas_protegens_CHA0T	02478_Pseudomonas_synxantha_S5_IA_2b	GCF_016307265.1								28.8	[25.5 - 32.5%]	0.5308	0.06	24.7	[22.3 - 27.1%]	0.1768	0.01	26.8	[23.9 - 29.9%]	0.6137	0	3.76
00000_Pseudomonas_protegens_CHA0T	02479_Pseudomonas_synxantha_S5_IA_2a	GCF_016307365.1								28.9	[25.5 - 32.5%]	0.5298	0.06	24.7	[22.3 - 27.1%]	0.1768	0.01	26.9	[24 - 30%]	0.6129	0	3.78
00000_Pseudomonas_protegens_CHA0T	02510_Pseudomonas_trivialis_IHBB745	GCF_001186335.1								30.4	[27.1 - 34%]	0.5068	0.1	24.7	[22.3 - 27.1%]	0.1768	0.01	28	[25.1 - 31.1%]	0.594	0	3.49
00000_Pseudomonas_protegens_CHA0T	00119_Pseudomonas_chlororaphis_EA105	GCF_000783395.1								29.3	[25.9 - 32.9%]	0.5236	0.07	24.6	[22.3 - 27.1%]	0.1769	0.01	27.2	[24.3 - 30.3%]	0.6079	0	4.18
00000_Pseudomonas_protegens_CHA0T	00721_Pseudomonas_lactis_FSL_W5-0203	GCF_005930705.1								29.9	[26.5 - 33.5%]	0.5153	0.08	24.6	[22.3 - 27.1%]	0.1769	0.01	27.6	[24.7 - 30.7%]	0.601	0	3.66
00000_Pseudomonas_protegens_CHA0T	00794_Pseudomonas_lurida_PGSB_3962	GCF_014268225.1								32.6	[29.2 - 36.2%]	0.4767	0.22	24.6	[22.3 - 27.1%]	0.1769	0.01	29.6	[26.7 - 32.7%]	0.5693	0	2.4
00000_Pseudomonas_protegens_CHA0T	01036_Pseudomonas_rhodesiae_FF9	GCF_000821225.2								30.8	[27.4 - 34.4%]	0.5013	0.12	24.6	[22.3 - 27.1%]	0.1769	0.01	28.3	[25.4 - 31.4%]	0.5895	0	3.02
00000_Pseudomonas_protegens_CHA0T	01160_Pseudomonas_sp_58_R_3	GCF_900006605.1								30.7	[27.3 - 34.3%]	0.503	0.11	24.6	[22.3 - 27.1%]	0.1769	0.01	28.2	[25.3 - 31.3%]	0.5909	0	3.24
00000_Pseudomonas_protegens_CHA0T	01438_Pseudomonas_sp_FSL_W5-0203	GCF_001896155.1								29.8	[26.5 - 33.4%]	0.5155	0.08	24.6	[22.3 - 27.1%]	0.1769	0.01	27.6	[24.7 - 30.7%]	0.6012	0	3.68
00000_Pseudomonas_protegens_CHA0T	01591_Pseudomonas_sp_GV091	GCF_003053805.1								29.9	[26.6 - 33.5%]	0.5141	0.09	24.6	[22.3 - 27.1%]	0.1769	0.01	27.6	[24.7 - 30.8%]	0.6	0	4.17
00000_Pseudomonas_protegens_CHA0T	02180_Pseudomonas_sp_RGB	GCF_007713445.1								30.8	[27.5 - 34.4%]	0.5011	0.12	24.6	[22.3 - 27.1%]	0.1769	0.01	28.3	[25.4 - 31.4%]	0.5894	0	2.85
00000_Pseudomonas_protegens_CHA0T	02472_Pseudomonas_synxantha_30B	GCF_003851465.1								29.7	[26.4 - 33.3%]	0.5172	0.08	24.6	[22.3 - 27.1%]	0.1769	0.01	27.5	[24.6 - 30.6%]	0.6026	0	3.67
00000_Pseudomonas_protegens_CHA0T	02498_Pseudomonas_tolaasii_IPO3742	GCF_013385205.1								29.8	[26.4 - 33.4%]	0.5167	0.08	24.6	[22.3 - 27.1%]	0.1769	0.01	27.5	[24.6 - 30.6%]	0.6022	0	2.69
00000_Pseudomonas_protegens_CHA0T	00088_Pseudomonas_canadensis_36C8	GCF_003732005.1								32.4	[29 - 36%]	0.4796	0.2	24.6	[22.3 - 27.1%]	0.177	0.01	29.5	[26.6 - 32.6%]	0.5717	0	3.07
00000_Pseudomonas_protegens_CHA0T	00109_Pseudomonas_carnis_PK1	GCF_016767275.1								30.4	[27 - 34%]	0.5073	0.1	24.6	[22.3 - 27.1%]	0.177	0.01	28	[25.1 - 31.1%]	0.5945	0	3.2
00000_Pseudomonas_protegens_CHA0T	00350_Pseudomonas_fluorescens_36G2	GCF_003732405.1								29.6	[26.2 - 33.2%]	0.5196	0.08	24.6	[22.3 - 27.1%]	0.177	0.01	27.4	[24.5 - 30.5%]	0.6046	0	4.2
00000_Pseudomonas_protegens_CHA0T	00402_Pseudomonas_fluorescens_MF2830	GCF_016405335.1								30.8	[27.5 - 34.4%]	0.5011	0.12	24.6	[22.3 - 27.1%]	0.177	0.01	28.3	[25.4 - 31.4%]	0.5894	0	3.18
00000_Pseudomonas_protegens_CHA0T	00450_Pseudomonas_fluorescens_PS887	GCF_902497955.1								30.6	[27.2 - 34.2%]	0.5042	0.11	24.6	[22.3 - 27.1%]	0.177	0.01	28.2	[25.2 - 31.3%]	0.592	0	3.26
00000_Pseudomonas_protegens_CHA0T	00482_Pseudomonas_fluorescens_PS947	GCF_902498275.1								29.5	[26.2 - 33.1%]	0.5201	0.07	24.6	[22.3 - 27.1%]	0.177	0.01	27.3	[24.4 - 30.5%]	0.6051	0	4.34
00000_Pseudomonas_protegens_CHA0T	00736_Pseudomonas_libanensis_DSM_17149T	GCF_001439685.1								31.3	[28 - 34.9%]	0.4938	0.14	24.6	[22.3 - 27.1%]	0.177	0.01	28.7	[25.8 - 31.8%]	0.5834	0	3.21
00000_Pseudomonas_protegens_CHA0T	00855_Pseudomonas_mucidolens_LMG_2223	GCF_900106045.1								28.1	[24.7 - 31.7%]	0.5431	0.04	24.6	[22.3 - 27.1%]	0.177	0.01	26.2	[23.3 - 29.3%]	0.624	0	4.3
00000_Pseudomonas_protegens_CHA0T	00856_Pseudomonas_mucidolens_NCTC8068	GCF_900475945.1								28.1	[24.7 - 31.7%]	0.5428	0.04	24.6	[22.3 - 27.1%]	0.177	0.01	26.2	[23.3 - 29.3%]	0.6237	0	4.3
00000_Pseudomonas_protegens_CHA0T	01039_Pseudomonas_rhodesiae_WS_5107	GCF_012985855.1								30.7	[27.3 - 34.3%]	0.5026	0.12	24.6	[22.3 - 27.1%]	0.177	0.01	28.2	[25.3 - 31.3%]	0.5906	0	3.02
00000_Pseudomonas_protegens_CHA0T	01044_Pseudomonas_rhodesiae_S5_IA_3a	GCF_016307315.1								28.7	[25.4 - 32.4%]	0.5324	0.06	24.6	[22.3 - 27.1%]	0.177	0.01	26.7	[23.8 - 29.8%]	0.6152	0	3.27
00000_Pseudomonas_protegens_CHA0T	01168_Pseudomonas_sp_770NI	GCF_004210235.1								30.9	[27.5 - 34.5%]	0.5002	0.12	24.6	[22.3 - 27.1%]	0.177	0.01	28.4	[25.5 - 31.5%]	0.5887	0	3.22
00000_Pseudomonas_protegens_CHA0T	01734_Pseudomonas_sp_Irchel_s3h9	GCF_900187475.1								29.7	[26.3 - 33.3%]	0.5173	0.08	24.6	[22.3 - 27.1%]	0.177	0.01	27.5	[24.6 - 30.6%]	0.6027	0	4.3
00000_Pseudomonas_protegens_CHA0T	02022_Pseudomonas_sp_OST1909	GCF_015277575.1								30	[26.6 - 33.6%]	0.5135	0.09	24.6	[22.3 - 27.1%]	0.177	0.01	27.7	[24.8 - 30.8%]	0.5997	0	3.77
00000_Pseudomonas_protegens_CHA0T	02027_Pseudomonas_sp_OV221	GCF_003391605.1								30.1	[26.7 - 33.7%]	0.5123	0.09	24.6	[22.3 - 27.1%]	0.177	0.01	27.7	[24.8 - 30.8%]	0.5986	0	4.13
00000_Pseudomonas_protegens_CHA0T	02176_Pseudomonas_sp_R9_37	GCF_003014915.1								30	[26.6 - 33.6%]	0.5133	0.09	24.6	[22.3 - 27.1%]	0.177	0.01	27.7	[24.8 - 30.8%]	0.5994	0	2.83
00000_Pseudomonas_protegens_CHA0T	02236_Pseudomonas_sp_S4_EA_1b	GCF_016307435.1								27.5	[24.1 - 31.1%]	0.5531	0.03	24.6	[22.3 - 27.1%]	0.177	0.01	25.8	[22.9 - 28.9%]	0.6322	0	3.47
00000_Pseudomonas_protegens_CHA0T	00496_Pseudomonas_fluorescens_NZ011	GCF_000276585.1								28.7	[25.3 - 32.3%]	0.5332	0.05	24.6	[22.3 - 27.1%]	0.1771	0.01	26.7	[23.8 - 29.8%]	0.6159	0	4.9
00000_Pseudomonas_protegens_CHA0T	00788_Pseudomonas_lurida_MYb22	GCF_002979885.1								32.4	[29.1 - 36%]	0.4789	0.21	24.6	[22.3 - 27.1%]	0.1771	0.01	29.5	[26.6 - 32.6%]	0.5712	0	2.51
00000_Pseudomonas_protegens_CHA0T	00790_Pseudomonas_lurida_MYb16	GCF_002980015.1								32.4	[29.1 - 36%]	0.4789	0.21	24.6	[22.3 - 27.1%]	0.1771	0.01	29.5	[26.6 - 32.6%]	0.5712	0	2.51
00000_Pseudomonas_protegens_CHA0T	01024_Pseudomonas_reactans_P7787	GCF_013386335.1								31	[27.6 - 34.6%]	0.4992	0.13	24.6	[22.3 - 27.1%]	0.1771	0.01	28.4	[25.5 - 31.5%]	0.5879	0	3.05
00000_Pseudomonas_protegens_CHA0T	01159_Pseudomonas_sp_58_R_12	GCF_900005865.1								30.7	[27.3 - 34.3%]	0.5029	0.11	24.6	[22.3 - 27.1%]	0.1771	0.01	28.2	[25.3 - 31.3%]	0.591	0	3.53
00000_Pseudomonas_protegens_CHA0T	01201_Pseudomonas_sp_ADAK22	GCF_012935655.1								30.9	[27.5 - 34.5%]	0.4998	0.12	24.6	[22.3 - 27.1%]	0.1771	0.01	28.4	[25.5 - 31.5%]	0.5884	0	2.68
00000_Pseudomonas_protegens_CHA0T	01333_Pseudomonas_sp_CCM_7893	GCF_009724245.1								32.5	[29.1 - 36.1%]	0.4779	0.21	24.6	[22.3 - 27.1%]	0.1771	0.01	29.6	[26.7 - 32.7%]	0.5703	0	4.04
00000_Pseudomonas_protegens_CHA0T	01697_Pseudomonas_sp_ICMP_19500	GCF_001467145.1								29.8	[26.4 - 33.4%]	0.5167	0.08	24.6	[22.3 - 27.1%]	0.1771	0.01	27.5	[24.6 - 30.6%]	0.6023	0	3.5
00000_Pseudomonas_protegens_CHA0T	02481_Pseudomonas_synxantha_BG33R	GCF_000263715.2								30	[26.6 - 33.6%]	0.5132	0.09	24.6	[22.3 - 27.1%]	0.1771	0.01	27.7	[24.8 - 30.8%]	0.5994	0	3.74
00000_Pseudomonas_protegens_CHA0T	02499_Pseudomonas_tolaasii_IPO3743	GCF_013385225.1								29.6	[26.2 - 33.2%]	0.5188	0.08	24.6	[22.3 - 27.1%]	0.1771	0.01	27.4	[24.5 - 30.5%]	0.604	0	3.02
00000_Pseudomonas_protegens_CHA0T	00041_Pseudomonas_azotoformans_S4	GCF_001579805.1								31.7	[28.3 - 35.3%]	0.4886	0.16	24.6	[22.3 - 27.1%]	0.1772	0.01	29	[26.1 - 32.1%]	0.5792	0	3.08
00000_Pseudomonas_protegens_CHA0T	00466_Pseudomonas_fluorescens_PS876	GCF_902498115.1								29.8	[26.5 - 33.4%]	0.5156	0.08	24.6	[22.3 - 27.1%]	0.1772	0.01	27.6	[24.7 - 30.7%]	0.6015	0	4.19
00000_Pseudomonas_protegens_CHA0T	00789_Pseudomonas_lurida_MYb17	GCF_002979985.1								32.4	[29.1 - 36%]	0.4791	0.2	24.6	[22.3 - 27.1%]	0.1772	0.01	29.5	[26.6 - 32.6%]	0.5714	0	2.51
00000_Pseudomonas_protegens_CHA0T	00791_Pseudomonas_lurida_MYb12	GCF_002980105.1								32.5	[29.1 - 36%]	0.4786	0.21	24.6	[22.3 - 27.1%]	0.1772	0.01	29.5	[26.6 - 32.6%]	0.571	0	2.51
00000_Pseudomonas_protegens_CHA0T	00792_Pseudomonas_lurida_MYb1	GCF_002980215.1								32.5	[29.1 - 36%]	0.4786	0.21	24.6	[22.3 - 27.1%]	0.1772	0.01	29.5	[26.6 - 32.6%]	0.571	0	2.51
00000_Pseudomonas_protegens_CHA0T	00798_Pseudomonas_lurida_N71	GCF_014472375.1								32	[28.6 - 35.6%]	0.4845	0.18	24.6	[22.3 - 27.1%]	0.1772	0.01	29.2	[26.3 - 32.3%]	0.5758	0	2.59
00000_Pseudomonas_protegens_CHA0T	00860_Pseudomonas_neuropathica_P155T	GCF_015461835.1								30.5	[27.1 - 34.1%]	0.5057	0.11	24.6	[22.3 - 27.1%]	0.1772	0.01	28.1	[25.2 - 31.2%]	0.5933	0	4.16
00000_Pseudomonas_protegens_CHA0T	00891_Pseudomonas_palleroniana_BS3265	GCF_900105975.1								31.8	[28.4 - 35.4%]	0.4879	0.16	24.6	[22.3 - 27.1%]	0.1772	0.01	29	[26.1 - 32.1%]	0.5787	0	2.9
00000_Pseudomonas_protegens_CHA0T	01040_Pseudomonas_rhodesiae_WS_4669	GCF_012985905.1								31	[27.6 - 34.5%]	0.4993	0.12	24.6	[22.3 - 27.1%]	0.1772	0.01	28.4	[25.5 - 31.5%]	0.588	0	3.09
00000_Pseudomonas_protegens_CHA0T	01043_Pseudomonas_rhodesiae_S00114	GCF_014204275.1								31.3	[28 - 34.9%]	0.4938	0.14	24.6	[22.3 - 27.1%]	0.1772	0.01	28.7	[25.8 - 31.8%]	0.5835	0	2.89
00000_Pseudomonas_protegens_CHA0T	01721_Pseudomonas_sp_Irchel_3H7	GCF_900187605.1								30	[26.6 - 33.6%]	0.5137	0.09	24.6	[22.3 - 27.1%]	0.1772	0.01	27.7	[24.8 - 30.8%]	0.5999	0	4.35
00000_Pseudomonas_protegens_CHA0T	02014_Pseudomonas_sp_OE_48_2	GCF_014268485.1								29.9	[26.5 - 33.5%]	0.5148	0.09	24.6	[22.3 - 27.1%]	0.1772	0.01	27.6	[24.7 - 30.7%]	0.6008	0	4.36
00000_Pseudomonas_protegens_CHA0T	02460_Pseudomonas_sp_YL-MPn5-2015	GCF_013409925.1								30.5	[27.1 - 34.1%]	0.5057	0.11	24.6	[22.3 - 27.1%]	0.1772	0.01	28.1	[25.2 - 31.2%]	0.5933	0	2.82
00000_Pseudomonas_protegens_CHA0T	02461_Pseudomonas_sp_YL-MPn6-2015	GCF_013409725.1								30.5	[27.1 - 34.1%]	0.5057	0.11	24.6	[22.3 - 27.1%]	0.1772	0.01	28.1	[25.2 - 31.2%]	0.5933	0	2.82
00000_Pseudomonas_protegens_CHA0T	02500_Pseudomonas_tolaasii_IPO3741	GCF_013385235.1								29.8	[26.5 - 33.4%]	0.5157	0.08	24.6	[22.3 - 27.1%]	0.1772	0.01	27.6	[24.7 - 30.7%]	0.6015	0	2.74
00000_Pseudomonas_protegens_CHA0T	02501_Pseudomonas_tolaasii_A9001	GCF_013386035.1								29.6	[26.3 - 33.2%]	0.5187	0.08	24.6	[22.3 - 27.1%]	0.1772	0.01	27.4	[24.5 - 30.5%]	0.6039	0	2.7
00000_Pseudomonas_protegens_CHA0T	02502_Pseudomonas_tolaasii_B1001	GCF_013386045.1								29.6	[26.3 - 33.2%]	0.5187	0.08	24.6	[22.3 - 27.1%]	0.1772	0.01	27.4	[24.5 - 30.5%]	0.604	0	2.7
00000_Pseudomonas_protegens_CHA0T	02504_Pseudomonas_tolaasii_P7756	GCF_013386505.1								30	[26.6 - 33.6%]	0.5131	0.09	24.6	[22.3 - 27.1%]	0.1772	0.01	27.7	[24.8 - 30.8%]	0.5994	0	2.68
00000_Pseudomonas_protegens_CHA0T	02505_Pseudomonas_tolaasii_IPO3746	GCF_013387135.1								29.8	[26.5 - 33.4%]	0.5156	0.08	24.6	[22.3 - 27.1%]	0.1772	0.01	27.6	[24.7 - 30.7%]	0.6014	0	2.74
00000_Pseudomonas_protegens_CHA0T	00251_Pseudomonas_edaphica_K6002	GCF_013386555.1								29.7	[26.3 - 33.3%]	0.5179	0.08	24.6	[22.3 - 27.1%]	0.1773	0.01	27.4	[24.5 - 30.6%]	0.6034	0	3.34
00000_Pseudomonas_protegens_CHA0T	00354_Pseudomonas_fluorescens_2F9	GCF_003732755.1								29.9	[26.5 - 33.5%]	0.5148	0.09	24.6	[22.3 - 27.1%]	0.1773	0.01	27.6	[24.7 - 30.7%]	0.6009	0	4.23
00000_Pseudomonas_protegens_CHA0T	00463_Pseudomonas_fluorescens_PS896	GCF_902498085.1								30	[26.6 - 33.6%]	0.5134	0.09	24.6	[22.3 - 27.1%]	0.1773	0.01	27.7	[24.8 - 30.8%]	0.5997	0	4.09
00000_Pseudomonas_protegens_CHA0T	00797_Pseudomonas_lurida_DOAB1055	GCF_014357455.1								32.7	[29.4 - 36.3%]	0.4751	0.23	24.6	[22.3 - 27.1%]	0.1773	0.01	29.7	[26.8 - 32.8%]	0.5682	0	2.41
00000_Pseudomonas_protegens_CHA0T	00901_Pseudomonas_paralactis_DSM_29164T	GCF_001439735.1								30	[26.7 - 33.6%]	0.5127	0.09	24.6	[22.3 - 27.1%]	0.1773	0.01	27.7	[24.8 - 30.8%]	0.5991	0	3.66
00000_Pseudomonas_protegens_CHA0T	01800_Pseudomonas_sp_Leaf15	GCF_001421425.1								30.8	[27.5 - 34.4%]	0.5008	0.12	24.6	[22.3 - 27.1%]	0.1773	0.01	28.3	[25.4 - 31.4%]	0.5893	0	3.21
00000_Pseudomonas_protegens_CHA0T	01805_Pseudomonas_sp_Leaf98	GCF_003258395.1								30.9	[27.5 - 34.5%]	0.5001	0.12	24.6	[22.3 - 27.1%]	0.1773	0.01	28.4	[25.4 - 31.5%]	0.5888	0	3.2
00000_Pseudomonas_protegens_CHA0T	02049_Pseudomonas_sp_P7759	GCF_013386445.1								31.4	[28 - 35%]	0.4935	0.14	24.6	[22.3 - 27.1%]	0.1773	0.01	28.7	[25.8 - 31.8%]	0.5833	0	3.17
00000_Pseudomonas_protegens_CHA0T	02503_Pseudomonas_tolaasii_P7757	GCF_013386495.1								29.7	[26.3 - 33.3%]	0.5177	0.08	24.6	[22.3 - 27.1%]	0.1773	0.01	27.5	[24.6 - 30.6%]	0.6032	0	2.73
00000_Pseudomonas_protegens_CHA0T	00476_Pseudomonas_fluorescens_PS941	GCF_902498215.1								29.7	[26.3 - 33.3%]	0.5175	0.08	24.6	[22.3 - 27%]	0.1774	0.01	27.5	[24.6 - 30.6%]	0.6031	0	4.26
00000_Pseudomonas_protegens_CHA0T	00795_Pseudomonas_lurida_PGSB_7828	GCF_014268235.1								32.2	[28.8 - 35.8%]	0.482	0.19	24.6	[22.3 - 27%]	0.1774	0.01	29.3	[26.4 - 32.4%]	0.5739	0	2.47
00000_Pseudomonas_protegens_CHA0T	00796_Pseudomonas_lurida_PGSB_8273	GCF_014268265.1								32	[28.6 - 35.6%]	0.4846	0.18	24.6	[22.3 - 27.1%]	0.1774	0.01	29.2	[26.3 - 32.3%]	0.5761	0	2.6
00000_Pseudomonas_protegens_CHA0T	00903_Pseudomonas_paralactis_Marul_2_1	GCF_016307195.1								30.1	[26.8 - 33.7%]	0.5111	0.09	24.6	[22.3 - 27.1%]	0.1774	0.01	27.8	[24.9 - 30.9%]	0.5978	0	3.58
00000_Pseudomonas_protegens_CHA0T	01023_Pseudomonas_reactans_P7774	GCF_013386305.1								30.4	[27 - 34%]	0.5079	0.1	24.6	[22.3 - 27%]	0.1774	0.01	28	[25 - 31.1%]	0.5952	0	3.35
00000_Pseudomonas_protegens_CHA0T	01075_Pseudomonas_simiae_PICF7	GCF_000963495.1								32.3	[28.9 - 35.9%]	0.4809	0.2	24.6	[22.3 - 27%]	0.1774	0.01	29.4	[26.5 - 32.5%]	0.573	0	2.99
00000_Pseudomonas_protegens_CHA0T	01127_Pseudomonas_sp_29A	GCF_014117365.1								29.3	[26 - 32.9%]	0.5232	0.07	24.6	[22.3 - 27%]	0.1774	0.01	27.2	[24.3 - 30.3%]	0.6078	0	4.42
00000_Pseudomonas_protegens_CHA0T	01146_Pseudomonas_sp_43A	GCF_013363935.1								29.3	[25.9 - 32.9%]	0.5238	0.07	24.6	[22.3 - 27%]	0.1774	0.01	27.1	[24.2 - 30.3%]	0.6083	0	4.42
00000_Pseudomonas_protegens_CHA0T	01902_Pseudomonas_sp_MYb13	GCF_002980075.1								32.5	[29.1 - 36%]	0.4788	0.21	24.6	[22.3 - 27%]	0.1774	0.01	29.5	[26.6 - 32.6%]	0.5712	0	2.51
00000_Pseudomonas_protegens_CHA0T	00028_Pseudomonas_asplenii_4A7	GCF_002891515.1								29.6	[26.2 - 33.2%]	0.5193	0.08	24.6	[22.2 - 27%]	0.1775	0.01	27.4	[24.5 - 30.5%]	0.6046	0	4.22
00000_Pseudomonas_protegens_CHA0T	00087_Pseudomonas_canadensis_2-92T	GCF_000503215.1								32.5	[29.1 - 36.1%]	0.478	0.21	24.6	[22.2 - 27%]	0.1775	0.01	29.6	[26.6 - 32.7%]	0.5707	0	2.99
00000_Pseudomonas_protegens_CHA0T	00287_Pseudomonas_fluorescens_2-79	GCF_000876155.1								29.3	[26 - 33%]	0.523	0.07	24.6	[22.3 - 27%]	0.1775	0.01	27.2	[24.3 - 30.3%]	0.6077	0	3.56
00000_Pseudomonas_protegens_CHA0T	00438_Pseudomonas_fluorescens_PS706	GCF_902497835.1								32.3	[28.9 - 35.9%]	0.4805	0.2	24.6	[22.3 - 27%]	0.1775	0.01	29.4	[26.5 - 32.5%]	0.5727	0	3.08
00000_Pseudomonas_protegens_CHA0T	00472_Pseudomonas_fluorescens_PS907	GCF_902498175.1								32.9	[29.5 - 36.5%]	0.473	0.24	24.6	[22.2 - 27%]	0.1775	0.01	29.8	[26.9 - 32.9%]	0.5665	0	2.34
00000_Pseudomonas_protegens_CHA0T	00478_Pseudomonas_fluorescens_PS925	GCF_902498235.1								28.7	[25.3 - 32.3%]	0.5338	0.05	24.6	[22.2 - 27%]	0.1775	0.01	26.7	[23.8 - 29.8%]	0.6166	0	4.59
00000_Pseudomonas_protegens_CHA0T	00491_Pseudomonas_fluorescens_ICMP_11288	GCF_001466835.1								30.9	[27.6 - 34.5%]	0.4995	0.12	24.6	[22.2 - 27%]	0.1775	0.01	28.4	[25.5 - 31.5%]	0.5884	0	3.2
00000_Pseudomonas_protegens_CHA0T	00785_Pseudomonas_lurida_AU10973	GCF_000801835.1								31.8	[28.5 - 35.4%]	0.4871	0.17	24.6	[22.2 - 27%]	0.1775	0.01	29.1	[26.1 - 32.2%]	0.5781	0	2.55
00000_Pseudomonas_protegens_CHA0T	01022_Pseudomonas_reactans_P8021	GCF_013386215.1								30.6	[27.2 - 34.2%]	0.5043	0.11	24.6	[22.2 - 27%]	0.1775	0.01	28.1	[25.2 - 31.2%]	0.5923	0	3.4
00000_Pseudomonas_protegens_CHA0T	01074_Pseudomonas_simiae_PCL1751	GCF_000934565.1								32.5	[29.1 - 36.1%]	0.4782	0.21	24.6	[22.2 - 27%]	0.1775	0.01	29.5	[26.6 - 32.6%]	0.5708	0	3.03
00000_Pseudomonas_protegens_CHA0T	01079_Pseudomonas_simiae_K-Hf-L9	GCF_016134935.2								32.5	[29.2 - 36.1%]	0.4777	0.21	24.6	[22.2 - 27%]	0.1775	0.01	29.6	[26.6 - 32.7%]	0.5704	0	3.11
00000_Pseudomonas_protegens_CHA0T	01649_Pseudomonas_sp_GW531-R1	GCF_017349665.1								31.5	[28.1 - 35.1%]	0.4918	0.15	24.6	[22.2 - 27%]	0.1775	0.01	28.8	[25.9 - 31.9%]	0.582	0	2.85
00000_Pseudomonas_protegens_CHA0T	01658_Pseudomonas_sp_H1D6A	GCF_013410795.1								30.5	[27.2 - 34.1%]	0.5052	0.11	24.6	[22.3 - 27%]	0.1775	0.01	28.1	[25.2 - 31.2%]	0.593	0	2.79
00000_Pseudomonas_protegens_CHA0T	01724_Pseudomonas_sp_Irchel_s3a12	GCF_900187485.1								30.1	[26.8 - 33.7%]	0.5112	0.09	24.6	[22.3 - 27%]	0.1775	0.01	27.8	[24.9 - 30.9%]	0.5979	0	4.3
00000_Pseudomonas_protegens_CHA0T	02343_Pseudomonas_sp_TH08	GCF_016651275.1								30.2	[26.8 - 33.8%]	0.5104	0.1	24.6	[22.3 - 27%]	0.1775	0.01	27.8	[24.9 - 30.9%]	0.5973	0	4.29
00000_Pseudomonas_protegens_CHA0T	00887_Pseudomonas_palleroniana_CCUG_51524T	GCF_008801495.1								31.1	[27.7 - 34.7%]	0.4969	0.13	24.5	[22.2 - 27%]	0.1776	0.01	28.5	[25.6 - 31.6%]	0.5863	0	2.85
00000_Pseudomonas_protegens_CHA0T	00902_Pseudomonas_paralactis_SWRI70	GCF_014268365.1								30.2	[26.8 - 33.8%]	0.5106	0.09	24.5	[22.2 - 27%]	0.1776	0.01	27.8	[24.9 - 30.9%]	0.5975	0	3.52
00000_Pseudomonas_protegens_CHA0T	01026_Pseudomonas_reactans_IPO3750	GCF_013387065.1								30.6	[27.2 - 34.2%]	0.5042	0.11	24.5	[22.2 - 27%]	0.1776	0.01	28.1	[25.2 - 31.2%]	0.5923	0	3.27
00000_Pseudomonas_protegens_CHA0T	01042_Pseudomonas_rhodesiae_S00002	GCF_014204035.1								30.5	[27.1 - 34.1%]	0.5062	0.11	24.6	[22.2 - 27%]	0.1776	0.01	28	[25.1 - 31.1%]	0.5938	0	3.2
00000_Pseudomonas_protegens_CHA0T	01116_Pseudomonas_sp_24_R_17	GCF_900004795.1								30.5	[27.1 - 34.1%]	0.5056	0.11	24.6	[22.2 - 27%]	0.1776	0.01	28.1	[25.2 - 31.2%]	0.5934	0	3.6
00000_Pseudomonas_protegens_CHA0T	01222_Pseudomonas_sp_ARP3	GCF_001029595.1								30.5	[27.1 - 34.1%]	0.5063	0.11	24.5	[22.2 - 27%]	0.1776	0.01	28	[25.1 - 31.1%]	0.594	0	3.08
00000_Pseudomonas_protegens_CHA0T	01854_Pseudomonas_sp_MF7453	GCF_016405455.1								29.4	[26 - 33%]	0.5226	0.07	24.6	[22.2 - 27%]	0.1776	0.01	27.2	[24.3 - 30.3%]	0.6073	0	3.76
00000_Pseudomonas_protegens_CHA0T	00471_Pseudomonas_fluorescens_PS906	GCF_902498165.1								29.8	[26.5 - 33.4%]	0.5155	0.08	24.5	[22.2 - 27%]	0.1777	0.01	27.6	[24.7 - 30.7%]	0.6016	0	4.37
00000_Pseudomonas_protegens_CHA0T	00492_Pseudomonas_fluorescens_LMG_5329	GCF_000411675.1								31	[27.6 - 34.6%]	0.4988	0.13	24.5	[22.2 - 27%]	0.1777	0.01	28.4	[25.5 - 31.5%]	0.5879	0	2.91
00000_Pseudomonas_protegens_CHA0T	00651_Pseudomonas_jessenii_LBp-160603	GCF_003205375.1								29.1	[25.7 - 32.7%]	0.5275	0.06	24.5	[22.2 - 27%]	0.1777	0.01	27	[24.1 - 30.1%]	0.6114	0	4.31
00000_Pseudomonas_protegens_CHA0T	00799_Pseudomonas_lurida_CFBP13722	GCF_014842015.1								32.3	[28.9 - 35.8%]	0.4812	0.19	24.5	[22.2 - 27%]	0.1777	0.01	29.4	[26.4 - 32.5%]	0.5734	0	2.48
00000_Pseudomonas_protegens_CHA0T	00912_Pseudomonas_poae_MYb117	GCF_002980135.1								29.9	[26.6 - 33.5%]	0.5141	0.09	24.5	[22.2 - 27%]	0.1777	0.01	27.6	[24.7 - 30.7%]	0.6004	0	3.09
00000_Pseudomonas_protegens_CHA0T	01025_Pseudomonas_reactans_IPO3751	GCF_013387025.1								31.2	[27.8 - 34.8%]	0.4961	0.14	24.5	[22.2 - 27%]	0.1777	0.01	28.6	[25.6 - 31.7%]	0.5856	0	3.24
00000_Pseudomonas_protegens_CHA0T	01906_Pseudomonas_sp_MYb2	GCF_002979955.1								30	[26.6 - 33.6%]	0.5138	0.09	24.5	[22.2 - 27%]	0.1777	0.01	27.6	[24.7 - 30.7%]	0.6002	0	4.05
00000_Pseudomonas_protegens_CHA0T	02496_Pseudomonas_tolaasii_DSM_19342T	GCF_900625075.1								29.9	[26.5 - 33.5%]	0.515	0.09	24.5	[22.2 - 27%]	0.1777	0.01	27.6	[24.7 - 30.7%]	0.6011	0	2.77
00000_Pseudomonas_protegens_CHA0T	00697_Pseudomonas_koreensis_CFBP13504	GCF_005233505.1								30.4	[27 - 34%]	0.5075	0.1	24.5	[22.2 - 27%]	0.1778	0.01	28	[25 - 31.1%]	0.5951	0	4.2
00000_Pseudomonas_protegens_CHA0T	00913_Pseudomonas_poae_MYb114	GCF_002980195.1								30	[26.6 - 33.6%]	0.5137	0.09	24.5	[22.2 - 27%]	0.1778	0.01	27.6	[24.7 - 30.7%]	0.6002	0	3.09
00000_Pseudomonas_protegens_CHA0T	01139_Pseudomonas_sp_35_E_8	GCF_900005945.1								30.4	[27 - 34%]	0.5074	0.1	24.5	[22.2 - 27%]	0.1778	0.01	28	[25.1 - 31.1%]	0.595	0	3.57
00000_Pseudomonas_protegens_CHA0T	01319_Pseudomonas_sp_C_49-2	GCF_003970195.1								31.4	[28 - 35%]	0.4931	0.15	24.5	[22.2 - 27%]	0.1778	0.01	28.7	[25.8 - 31.8%]	0.5832	0	3.26
00000_Pseudomonas_protegens_CHA0T	01419_Pseudomonas_sp_FH1	GCF_000510895.2								30.6	[27.2 - 34.2%]	0.5044	0.11	24.5	[22.2 - 27%]	0.1778	0.01	28.1	[25.2 - 31.2%]	0.5925	0	3.29
00000_Pseudomonas_protegens_CHA0T	01794_Pseudomonas_sp_Larv2_ips	GCF_003590475.1								30.3	[26.9 - 33.9%]	0.5091	0.1	24.5	[22.2 - 27%]	0.1778	0.01	27.9	[25 - 31%]	0.5964	0	2.89
00000_Pseudomonas_protegens_CHA0T	01842_Pseudomonas_sp_MF6747	GCF_016613205.1								30	[26.6 - 33.6%]	0.5138	0.09	24.5	[22.2 - 27%]	0.1778	0.01	27.6	[24.7 - 30.7%]	0.6003	0	3.34
00000_Pseudomonas_protegens_CHA0T	01907_Pseudomonas_sp_MYb3	GCF_002979735.1								29.9	[26.6 - 33.5%]	0.5142	0.09	24.5	[22.2 - 27%]	0.1778	0.01	27.6	[24.7 - 30.7%]	0.6005	0	4.05
00000_Pseudomonas_protegens_CHA0T	02190_Pseudomonas_sp_RIT-PI-r	GCF_001297015.1								29.7	[26.3 - 33.3%]	0.5181	0.08	24.5	[22.2 - 27%]	0.1778	0.01	27.4	[24.5 - 30.5%]	0.6038	0	4.12
00000_Pseudomonas_protegens_CHA0T	00381_Pseudomonas_fluorescens_CFBP8789	GCF_014838915.1								31.9	[28.6 - 35.5%]	0.4856	0.17	24.5	[22.2 - 27%]	0.1779	0.01	29.1	[26.2 - 32.2%]	0.5771	0	3.11
00000_Pseudomonas_protegens_CHA0T	00382_Pseudomonas_fluorescens_CFBP8788	GCF_014838965.1								31.9	[28.6 - 35.5%]	0.4857	0.17	24.5	[22.2 - 27%]	0.1779	0.01	29.1	[26.2 - 32.2%]	0.5772	0	3.11
00000_Pseudomonas_protegens_CHA0T	00394_Pseudomonas_fluorescens_CFBP13611	GCF_014842475.1								31.9	[28.5 - 35.5%]	0.4859	0.17	24.5	[22.2 - 27%]	0.1779	0.01	29.1	[26.2 - 32.2%]	0.5774	0	3.11
00000_Pseudomonas_protegens_CHA0T	00399_Pseudomonas_fluorescens_CFBP8776	GCF_014842605.1								31.9	[28.5 - 35.5%]	0.4859	0.17	24.5	[22.2 - 27%]	0.1779	0.01	29.1	[26.2 - 32.2%]	0.5774	0	3.11
00000_Pseudomonas_protegens_CHA0T	01037_Pseudomonas_rhodesiae_88A6	GCF_003732025.1								31.3	[27.9 - 34.9%]	0.4946	0.14	24.5	[22.2 - 27%]	0.1779	0.01	28.6	[25.7 - 31.7%]	0.5845	0	3.03
00000_Pseudomonas_protegens_CHA0T	01157_Pseudomonas_sp_52_E_6	GCF_900004655.1								30.7	[27.3 - 34.3%]	0.5031	0.11	24.5	[22.2 - 27%]	0.1779	0.01	28.2	[25.3 - 31.3%]	0.5914	0	3.42
00000_Pseudomonas_protegens_CHA0T	01396_Pseudomonas_sp_EKM23D	GCF_011800525.1								31.6	[28.2 - 35.1%]	0.4909	0.15	24.5	[22.2 - 27%]	0.1779	0.01	28.8	[25.9 - 31.9%]	0.5814	0	2.79
00000_Pseudomonas_protegens_CHA0T	01757_Pseudomonas_sp_KBS0710	GCF_005938045.2								31.3	[28 - 34.9%]	0.4938	0.14	24.5	[22.2 - 27%]	0.1779	0.01	28.7	[25.8 - 31.8%]	0.5838	0	3.3
00000_Pseudomonas_protegens_CHA0T	01849_Pseudomonas_sp_MF6776	GCF_016613125.1								28.1	[24.8 - 31.8%]	0.5421	0.04	24.5	[22.2 - 27%]	0.1779	0.01	26.2	[23.4 - 29.4%]	0.6236	0	4.88
00000_Pseudomonas_protegens_CHA0T	02037_Pseudomonas_sp_OV657	GCF_003386585.1								30.1	[26.7 - 33.7%]	0.5118	0.09	24.5	[22.2 - 27%]	0.1779	0.01	27.7	[24.8 - 30.8%]	0.5986	0	4.22
00000_Pseudomonas_protegens_CHA0T	02060_Pseudomonas_sp_PB100	GCF_009764255.1								32.3	[29 - 35.9%]	0.4802	0.2	24.5	[22.2 - 27%]	0.1779	0.01	29.4	[26.5 - 32.5%]	0.5727	0	2.88
00000_Pseudomonas_protegens_CHA0T	02464_Pseudomonas_sp_ZA_5_3	GCF_014268445.1								29.4	[26.1 - 33.1%]	0.5215	0.07	24.5	[22.2 - 27%]	0.1779	0.01	27.2	[24.3 - 30.4%]	0.6066	0	4.18
00000_Pseudomonas_protegens_CHA0T	00363_Pseudomonas_fluorescens_HKI0874	GCF_005938625.1								28.5	[25.1 - 32.1%]	0.5362	0.05	24.5	[22.2 - 27%]	0.178	0.01	26.5	[23.6 - 29.6%]	0.6188	0	4.46
00000_Pseudomonas_protegens_CHA0T	00448_Pseudomonas_fluorescens_PS708	GCF_902497935.1								31.5	[28.1 - 35.1%]	0.4918	0.15	24.5	[22.2 - 27%]	0.178	0.01	28.8	[25.9 - 31.9%]	0.5822	0	3.12
00000_Pseudomonas_protegens_CHA0T	00908_Pseudomonas_pisciculturae_P115T	GCF_015461805.1								29.7	[26.4 - 33.3%]	0.5171	0.08	24.5	[22.2 - 27%]	0.178	0.01	27.5	[24.6 - 30.6%]	0.6031	0	3.37
00000_Pseudomonas_protegens_CHA0T	01027_Pseudomonas_reactans_IPO3748	GCF_013387095.1								30.8	[27.4 - 34.4%]	0.5018	0.12	24.5	[22.2 - 27%]	0.178	0.01	28.3	[25.3 - 31.4%]	0.5905	0	3.27
00000_Pseudomonas_protegens_CHA0T	01035_Pseudomonas_rhodesiae_DSM_14020T	GCF_007858255.1								30.2	[26.8 - 33.8%]	0.51	0.1	24.5	[22.2 - 27%]	0.178	0.01	27.8	[24.9 - 30.9%]	0.5972	0	3.15
00000_Pseudomonas_protegens_CHA0T	01038_Pseudomonas_rhodesiae_90F12-1	GCF_003732045.1								31.3	[27.9 - 34.9%]	0.4944	0.14	24.5	[22.2 - 27%]	0.178	0.01	28.6	[25.7 - 31.8%]	0.5843	0	3.04
00000_Pseudomonas_protegens_CHA0T	01080_Pseudomonas_simiae_S3_5B	GCF_016307615.1								32.1	[28.7 - 35.7%]	0.4833	0.18	24.5	[22.2 - 27%]	0.178	0.01	29.2	[26.3 - 32.3%]	0.5753	0	2.92
00000_Pseudomonas_protegens_CHA0T	01104_Pseudomonas_sp_18058	GCF_902706155.1								29.1	[25.8 - 32.7%]	0.5263	0.06	24.5	[22.2 - 27%]	0.178	0.01	27	[24.1 - 30.1%]	0.6106	0	4.49
00000_Pseudomonas_protegens_CHA0T	01332_Pseudomonas_sp_CCM_7891	GCF_009707515.1								28.7	[25.4 - 32.4%]	0.5323	0.06	24.5	[22.2 - 27%]	0.178	0.01	26.7	[23.8 - 29.8%]	0.6155	0	4.51
00000_Pseudomonas_protegens_CHA0T	01657_Pseudomonas_sp_GZJR-8	GCF_002916705.1								31	[27.7 - 34.6%]	0.4981	0.13	24.5	[22.2 - 27%]	0.178	0.01	28.4	[25.5 - 31.6%]	0.5875	0	3.4
00000_Pseudomonas_protegens_CHA0T	02009_Pseudomonas_sp_NS1-2017	GCF_002269425.1								31.4	[28.1 - 35%]	0.4926	0.15	24.5	[22.2 - 27%]	0.178	0.01	28.7	[25.8 - 31.8%]	0.5829	0	3.09
00000_Pseudomonas_protegens_CHA0T	02063_Pseudomonas_sp_PB105	GCF_009764655.1								32.4	[29.1 - 36%]	0.4789	0.21	24.5	[22.2 - 27%]	0.178	0.01	29.5	[26.6 - 32.6%]	0.5717	0	2.88
00000_Pseudomonas_protegens_CHA0T	02477_Pseudomonas_synxantha_MCP106	GCF_008121335.1								30.5	[27.1 - 34.1%]	0.5061	0.11	24.5	[22.2 - 27%]	0.178	0.01	28	[25.1 - 31.1%]	0.594	0	3.71
00000_Pseudomonas_protegens_CHA0T	00653_Pseudomonas_jessenii_E2333	GCF_003353505.1								29.8	[26.4 - 33.4%]	0.5163	0.08	24.5	[22.2 - 27%]	0.1781	0.01	27.5	[24.6 - 30.6%]	0.6024	0	4.56
00000_Pseudomonas_protegens_CHA0T	01073_Pseudomonas_simiae_MEB105	GCF_000834615.1								32.3	[28.9 - 35.9%]	0.4806	0.2	24.5	[22.2 - 27%]	0.1781	0.01	29.4	[26.5 - 32.5%]	0.5731	0	2.98
00000_Pseudomonas_protegens_CHA0T	01729_Pseudomonas_sp_Irchel_s3f10	GCF_900187515.1								30.2	[26.8 - 33.8%]	0.5109	0.09	24.5	[22.2 - 27%]	0.1781	0.01	27.8	[24.9 - 30.9%]	0.598	0	4.25
00000_Pseudomonas_protegens_CHA0T	00296_Pseudomonas_fluorescens_AU11114	GCF_001020875.1								29.7	[26.3 - 33.3%]	0.5179	0.08	24.5	[22.2 - 26.9%]	0.1782	0.01	27.4	[24.5 - 30.5%]	0.6038	0	4.58
00000_Pseudomonas_protegens_CHA0T	00310_Pseudomonas_fluorescens_HKI0770	GCF_001648775.1								30.9	[27.5 - 34.5%]	0.5005	0.12	24.5	[22.2 - 26.9%]	0.1782	0.01	28.3	[25.4 - 31.4%]	0.5895	0	3.93
00000_Pseudomonas_protegens_CHA0T	00857_Pseudomonas_mucidolens_DSM_19168T	GCF_900625055.1								28	[24.7 - 31.7%]	0.5435	0.04	24.5	[22.2 - 26.9%]	0.1782	0.01	26.2	[23.3 - 29.3%]	0.6248	0	4.26
00000_Pseudomonas_protegens_CHA0T	00889_Pseudomonas_palleroniana_MAB3	GCF_002953635.1								31.1	[27.7 - 34.7%]	0.4973	0.13	24.5	[22.2 - 26.9%]	0.1782	0.01	28.5	[25.6 - 31.6%]	0.5869	0	2.92
00000_Pseudomonas_protegens_CHA0T	00890_Pseudomonas_palleroniana_PSB00038	GCF_016337295.1								30.8	[27.4 - 34.4%]	0.5021	0.12	24.5	[22.2 - 26.9%]	0.1782	0.01	28.2	[25.3 - 31.3%]	0.5908	0	3.06
00000_Pseudomonas_protegens_CHA0T	01071_Pseudomonas_simiae_WCS417	GCF_000698265.1								32.3	[28.9 - 35.8%]	0.4814	0.19	24.5	[22.2 - 26.9%]	0.1782	0.01	29.3	[26.4 - 32.4%]	0.5738	0	3.07
00000_Pseudomonas_protegens_CHA0T	01081_Pseudomonas_simiae_MF7447	GCF_016405425.1								31.4	[28.1 - 35%]	0.4925	0.15	24.5	[22.2 - 26.9%]	0.1782	0.01	28.7	[25.8 - 31.8%]	0.5829	0	3.14
00000_Pseudomonas_protegens_CHA0T	01706_Pseudomonas_sp_IPO3749	GCF_013387085.1								31.2	[27.8 - 34.8%]	0.496	0.14	24.5	[22.2 - 26.9%]	0.1782	0.01	28.6	[25.6 - 31.7%]	0.5858	0	2.9
00000_Pseudomonas_protegens_CHA0T	02173_Pseudomonas_sp_R81	GCF_000257625.1								31.6	[28.2 - 35.1%]	0.4909	0.15	24.5	[22.2 - 26.9%]	0.1782	0.01	28.8	[25.9 - 31.9%]	0.5816	0	2.93
00000_Pseudomonas_protegens_CHA0T	02339_Pseudomonas_sp_TH04	GCF_016651355.1								31.5	[28.1 - 35.1%]	0.4921	0.15	24.5	[22.2 - 26.9%]	0.1782	0.01	28.8	[25.8 - 31.9%]	0.5826	0	3.17
00000_Pseudomonas_protegens_CHA0T	00020_Pseudomonas_antarctica_PAMC_27494	GCF_001647715.1								30.5	[27.1 - 34%]	0.5065	0.1	24.5	[22.1 - 26.9%]	0.1783	0.01	28	[25.1 - 31.1%]	0.5945	0	3.7
00000_Pseudomonas_protegens_CHA0T	00384_Pseudomonas_fluorescens_CFBP13649	GCF_014839035.1								31.4	[28 - 35%]	0.4928	0.15	24.5	[22.1 - 26.9%]	0.1783	0.01	28.7	[25.8 - 31.8%]	0.5832	0	3.33
00000_Pseudomonas_protegens_CHA0T	00617_Pseudomonas_haemolytica_DSM_108988	GCF_009659615.1								31.9	[28.5 - 35.4%]	0.4866	0.17	24.5	[22.1 - 26.9%]	0.1783	0.01	29.1	[26.1 - 32.2%]	0.5782	0	3.57
00000_Pseudomonas_protegens_CHA0T	01072_Pseudomonas_simiae_2-36	GCF_000785125.1								31.9	[28.5 - 35.5%]	0.486	0.17	24.5	[22.1 - 26.9%]	0.1783	0.01	29.1	[26.2 - 32.2%]	0.5776	0	3.14
00000_Pseudomonas_protegens_CHA0T	01114_Pseudomonas_sp_24_E_1	GCF_900005875.1								30.8	[27.4 - 34.4%]	0.5015	0.12	24.5	[22.1 - 26.9%]	0.1783	0.01	28.3	[25.3 - 31.4%]	0.5904	0	3.42
00000_Pseudomonas_protegens_CHA0T	01126_Pseudomonas_sp_2995-3	GCF_002742565.1								30.7	[27.3 - 34.3%]	0.5034	0.11	24.5	[22.1 - 26.9%]	0.1783	0.01	28.2	[25.2 - 31.3%]	0.5919	0	3.63
00000_Pseudomonas_protegens_CHA0T	02114_Pseudomonas_sp_Q1	GCF_009935975.1								30.3	[27 - 33.9%]	0.5083	0.1	24.5	[22.1 - 26.9%]	0.1783	0.01	27.9	[25 - 31%]	0.5959	0	3.02
00000_Pseudomonas_protegens_CHA0T	00250_Pseudomonas_edaphica_K7002	GCF_013386545.1								30.5	[27.1 - 34.1%]	0.5055	0.11	24.4	[22.1 - 26.9%]	0.1784	0.01	28	[25.1 - 31.2%]	0.5938	0	3.34
00000_Pseudomonas_protegens_CHA0T	00271_Pseudomonas_fluorescens_ATCC_13525T	GCF_900215245.1								30.8	[27.4 - 34.4%]	0.5016	0.12	24.4	[22.1 - 26.9%]	0.1784	0.01	28.2	[25.3 - 31.4%]	0.5905	0	3.4
00000_Pseudomonas_protegens_CHA0T	00272_Pseudomonas_fluorescens_NCTC10038T	GCF_900475215.1								30.8	[27.4 - 34.4%]	0.5017	0.12	24.4	[22.1 - 26.9%]	0.1784	0.01	28.2	[25.3 - 31.3%]	0.5906	0	3.41
00000_Pseudomonas_protegens_CHA0T	00393_Pseudomonas_fluorescens_CFBP13604	GCF_014842435.1								31.9	[28.5 - 35.4%]	0.4866	0.17	24.4	[22.1 - 26.9%]	0.1784	0.01	29	[26.1 - 32.2%]	0.5782	0	3.17
00000_Pseudomonas_protegens_CHA0T	01122_Pseudomonas_sp_2822-15	GCF_002742515.1								30.6	[27.3 - 34.2%]	0.5039	0.11	24.4	[22.1 - 26.9%]	0.1784	0.01	28.1	[25.2 - 31.2%]	0.5924	0	3.61
00000_Pseudomonas_protegens_CHA0T	01123_Pseudomonas_sp_2822-17	GCF_002742485.1								30.8	[27.4 - 34.4%]	0.5012	0.12	24.4	[22.1 - 26.9%]	0.1784	0.01	28.3	[25.4 - 31.4%]	0.5902	0	4.08
00000_Pseudomonas_protegens_CHA0T	01695_Pseudomonas_sp_ICBG1301	GCF_016918385.1								31.4	[28 - 35%]	0.4934	0.14	24.4	[22.1 - 26.9%]	0.1784	0.01	28.7	[25.8 - 31.8%]	0.5838	0	2.91
00000_Pseudomonas_protegens_CHA0T	01845_Pseudomonas_sp_MF6755	GCF_016405635.1								30.8	[27.4 - 34.4%]	0.5012	0.12	24.4	[22.1 - 26.9%]	0.1784	0.01	28.3	[25.4 - 31.4%]	0.5902	0	3.9
00000_Pseudomonas_protegens_CHA0T	00279_Pseudomonas_fluorescens_AU14705	GCF_000801895.1								31.8	[28.4 - 35.4%]	0.4879	0.16	24.4	[22.1 - 26.9%]	0.1785	0.01	29	[26.1 - 32.1%]	0.5793	0	3.48
00000_Pseudomonas_protegens_CHA0T	00377_Pseudomonas_fluorescens_513	GCF_014194145.1								31.6	[28.2 - 35.2%]	0.4902	0.16	24.4	[22.1 - 26.9%]	0.1785	0.01	28.9	[25.9 - 32%]	0.5812	0	3.14
00000_Pseudomonas_protegens_CHA0T	00387_Pseudomonas_fluorescens_CFBP13716	GCF_014839385.1								27.5	[24.2 - 31.2%]	0.5522	0.03	24.4	[22.1 - 26.9%]	0.1785	0.01	25.8	[22.9 - 28.9%]	0.6321	0	4.42
00000_Pseudomonas_protegens_CHA0T	00616_Pseudomonas_haemolytica_DSM_108987T	GCF_009659625.1								32.3	[29 - 35.9%]	0.4802	0.2	24.4	[22.1 - 26.9%]	0.1785	0.01	29.4	[26.5 - 32.5%]	0.573	0	3.36
00000_Pseudomonas_protegens_CHA0T	00621_Pseudomonas_haemolytica_MF6753	GCF_016613155.1								31.7	[28.4 - 35.3%]	0.4883	0.16	24.4	[22.1 - 26.9%]	0.1785	0.01	28.9	[26 - 32.1%]	0.5797	0	3.75
00000_Pseudomonas_protegens_CHA0T	01053_Pseudomonas_salomonii_IPO3765	GCF_013386885.1								30.8	[27.4 - 34.4%]	0.5017	0.12	24.4	[22.1 - 26.9%]	0.1785	0.01	28.2	[25.3 - 31.3%]	0.5907	0	3.26
00000_Pseudomonas_protegens_CHA0T	01069_Pseudomonas_simiae_CCUG_50988T	GCF_900111895.1								32.1	[28.7 - 35.6%]	0.4839	0.18	24.4	[22.1 - 26.9%]	0.1785	0.01	29.2	[26.3 - 32.3%]	0.576	0	3.04
00000_Pseudomonas_protegens_CHA0T	01078_Pseudomonas_simiae_DOAB1064	GCF_014358055.1								31.9	[28.5 - 35.4%]	0.4866	0.17	24.4	[22.1 - 26.9%]	0.1785	0.01	29	[26.1 - 32.1%]	0.5782	0	2.93
00000_Pseudomonas_protegens_CHA0T	00620_Pseudomonas_haemolytica_MF6766	GCF_016613135.1								31.3	[28 - 34.9%]	0.494	0.14	24.4	[22.1 - 26.9%]	0.1786	0.01	28.6	[25.7 - 31.8%]	0.5843	0	3.76
00000_Pseudomonas_protegens_CHA0T	01021_Pseudomonas_reactans_C5002	GCF_013385825.1								31.9	[28.5 - 35.5%]	0.4859	0.17	24.4	[22.1 - 26.9%]	0.1786	0.01	29.1	[26.2 - 32.2%]	0.5777	0	2.96
00000_Pseudomonas_protegens_CHA0T	01077_Pseudomonas_simiae_MB751	GCF_013371785.1								32.4	[29.1 - 36%]	0.4788	0.21	24.4	[22.1 - 26.9%]	0.1786	0.01	29.5	[26.5 - 32.6%]	0.5719	0	3.12
00000_Pseudomonas_protegens_CHA0T	00233_Pseudomonas_crudilactis_UCMA_17988T	GCF_013433315.1								29.8	[26.4 - 33.4%]	0.5163	0.08	24.4	[22.1 - 26.9%]	0.1787	0.01	27.5	[24.6 - 30.6%]	0.6027	0	4.26
00000_Pseudomonas_protegens_CHA0T	00249_Pseudomonas_edaphica_B7002	GCF_013385965.1								30.6	[27.2 - 34.2%]	0.5045	0.11	24.4	[22.1 - 26.9%]	0.1787	0.01	28.1	[25.2 - 31.2%]	0.5931	0	3.47
00000_Pseudomonas_protegens_CHA0T	00389_Pseudomonas_fluorescens_CFBP13713	GCF_014842195.1								29.6	[26.2 - 33.2%]	0.5193	0.08	24.4	[22.1 - 26.9%]	0.1787	0.01	27.3	[24.4 - 30.4%]	0.6052	0	3.59
00000_Pseudomonas_protegens_CHA0T	00618_Pseudomonas_haemolytica_MF7440	GCF_016405445.1								31.5	[28.1 - 35.1%]	0.4915	0.15	24.4	[22.1 - 26.9%]	0.1787	0.01	28.8	[25.9 - 31.9%]	0.5824	0	3.61
00000_Pseudomonas_protegens_CHA0T	00619_Pseudomonas_haemolytica_MF5694	GCF_016405625.1								32.2	[28.8 - 35.7%]	0.4828	0.19	24.4	[22.1 - 26.9%]	0.1787	0.01	29.2	[26.3 - 32.4%]	0.5752	0	3.41
00000_Pseudomonas_protegens_CHA0T	01051_Pseudomonas_salomonii_ICMP_14252T	GCF_900107155.1								30	[26.6 - 33.6%]	0.5131	0.09	24.4	[22.1 - 26.9%]	0.1787	0.01	27.6	[24.7 - 30.8%]	0.6002	0	3.48
00000_Pseudomonas_protegens_CHA0T	01070_Pseudomonas_simiae_EGD-AQ6	GCF_000465595.1								32.6	[29.3 - 36.2%]	0.4762	0.22	24.4	[22.1 - 26.9%]	0.1787	0.01	29.6	[26.7 - 32.7%]	0.5698	0	2.88
00000_Pseudomonas_protegens_CHA0T	01076_Pseudomonas_simiae_73148-1	GCF_003001535.1								31	[27.6 - 34.6%]	0.4992	0.13	24.4	[22.1 - 26.9%]	0.1787	0.01	28.4	[25.5 - 31.5%]	0.5887	0	3.65
00000_Pseudomonas_protegens_CHA0T	02013_Pseudomonas_sp_OE_28_3	GCF_014268205.1								30.5	[27.1 - 34.1%]	0.5063	0.11	24.4	[22.1 - 26.9%]	0.1787	0.01	28	[25.1 - 31.1%]	0.5945	0	3.38
00000_Pseudomonas_protegens_CHA0T	02447_Pseudomonas_sp_WS_5146	GCF_012985495.1								30.9	[27.5 - 34.5%]	0.4998	0.12	24.4	[22.1 - 26.9%]	0.1787	0.01	28.3	[25.4 - 31.4%]	0.5892	0	3.3
00000_Pseudomonas_protegens_CHA0T	01310_Pseudomonas_sp_BRG-100	GCF_000737955.1								30.2	[26.8 - 33.8%]	0.5104	0.1	24.4	[22.1 - 26.9%]	0.1788	0.01	27.8	[24.9 - 30.9%]	0.598	0	3.68
00000_Pseudomonas_protegens_CHA0T	00376_Pseudomonas_fluorescens_W-6	GCF_013401475.1								30.6	[27.2 - 34.2%]	0.5042	0.11	24.4	[22.1 - 26.9%]	0.1789	0.01	28.1	[25.2 - 31.2%]	0.5929	0	3.6
00000_Pseudomonas_protegens_CHA0T	00511_Pseudomonas_fragi_DBC	GCF_002205455.1								24.5	[21.2 - 28.2%]	0.6069	0.01	24.4	[22.1 - 26.9%]	0.1789	0.01	23.4	[20.6 - 26.5%]	0.6772	0	3.41
00000_Pseudomonas_protegens_CHA0T	01705_Pseudomonas_sp_IPO3747	GCF_013385245.1								30.8	[27.5 - 34.4%]	0.5011	0.12	24.4	[22.1 - 26.9%]	0.1789	0.01	28.3	[25.3 - 31.4%]	0.5903	0	3.34
00000_Pseudomonas_protegens_CHA0T	02471_Pseudomonas_synxantha_A342	GCF_002022245.1								30.4	[27 - 34%]	0.507	0.1	24.4	[22.1 - 26.9%]	0.1789	0.01	28	[25 - 31.1%]	0.5952	0	3.56
00000_Pseudomonas_protegens_CHA0T	02457_Pseudomonas_sp_WS_5532	GCF_012985445.1								28.8	[25.4 - 32.4%]	0.5322	0.06	24.4	[22.1 - 26.8%]	0.179	0.01	26.7	[23.8 - 29.8%]	0.6159	0	3.78
00000_Pseudomonas_protegens_CHA0T	00232_Pseudomonas_cremoris_WS_5096	GCF_014230445.1								29.2	[25.8 - 32.8%]	0.5254	0.07	24.4	[22 - 26.8%]	0.1791	0.01	27	[24.1 - 30.1%]	0.6104	0	3.69
00000_Pseudomonas_protegens_CHA0T	00888_Pseudomonas_palleroniana_Ps006	GCF_001541845.1								31.2	[27.9 - 34.8%]	0.4952	0.14	24.4	[22 - 26.8%]	0.1791	0.01	28.6	[25.6 - 31.7%]	0.5856	0	3.04
00000_Pseudomonas_protegens_CHA0T	00231_Pseudomonas_cremoris_WS_5106T	GCF_014230465.1								30.4	[27 - 34%]	0.5076	0.1	24.3	[22 - 26.8%]	0.1792	0.01	27.9	[25 - 31%]	0.5958	0	3.34
00000_Pseudomonas_protegens_CHA0T	00914_Pseudomonas_poae_29G9	GCF_003731985.1								29.5	[26.1 - 33.1%]	0.5207	0.07	24.3	[22 - 26.8%]	0.1792	0.01	27.2	[24.3 - 30.4%]	0.6066	0	3.34
00000_Pseudomonas_protegens_CHA0T	02309_Pseudomonas_sp_SWRI144	GCF_014268285.1								23.5	[20.2 - 27.2%]	0.6278	0.01	24.3	[22 - 26.8%]	0.1793	0.01	22.6	[19.7 - 25.6%]	0.6946	0	6.3
00000_Pseudomonas_protegens_CHA0T	02310_Pseudomonas_sp_SWRI145	GCF_014268275.1								23.6	[20.3 - 27.2%]	0.6266	0.01	24.3	[22 - 26.8%]	0.1793	0.01	22.6	[19.8 - 25.7%]	0.6935	0	6.32
00000_Pseudomonas_protegens_CHA0T	00226_Pseudomonas_costantinii_LMG_22119T	GCF_001870435.1								31.5	[28.1 - 35.1%]	0.4913	0.15	24.3	[22 - 26.8%]	0.1794	0.01	28.8	[25.8 - 31.9%]	0.5826	0	4
00000_Pseudomonas_protegens_CHA0T	00375_Pseudomonas_fluorescens_WS_5037	GCF_012986955.1								31.4	[28.1 - 35%]	0.4925	0.15	24.3	[22 - 26.8%]	0.1796	0.01	28.7	[25.8 - 31.8%]	0.5837	0	3.12
00000_Pseudomonas_protegens_CHA0T	00493_Pseudomonas_fluorescens_NBRC_14160T	GCF_002091595.1								30.9	[27.5 - 34.4%]	0.5007	0.12	24.3	[22 - 26.8%]	0.1796	0.01	28.3	[25.3 - 31.4%]	0.5904	0	3.3
00000_Pseudomonas_protegens_CHA0T	00347_Pseudomonas_fluorescens_ICMP_3512	GCF_003700755.1								30.8	[27.4 - 34.4%]	0.502	0.12	24.3	[22 - 26.8%]	0.1797	0.01	28.2	[25.3 - 31.3%]	0.5915	0	3.35
00000_Pseudomonas_protegens_CHA0T	00378_Pseudomonas_fluorescens_MFP05	GCF_014436655.1								30.5	[27.1 - 34.1%]	0.506	0.11	24.3	[22 - 26.7%]	0.1798	0.01	28	[25.1 - 31.1%]	0.5948	0	3.56
00000_Pseudomonas_protegens_CHA0T	00508_Pseudomonas_fragi_NRRL_B-727T	GCF_900105835.1								24.7	[21.4 - 28.3%]	0.6037	0.01	24.2	[21.9 - 26.7%]	0.18	0.01	23.5	[20.7 - 26.6%]	0.675	0	4.09
00000_Pseudomonas_protegens_CHA0T	00537_Pseudomonas_fragi_NL20W	GCF_015476275.1								24.7	[21.3 - 28.3%]	0.6042	0.01	24.2	[21.9 - 26.7%]	0.18	0.01	23.5	[20.6 - 26.6%]	0.6754	0	4.09
00000_Pseudomonas_protegens_CHA0T	01289_Pseudomonas_sp_BCA17	GCF_004519405.1								30.3	[26.9 - 33.9%]	0.5086	0.1	24.2	[21.9 - 26.7%]	0.1801	0.01	27.8	[24.9 - 30.9%]	0.5971	0	3.21
00000_Pseudomonas_protegens_CHA0T	01744_Pseudomonas_sp_JMN1	GCF_004519345.1								30.3	[26.9 - 33.9%]	0.5087	0.1	24.2	[21.9 - 26.7%]	0.1801	0.01	27.8	[24.9 - 30.9%]	0.5972	0	3.21
00000_Pseudomonas_protegens_CHA0T	00510_Pseudomonas_fragi_NMC25	GCF_002128325.1								24.8	[21.5 - 28.4%]	0.602	0.01	24.2	[21.9 - 26.7%]	0.1802	0.01	23.6	[20.7 - 26.7%]	0.6737	0	4.14
00000_Pseudomonas_protegens_CHA0T	00538_Pseudomonas_fragi_A13BB	GCF_015767515.1								25	[21.7 - 28.6%]	0.598	0.01	24.2	[21.9 - 26.7%]	0.1802	0.01	23.7	[20.9 - 26.8%]	0.6705	0	3.96
00000_Pseudomonas_protegens_CHA0T	01288_Pseudomonas_sp_BCA14	GCF_004519425.1								30.3	[26.9 - 33.9%]	0.5088	0.1	24.2	[21.9 - 26.7%]	0.1802	0.01	27.8	[24.9 - 30.9%]	0.5973	0	3.21
00000_Pseudomonas_protegens_CHA0T	00321_Pseudomonas_fluorescens_P5A	GCF_002022275.1								28.8	[25.4 - 32.4%]	0.5321	0.06	24.2	[21.9 - 26.7%]	0.1803	0.01	26.7	[23.8 - 29.8%]	0.6165	0	3.19
00000_Pseudomonas_protegens_CHA0T	02370_Pseudomonas_sp_TMW_2_1634	GCF_001703595.1								23.9	[20.6 - 27.6%]	0.6189	0.01	24.2	[21.9 - 26.7%]	0.1803	0.01	22.9	[20.1 - 26%]	0.6876	0	4.38
00000_Pseudomonas_protegens_CHA0T	02185_Pseudomonas_sp_RIT357	GCF_000632245.1								30.5	[27.1 - 34.1%]	0.5056	0.11	24.2	[21.9 - 26.7%]	0.1804	0.01	28	[25.1 - 31.1%]	0.5948	0	3.6
00000_Pseudomonas_protegens_CHA0T	01083_Pseudomonas_sivasensis_CCUG_57209	GCF_013778535.1								30.6	[27.2 - 34.2%]	0.5045	0.11	24.2	[21.9 - 26.6%]	0.1805	0.01	28	[25.1 - 31.1%]	0.594	0	3.68
00000_Pseudomonas_protegens_CHA0T	00021_Pseudomonas_antarctica_LMG_22709	GCF_900103795.1								30.3	[26.9 - 33.9%]	0.5089	0.1	24.2	[21.9 - 26.6%]	0.1806	0.01	27.8	[24.9 - 30.9%]	0.5976	0	3.87
00000_Pseudomonas_protegens_CHA0T	00322_Pseudomonas_fluorescens_E24	GCF_002022325.1								30.9	[27.5 - 34.5%]	0.5004	0.12	24.2	[21.9 - 26.6%]	0.1806	0.01	28.2	[25.3 - 31.4%]	0.5906	0	3.19
00000_Pseudomonas_protegens_CHA0T	01082_Pseudomonas_sivasensis_P7T	GCF_013778505.1								30.1	[26.7 - 33.7%]	0.5115	0.09	24.2	[21.9 - 26.6%]	0.1806	0.01	27.7	[24.8 - 30.8%]	0.5997	0	3.91
00000_Pseudomonas_protegens_CHA0T	01287_Pseudomonas_sp_BCA13	GCF_004519435.1								28.9	[25.5 - 32.5%]	0.5304	0.06	24.2	[21.9 - 26.6%]	0.1806	0.01	26.7	[23.8 - 29.8%]	0.6152	0	3.21
00000_Pseudomonas_protegens_CHA0T	01125_Pseudomonas_sp_2995-1	GCF_002742505.1								30.2	[26.8 - 33.8%]	0.5108	0.09	24.2	[21.9 - 26.6%]	0.1807	0.01	27.7	[24.8 - 30.8%]	0.5992	0	4.28
00000_Pseudomonas_protegens_CHA0T	01220_Pseudomonas_sp_AP19	GCF_001728855.1								28.6	[25.3 - 32.2%]	0.5342	0.05	24.1	[21.8 - 26.6%]	0.1808	0.01	26.5	[23.7 - 29.7%]	0.6184	0	3.96
00000_Pseudomonas_protegens_CHA0T	00019_Pseudomonas_antarctica_DSM_15318T	GCF_900624995.1								29.9	[26.5 - 33.5%]	0.5149	0.09	24.1	[21.8 - 26.6%]	0.1809	0.01	27.5	[24.6 - 30.6%]	0.6027	0	3.81
00000_Pseudomonas_protegens_CHA0T	00819_Pseudomonas_marginalis_pv_marginalis_ICMP_9503	GCF_003700955.1								26.5	[23.2 - 30.2%]	0.5694	0.02	24.1	[21.8 - 26.6%]	0.1809	0.01	24.9	[22.1 - 28%]	0.6473	0	4.12
00000_Pseudomonas_protegens_CHA0T	00816_Pseudomonas_marginalis_ICMP_9505	GCF_001467265.1								27	[23.6 - 30.6%]	0.5611	0.03	24.1	[21.8 - 26.6%]	0.181	0.01	25.3	[22.4 - 28.4%]	0.6406	0	3.82
00000_Pseudomonas_protegens_CHA0T	01699_Pseudomonas_sp_ICMP_460	GCF_002723595.1								26.8	[23.5 - 30.5%]	0.5638	0.03	24.1	[21.8 - 26.6%]	0.181	0.01	25.2	[22.3 - 28.3%]	0.6427	0	3.87
00000_Pseudomonas_protegens_CHA0T	00523_Pseudomonas_fragi_F1818	GCF_002269625.1								24	[20.7 - 27.7%]	0.617	0.01	24.1	[21.8 - 26.6%]	0.1811	0.01	22.9	[20.1 - 26%]	0.6863	0	4.21
00000_Pseudomonas_protegens_CHA0T	00533_Pseudomonas_fragi_WS_5065	GCF_012986865.1								24.8	[21.5 - 28.4%]	0.6019	0.01	24.1	[21.8 - 26.6%]	0.1811	0.01	23.5	[20.7 - 26.6%]	0.674	0	3.86
00000_Pseudomonas_protegens_CHA0T	00540_Pseudomonas_fragi_TMW2_2081	GCF_016812215.1								24.4	[21.1 - 28%]	0.6098	0.01	24.1	[21.8 - 26.6%]	0.1811	0.01	23.2	[20.4 - 26.3%]	0.6805	0	4.08
00000_Pseudomonas_protegens_CHA0T	00229_Pseudomonas_costantinii_BS2773	GCF_900105935.1								30.7	[27.4 - 34.3%]	0.5025	0.12	24.1	[21.8 - 26.6%]	0.1812	0.01	28.1	[25.2 - 31.2%]	0.5926	0	4.02
00000_Pseudomonas_protegens_CHA0T	00527_Pseudomonas_fragi_WS_5120	GCF_012986735.1								23.8	[20.5 - 27.4%]	0.6221	0.01	24.1	[21.8 - 26.5%]	0.1813	0.01	22.7	[19.9 - 25.8%]	0.6906	0	4.53
00000_Pseudomonas_protegens_CHA0T	00531_Pseudomonas_fragi_WS_5094	GCF_012986825.1								24	[20.7 - 27.6%]	0.618	0.01	24.1	[21.8 - 26.5%]	0.1813	0.01	22.9	[20.1 - 26%]	0.6872	0	4.33
00000_Pseudomonas_protegens_CHA0T	00685_Pseudomonas_kitaguniensis_MAFF_730085	GCF_009296225.1								26.7	[23.3 - 30.3%]	0.5669	0.02	24.1	[21.8 - 26.5%]	0.1813	0.01	25	[22.2 - 28.1%]	0.6454	0	3.91
00000_Pseudomonas_protegens_CHA0T	01722_Pseudomonas_sp_Irchel_3H9	GCF_900187495.1								31.3	[27.9 - 34.9%]	0.4947	0.14	24.1	[21.8 - 26.5%]	0.1813	0.01	28.5	[25.6 - 31.6%]	0.5863	0	3.61
00000_Pseudomonas_protegens_CHA0T	00528_Pseudomonas_fragi_WS_5123	GCF_012986765.1								25.1	[21.7 - 28.7%]	0.5965	0.01	24.1	[21.8 - 26.5%]	0.1814	0.01	23.8	[20.9 - 26.9%]	0.6697	0	3.9
00000_Pseudomonas_protegens_CHA0T	00227_Pseudomonas_costantinii_21815972	GCF_013386155.1								30.4	[27 - 34%]	0.5074	0.1	24	[21.7 - 26.5%]	0.1815	0.01	27.8	[24.9 - 31%]	0.5968	0	3.98
00000_Pseudomonas_protegens_CHA0T	00526_Pseudomonas_fragi_WS_5124	GCF_012986725.1								24.6	[21.3 - 28.2%]	0.6057	0.01	24.1	[21.8 - 26.5%]	0.1815	0.01	23.4	[20.5 - 26.5%]	0.6773	0	4.02
00000_Pseudomonas_protegens_CHA0T	00529_Pseudomonas_fragi_WS_5112	GCF_012986775.1								24.1	[20.8 - 27.7%]	0.6158	0.01	24.1	[21.8 - 26.5%]	0.1815	0.01	23	[20.2 - 26.1%]	0.6855	0	4.31
00000_Pseudomonas_protegens_CHA0T	00530_Pseudomonas_fragi_WS_5102	GCF_012986805.1								24	[20.7 - 27.7%]	0.6166	0.01	24.1	[21.7 - 26.5%]	0.1815	0.01	23	[20.1 - 26%]	0.6861	0	4.33
00000_Pseudomonas_protegens_CHA0T	00532_Pseudomonas_fragi_WS_5087	GCF_012986835.1								24	[20.7 - 27.7%]	0.6168	0.01	24	[21.7 - 26.5%]	0.1815	0.01	22.9	[20.1 - 26%]	0.6864	0	4.42
00000_Pseudomonas_protegens_CHA0T	00534_Pseudomonas_fragi_WS_5032	GCF_012986885.1								24.8	[21.5 - 28.5%]	0.6006	0.01	24.1	[21.7 - 26.5%]	0.1815	0.01	23.6	[20.7 - 26.7%]	0.6731	0	4
00000_Pseudomonas_protegens_CHA0T	00535_Pseudomonas_fragi_WS_5045	GCF_012986895.1								24.7	[21.3 - 28.3%]	0.6042	0.01	24.1	[21.8 - 26.5%]	0.1815	0.01	23.4	[20.6 - 26.5%]	0.676	0	4.08
00000_Pseudomonas_protegens_CHA0T	00543_Pseudomonas_fragi_B25	GCF_000250615.1								24.1	[20.8 - 27.7%]	0.6156	0.01	24	[21.7 - 26.5%]	0.1816	0.01	23	[20.2 - 26.1%]	0.6854	0	4.02
00000_Pseudomonas_protegens_CHA0T	00436_Pseudomonas_fluorescens_PS685	GCF_902497815.1								23.4	[20.1 - 27%]	0.6311	0	24	[21.7 - 26.5%]	0.1818	0	22.4	[19.6 - 25.5%]	0.6982	0	4.77
00000_Pseudomonas_protegens_CHA0T	00524_Pseudomonas_fragi_WS_5416	GCF_012986685.1								24.8	[21.5 - 28.5%]	0.6007	0.01	24	[21.7 - 26.5%]	0.1818	0.01	23.6	[20.7 - 26.7%]	0.6733	0	3.96
00000_Pseudomonas_protegens_CHA0T	00525_Pseudomonas_fragi_WS_5125	GCF_012986695.1								24.9	[21.6 - 28.5%]	0.6	0.01	24	[21.7 - 26.5%]	0.1818	0.01	23.6	[20.8 - 26.7%]	0.6727	0	3.85
00000_Pseudomonas_protegens_CHA0T	00536_Pseudomonas_fragi_WS_5025	GCF_012986945.1								24.8	[21.5 - 28.5%]	0.6007	0.01	24	[21.7 - 26.5%]	0.1818	0	23.6	[20.7 - 26.7%]	0.6733	0	3.95
00000_Pseudomonas_protegens_CHA0T	00539_Pseudomonas_fragi_TMW2_2082	GCF_016812155.1								24.5	[21.2 - 28.2%]	0.6072	0.01	24	[21.7 - 26.5%]	0.1818	0.01	23.3	[20.5 - 26.4%]	0.6786	0	4.15
00000_Pseudomonas_protegens_CHA0T	00684_Pseudomonas_kitaguniensis_MAFF_212408T	GCF_009296165.1								27.4	[24.1 - 31.1%]	0.5536	0.03	24	[21.7 - 26.5%]	0.1819	0	25.6	[22.7 - 28.7%]	0.6348	0	3.91
00000_Pseudomonas_protegens_CHA0T	00228_Pseudomonas_costantinii_21815971	GCF_013386225.1								31.1	[27.7 - 34.7%]	0.4976	0.13	24	[21.7 - 26.4%]	0.1821	0	28.3	[25.4 - 31.4%]	0.5891	0	4.07
00000_Pseudomonas_protegens_CHA0T	02025_Pseudomonas_sp_OV144	GCF_004368835.1								25	[21.7 - 28.6%]	0.5976	0.01	24	[21.7 - 26.5%]	0.1821	0	23.7	[20.9 - 26.8%]	0.6709	0	3.99
00000_Pseudomonas_protegens_CHA0T	00521_Pseudomonas_fragi_F1786	GCF_002269585.1								25	[21.7 - 28.6%]	0.5977	0.01	24	[21.7 - 26.4%]	0.1822	0	23.7	[20.9 - 26.8%]	0.671	0	3.74
00000_Pseudomonas_protegens_CHA0T	00541_Pseudomonas_fragi_3012STDY7103891	GCF_900683685.1								23	[19.7 - 26.6%]	0.6398	0	24	[21.7 - 26.4%]	0.1822	0	22.1	[19.3 - 25.1%]	0.7055	0	5.49
00000_Pseudomonas_protegens_CHA0T	01426_Pseudomonas_sp_FSL_A6-1183	GCF_009600565.1								22.1	[18.8 - 25.7%]	0.659	0	23.9	[21.6 - 26.4%]	0.1824	0	21.4	[18.6 - 24.4%]	0.7212	0	5.52
00000_Pseudomonas_protegens_CHA0T	01094_Pseudomonas_sp_1033	GCF_003385155.1								28.8	[25.5 - 32.4%]	0.5311	0.06	23.9	[21.6 - 26.3%]	0.1829	0	26.6	[23.7 - 29.7%]	0.6169	0	1.08
00000_Pseudomonas_protegens_CHA0T	01428_Pseudomonas_sp_FSL_R10-0071	GCF_009600185.1								21.7	[18.5 - 25.4%]	0.6678	0	23.9	[21.6 - 26.4%]	0.1829	0	21	[18.3 - 24.1%]	0.7285	0	5.67
00000_Pseudomonas_protegens_CHA0T	02101_Pseudomonas_sp_PS24	GCF_011355085.1								23.8	[20.5 - 27.4%]	0.6226	0.01	23.9	[21.6 - 26.3%]	0.1829	0	22.7	[19.9 - 25.8%]	0.6916	0	3.19
00000_Pseudomonas_protegens_CHA0T	01427_Pseudomonas_sp_FSL_R10-0056	GCF_009600105.1								22.3	[19.1 - 26%]	0.6535	0	23.9	[21.6 - 26.3%]	0.183	0	21.5	[18.8 - 24.6%]	0.7169	0	5.42
00000_Pseudomonas_protegens_CHA0T	01431_Pseudomonas_sp_FSL_R10-1339	GCF_009600545.1								22.5	[19.3 - 26.2%]	0.649	0	23.9	[21.6 - 26.3%]	0.183	0	21.7	[18.9 - 24.8%]	0.7133	0	5.37
00000_Pseudomonas_protegens_CHA0T	00512_Pseudomonas_fragi_F1820	GCF_002269055.1								23	[19.7 - 26.7%]	0.6386	0	23.8	[21.5 - 26.3%]	0.1832	0	22.1	[19.3 - 25.2%]	0.7048	0	5.28
00000_Pseudomonas_protegens_CHA0T	01911_Pseudomonas_sp_NBRC_111117	GCF_001320045.1								28.4	[25 - 32%]	0.5385	0.05	23.8	[21.5 - 26.3%]	0.1832	0	26.3	[23.4 - 29.4%]	0.6231	0	1.08
00000_Pseudomonas_protegens_CHA0T	00432_Pseudomonas_fluorescens_PS652	GCF_902497775.1								28	[24.7 - 31.6%]	0.5441	0.04	23.8	[21.5 - 26.3%]	0.1834	0	26	[23.1 - 29.1%]	0.6277	0	1.31
00000_Pseudomonas_protegens_CHA0T	01020_Pseudomonas_qingdaonensis_JJ3T	GCF_002806685.1								28.2	[24.8 - 31.8%]	0.5412	0.04	23.8	[21.5 - 26.3%]	0.1834	0	26.1	[23.3 - 29.3%]	0.6253	0	0.81
00000_Pseudomonas_protegens_CHA0T	01284_Pseudomonas_sp_BBB001	GCF_017848315.1								27.8	[24.5 - 31.5%]	0.5468	0.04	23.8	[21.5 - 26.3%]	0.1834	0	25.9	[23 - 29%]	0.6299	0	0.67
00000_Pseudomonas_protegens_CHA0T	01841_Pseudomonas_sp_MF6396	GCF_002018915.1								27.6	[24.3 - 31.3%]	0.5502	0.04	23.8	[21.5 - 26.3%]	0.1835	0	25.7	[22.8 - 28.8%]	0.6328	0	0.5
00000_Pseudomonas_protegens_CHA0T	01097_Pseudomonas_sp_1239	GCF_002157495.1								27.6	[24.2 - 31.2%]	0.5509	0.04	23.8	[21.5 - 26.2%]	0.1837	0	25.7	[22.8 - 28.8%]	0.6334	0	0.64
00000_Pseudomonas_protegens_CHA0T	00516_Pseudomonas_fragi_F1816	GCF_002269485.1								23.1	[19.8 - 26.7%]	0.6372	0	23.8	[21.5 - 26.2%]	0.1838	0	22.1	[19.3 - 25.2%]	0.7039	0	4.99
00000_Pseudomonas_protegens_CHA0T	00515_Pseudomonas_fragi_F1813	GCF_002269465.1								22.9	[19.6 - 26.5%]	0.6417	0	23.8	[21.5 - 26.2%]	0.1839	0	22	[19.2 - 25%]	0.7076	0	5.28
00000_Pseudomonas_protegens_CHA0T	00241_Pseudomonas_deceptionensis_LMG_25555T	GCF_900106095.1								24	[20.7 - 27.6%]	0.6176	0.01	23.7	[21.4 - 26.2%]	0.184	0	22.9	[20 - 26%]	0.688	0	4.88
00000_Pseudomonas_protegens_CHA0T	01437_Pseudomonas_sp_FSL_R10-2964	GCF_009600035.1								23.1	[19.9 - 26.8%]	0.6357	0	23.7	[21.4 - 26.2%]	0.1842	0	22.2	[19.4 - 25.3%]	0.7028	0	5.02
00000_Pseudomonas_protegens_CHA0T	00520_Pseudomonas_fragi_F1793	GCF_002269565.1								23.3	[20 - 26.9%]	0.6329	0	23.7	[21.4 - 26.2%]	0.1843	0	22.3	[19.5 - 25.4%]	0.7006	0	5
00000_Pseudomonas_protegens_CHA0T	00522_Pseudomonas_fragi_F1792	GCF_002269595.1								23.3	[20 - 26.9%]	0.633	0	23.7	[21.4 - 26.2%]	0.1843	0	22.3	[19.5 - 25.4%]	0.7006	0	5.07
00000_Pseudomonas_protegens_CHA0T	00518_Pseudomonas_fragi_F1791	GCF_002269515.1								23.2	[19.9 - 26.8%]	0.6353	0	23.7	[21.4 - 26.2%]	0.1844	0	22.2	[19.4 - 25.3%]	0.7026	0	5.22
00000_Pseudomonas_protegens_CHA0T	01294_Pseudomonas_sp_BIGb0427	GCF_012726325.1								29.4	[26.1 - 33%]	0.5218	0.07	23.7	[21.4 - 26.2%]	0.1844	0	27	[24.1 - 30.2%]	0.61	0	0.68
00000_Pseudomonas_protegens_CHA0T	02029_Pseudomonas_sp_OV286	GCF_003208475.1								29.6	[26.3 - 33.2%]	0.5186	0.08	23.7	[21.4 - 26.2%]	0.1845	0	27.2	[24.3 - 30.3%]	0.6074	0	4.53
00000_Pseudomonas_protegens_CHA0T	00513_Pseudomonas_fragi_F1821	GCF_002269155.1								23.5	[20.2 - 27.1%]	0.6287	0.01	23.7	[21.4 - 26.1%]	0.1846	0	22.4	[19.6 - 25.5%]	0.6973	0	4.96
00000_Pseudomonas_protegens_CHA0T	00517_Pseudomonas_fragi_F1801	GCF_002269505.1								23.5	[20.2 - 27.1%]	0.629	0.01	23.7	[21.4 - 26.1%]	0.1846	0	22.4	[19.6 - 25.5%]	0.6975	0	5.35
00000_Pseudomonas_protegens_CHA0T	01311_Pseudomonas_sp_BRM28	GCF_002939405.1								27.1	[23.8 - 30.8%]	0.5587	0.03	23.7	[21.4 - 26.1%]	0.1846	0	25.3	[22.4 - 28.4%]	0.6401	0	1
00000_Pseudomonas_protegens_CHA0T	00514_Pseudomonas_fragi_F1794	GCF_002269445.1								23.1	[19.8 - 26.8%]	0.6364	0	23.7	[21.4 - 26.1%]	0.1847	0	22.1	[19.3 - 25.2%]	0.7036	0	5.18
00000_Pseudomonas_protegens_CHA0T	02379_Pseudomonas_sp_UC_17F4	GCF_900101695.1								29.7	[26.3 - 33.3%]	0.5183	0.08	23.7	[21.4 - 26.1%]	0.1847	0	27.2	[24.3 - 30.3%]	0.6072	0	0.58
00000_Pseudomonas_protegens_CHA0T	02440_Pseudomonas_sp_WS_5051	GCF_012985715.1								23.1	[19.8 - 26.8%]	0.6363	0	23.7	[21.4 - 26.1%]	0.1847	0	22.1	[19.3 - 25.2%]	0.7034	0	5.32
00000_Pseudomonas_protegens_CHA0T	00519_Pseudomonas_fragi_F1815	GCF_002269545.1								23.6	[20.3 - 27.2%]	0.6267	0.01	23.6	[21.3 - 26.1%]	0.1849	0	22.5	[19.7 - 25.6%]	0.6957	0	4.98
00000_Pseudomonas_protegens_CHA0T	01440_Pseudomonas_sp_FSL_W7-0098	GCF_005930585.1								23.4	[20.1 - 27.1%]	0.6299	0.01	23.6	[21.3 - 26.1%]	0.1849	0	22.4	[19.6 - 25.5%]	0.6984	0	5.11
00000_Pseudomonas_protegens_CHA0T	02148_Pseudomonas_sp_R32	GCF_009866705.1								29.5	[26.1 - 33.1%]	0.521	0.07	23.6	[21.3 - 26.1%]	0.1851	0	27.1	[24.2 - 30.2%]	0.6097	0	1.01
00000_Pseudomonas_protegens_CHA0T	02169_Pseudomonas_sp_R5-2019	GCF_009905435.1								22.8	[19.6 - 26.5%]	0.6423	0	23.6	[21.3 - 26.1%]	0.1851	0	21.9	[19.1 - 25%]	0.7085	0	3.09
00000_Pseudomonas_protegens_CHA0T	01106_Pseudomonas_sp_2-2015	GCF_000955865.1								29.1	[25.8 - 32.8%]	0.526	0.06	23.6	[21.3 - 26%]	0.1854	0	26.8	[23.9 - 29.9%]	0.6139	0	0.47
00000_Pseudomonas_protegens_CHA0T	01430_Pseudomonas_sp_FSL_R10-0765	GCF_009600045.1								20.4	[17.2 - 24.1%]	0.7	0	23.6	[21.3 - 26%]	0.1854	0	19.9	[17.2 - 23%]	0.7556	0	5.52
00000_Pseudomonas_protegens_CHA0T	01718_Pseudomonas_sp_Irchel_3F5	GCF_900187625.1								28.5	[25.2 - 32.1%]	0.5359	0.05	23.6	[21.3 - 26%]	0.1854	0	26.3	[23.5 - 29.4%]	0.6219	0	1.08
00000_Pseudomonas_protegens_CHA0T	00211_Pseudomonas_coleopterorum_LMG_28558T	GCF_900105555.1								20.3	[17.1 - 23.9%]	0.7028	0	23.6	[21.3 - 26%]	0.1855	0	19.8	[17.1 - 22.9%]	0.758	0	1.36
00000_Pseudomonas_protegens_CHA0T	00243_Pseudomonas_donghuensis_HYST	GCF_000259195.1								28.9	[25.6 - 32.5%]	0.5294	0.06	23.5	[21.3 - 26%]	0.1856	0	26.6	[23.7 - 29.7%]	0.6168	0	0.97
00000_Pseudomonas_protegens_CHA0T	00635_Pseudomonas_helleri_FSL_R10-2107	GCF_009600425.1								20.5	[17.3 - 24.1%]	0.6986	0	23.6	[21.3 - 26%]	0.1856	0	20	[17.3 - 23%]	0.7545	0	5.53
00000_Pseudomonas_protegens_CHA0T	00637_Pseudomonas_helleri_FSL_R10-1371	GCF_009600485.1								21	[17.8 - 24.7%]	0.6844	0	23.5	[21.3 - 26%]	0.1856	0	20.4	[17.7 - 23.5%]	0.7429	0	5.47
00000_Pseudomonas_protegens_CHA0T	01339_Pseudomonas_sp_CFBP_13602	GCF_014842725.1								20.2	[17 - 23.8%]	0.7064	0	23.6	[21.3 - 26%]	0.1856	0	19.7	[17 - 22.8%]	0.7609	0	1.23
00000_Pseudomonas_protegens_CHA0T	01746_Pseudomonas_sp_JV241A	GCF_900275665.1								28.8	[25.5 - 32.4%]	0.531	0.06	23.6	[21.3 - 26%]	0.1856	0	26.6	[23.7 - 29.7%]	0.618	0	0.88
00000_Pseudomonas_protegens_CHA0T	02555_Pseudomonas_wadenswilerensis_CCOS_864T	GCF_900497695.1								28.9	[25.5 - 32.5%]	0.5298	0.06	23.6	[21.3 - 26%]	0.1856	0	26.6	[23.7 - 29.7%]	0.6171	0	1
00000_Pseudomonas_protegens_CHA0T	00649_Pseudomonas_japonica_NBRC_103040T	GCF_000730585.1								26	[22.7 - 29.7%]	0.5787	0.02	23.5	[21.2 - 26%]	0.1858	0	24.4	[21.6 - 27.5%]	0.657	0	0.77
00000_Pseudomonas_protegens_CHA0T	01340_Pseudomonas_sp_CFBP_13710	GCF_014842235.1								20.3	[17.1 - 23.9%]	0.7029	0	23.5	[21.2 - 26%]	0.1858	0	19.8	[17.1 - 22.9%]	0.7581	0	1.22
00000_Pseudomonas_protegens_CHA0T	01347_Pseudomonas_sp_CFBP_8771	GCF_014841695.1								20.3	[17.2 - 24%]	0.7023	0	23.5	[21.2 - 26%]	0.1858	0	19.9	[17.1 - 22.9%]	0.7576	0	1.29
00000_Pseudomonas_protegens_CHA0T	00634_Pseudomonas_helleri_FSL_R10-1876	GCF_009600405.1								21.1	[17.8 - 24.7%]	0.6842	0	23.5	[21.2 - 26%]	0.1859	0	20.4	[17.7 - 23.5%]	0.743	0	5.45
00000_Pseudomonas_protegens_CHA0T	00509_Pseudomonas_fragi_P121	GCF_001543265.1								23.9	[20.6 - 27.6%]	0.6189	0.01	23.5	[21.2 - 26%]	0.186	0	22.8	[20 - 25.9%]	0.6898	0	4.76
00000_Pseudomonas_protegens_CHA0T	01432_Pseudomonas_sp_FSL_R10-1350	GCF_009600525.1								21.6	[18.4 - 25.2%]	0.6709	0	23.5	[21.2 - 26%]	0.186	0	20.9	[18.1 - 24%]	0.7321	0	5.31
00000_Pseudomonas_protegens_CHA0T	02378_Pseudomonas_sp_UBT376	GCF_904067025.1								24.4	[21.1 - 28.1%]	0.6088	0.01	23.5	[21.2 - 26%]	0.1861	0	23.2	[20.3 - 26.3%]	0.6816	0	4.77
00000_Pseudomonas_protegens_CHA0T	01822_Pseudomonas_sp_Lz4W	GCF_000346225.2								24.4	[21 - 28%]	0.6103	0.01	23.5	[21.2 - 25.9%]	0.1862	0	23.1	[20.3 - 26.2%]	0.6829	0	4.72
00000_Pseudomonas_protegens_CHA0T	02187_Pseudomonas_sp_RIT-PI-a	GCF_001187875.1								20.5	[17.3 - 24.1%]	0.6981	0	23.5	[21.2 - 25.9%]	0.1862	0	20	[17.3 - 23%]	0.7543	0	1.07
00000_Pseudomonas_protegens_CHA0T	00630_Pseudomonas_helleri_FSL_R10-2932	GCF_009600265.1								20.7	[17.5 - 24.3%]	0.6934	0	23.5	[21.2 - 25.9%]	0.1863	0	20.1	[17.4 - 23.2%]	0.7505	0	5.41
00000_Pseudomonas_protegens_CHA0T	00013_Pseudomonas_alkylphenolica_KL28T	GCF_000746525.1								25	[21.7 - 28.7%]	0.5971	0.01	23.5	[21.2 - 25.9%]	0.1864	0	23.6	[20.8 - 26.7%]	0.6722	0	2.76
00000_Pseudomonas_protegens_CHA0T	00627_Pseudomonas_helleri_FSL_R10-2940	GCF_009600205.1								21.4	[18.2 - 25%]	0.6759	0	23.5	[21.2 - 25.9%]	0.1865	0	20.7	[18 - 23.8%]	0.7363	0	5.55
00000_Pseudomonas_protegens_CHA0T	00631_Pseudomonas_helleri_FSL_R10-2342	GCF_009600305.1								21.4	[18.1 - 25%]	0.6766	0	23.4	[21.2 - 25.9%]	0.1865	0	20.7	[17.9 - 23.8%]	0.7369	0	5.33
00000_Pseudomonas_protegens_CHA0T	00633_Pseudomonas_helleri_FSL_R10-1637	GCF_009600395.1								21	[17.7 - 24.6%]	0.6865	0	23.4	[21.1 - 25.9%]	0.1865	0	20.4	[17.6 - 23.4%]	0.745	0	5.42
00000_Pseudomonas_protegens_CHA0T	01034_Pseudomonas_rhizosphaerae_DSM_16299T	GCF_000761155.1								20.8	[17.6 - 24.4%]	0.6906	0	23.4	[21.2 - 25.9%]	0.1865	0	20.2	[17.5 - 23.3%]	0.7483	0	1.4
00000_Pseudomonas_protegens_CHA0T	01423_Pseudomonas_sp_Fl4BN2	GCF_009908305.1								24	[20.6 - 27.6%]	0.6186	0.01	23.4	[21.1 - 25.9%]	0.1865	0	22.8	[20 - 25.9%]	0.6897	0	4.37
00000_Pseudomonas_protegens_CHA0T	01429_Pseudomonas_sp_FSL_R10-0399	GCF_009600165.1								21	[17.7 - 24.6%]	0.6867	0	23.4	[21.2 - 25.9%]	0.1865	0	20.4	[17.6 - 23.4%]	0.7451	0	5.74
00000_Pseudomonas_protegens_CHA0T	01344_Pseudomonas_sp_CFBP_13727	GCF_014841915.1								20.6	[17.4 - 24.2%]	0.6954	0	23.4	[21.1 - 25.9%]	0.1866	0	20.1	[17.3 - 23.1%]	0.7522	0	0.99
00000_Pseudomonas_protegens_CHA0T	01436_Pseudomonas_sp_FSL_R10-2398	GCF_009600285.1								21	[17.8 - 24.7%]	0.6846	0	23.4	[21.1 - 25.9%]	0.1866	0	20.4	[17.7 - 23.5%]	0.7435	0	5.51
00000_Pseudomonas_protegens_CHA0T	00483_Pseudomonas_fluorescens_9	GCF_903797685.1								25.3	[22 - 28.9%]	0.5923	0.01	23.4	[21.1 - 25.9%]	0.1867	0	23.8	[21 - 26.9%]	0.6684	0	2.45
00000_Pseudomonas_protegens_CHA0T	02422_Pseudomonas_sp_V4-DAB-S4-2a	GCF_904063065.1								24.2	[20.9 - 27.9%]	0.6126	0.01	23.4	[21.1 - 25.9%]	0.1867	0	23	[20.2 - 26.1%]	0.6849	0	4.76
00000_Pseudomonas_protegens_CHA0T	00048_Pseudomonas_baltica_MBT-2T	GCF_014235765.1								20.6	[17.4 - 24.2%]	0.6956	0	23.4	[21.1 - 25.9%]	0.1868	0	20.1	[17.3 - 23.1%]	0.7525	0	0.91
00000_Pseudomonas_protegens_CHA0T	00623_Pseudomonas_helleri_DSM_28141	GCF_001043065.1								21.5	[18.3 - 25.2%]	0.6728	0	23.4	[21.1 - 25.9%]	0.1869	0	20.8	[18.1 - 23.9%]	0.7339	0	5.13
00000_Pseudomonas_protegens_CHA0T	00625_Pseudomonas_helleri_FSL_R10-0072	GCF_009600115.1								21.6	[18.3 - 25.2%]	0.6715	0	23.4	[21.1 - 25.9%]	0.1869	0	20.9	[18.1 - 23.9%]	0.7329	0	5.41
00000_Pseudomonas_protegens_CHA0T	01179_Pseudomonas_sp_9_1-2019	GCF_009910445.1								24.3	[21 - 27.9%]	0.6117	0.01	23.4	[21.1 - 25.9%]	0.1869	0	23	[20.2 - 26.1%]	0.6843	0	4.66
00000_Pseudomonas_protegens_CHA0T	01239_Pseudomonas_sp_B12-2017	GCF_002113785.1								23.8	[20.5 - 27.5%]	0.6212	0.01	23.4	[21.1 - 25.9%]	0.1869	0	22.7	[19.9 - 25.8%]	0.692	0	0.07
00000_Pseudomonas_protegens_CHA0T	02059_Pseudomonas_sp_PAMC_29040	GCF_003994535.1								23.8	[20.5 - 27.4%]	0.6225	0.01	23.4	[21.1 - 25.9%]	0.1869	0	22.6	[19.8 - 25.7%]	0.6931	0	4.74
00000_Pseudomonas_protegens_CHA0T	02260_Pseudomonas_sp_SDI	GCF_003105155.1								27.4	[24.1 - 31.1%]	0.5539	0.03	23.4	[21.1 - 25.9%]	0.1869	0	25.5	[22.6 - 28.6%]	0.6372	0	0.44
00000_Pseudomonas_protegens_CHA0T	01271_Pseudomonas_sp_B4-2017	GCF_002113565.1								23.9	[20.6 - 27.5%]	0.6201	0.01	23.4	[21.1 - 25.8%]	0.187	0	22.7	[19.9 - 25.8%]	0.6912	0	0.08
00000_Pseudomonas_protegens_CHA0T	01240_Pseudomonas_sp_B13-2017	GCF_002113245.1								23.8	[20.5 - 27.5%]	0.621	0.01	23.4	[21.1 - 25.8%]	0.1871	0	22.7	[19.9 - 25.8%]	0.6919	0	0.07
00000_Pseudomonas_protegens_CHA0T	00628_Pseudomonas_helleri_FSL_R10-2216	GCF_009600215.1								20.9	[17.7 - 24.5%]	0.6887	0	23.4	[21.1 - 25.8%]	0.1872	0	20.3	[17.5 - 23.3%]	0.747	0	5.49
00000_Pseudomonas_protegens_CHA0T	01343_Pseudomonas_sp_CFBP_13719	GCF_014842095.1								19.4	[16.2 - 23%]	0.7294	0	23.4	[21.1 - 25.8%]	0.1872	0	19	[16.3 - 22%]	0.78	0	2.84
00000_Pseudomonas_protegens_CHA0T	00367_Pseudomonas_fluorescens_BAV_3226	GCF_009765425.1								23.9	[20.6 - 27.5%]	0.6198	0.01	23.3	[21.1 - 25.8%]	0.1873	0	22.7	[19.9 - 25.8%]	0.691	0	0.01
00000_Pseudomonas_protegens_CHA0T	00622_Pseudomonas_helleri_DSM_29165T	GCF_001043025.1								22	[18.7 - 25.6%]	0.662	0	23.4	[21.1 - 25.8%]	0.1873	0	21.2	[18.4 - 24.3%]	0.7253	0	5.29
00000_Pseudomonas_protegens_CHA0T	01345_Pseudomonas_sp_CFBP_8758	GCF_014841725.1								20.6	[17.4 - 24.2%]	0.6952	0	23.3	[21.1 - 25.8%]	0.1874	0	20.1	[17.3 - 23.1%]	0.7523	0	1.12
00000_Pseudomonas_protegens_CHA0T	01418_Pseudomonas_sp_FGI182	GCF_000511325.1								24.2	[20.9 - 27.8%]	0.614	0.01	23.3	[21 - 25.8%]	0.1874	0	22.9	[20.1 - 26%]	0.6863	0	0.11
00000_Pseudomonas_protegens_CHA0T	00542_Pseudomonas_fragi_A22	GCF_000250595.1								24	[20.7 - 27.7%]	0.617	0.01	23.3	[21 - 25.8%]	0.1875	0	22.8	[20 - 25.9%]	0.6888	0	4.75
00000_Pseudomonas_protegens_CHA0T	01241_Pseudomonas_sp_B14-2017	GCF_002113255.1								24	[20.7 - 27.6%]	0.6182	0.01	23.3	[21 - 25.8%]	0.1875	0	22.8	[20 - 25.9%]	0.6898	0	0.01
00000_Pseudomonas_protegens_CHA0T	01433_Pseudomonas_sp_FSL_R10-2172	GCF_009600365.1								21.4	[18.1 - 25%]	0.6767	0	23.3	[21 - 25.8%]	0.1875	0	20.7	[17.9 - 23.7%]	0.7373	0	5.27
00000_Pseudomonas_protegens_CHA0T	00629_Pseudomonas_helleri_FSL_R10-3254	GCF_009600225.1								21.3	[18 - 24.9%]	0.6792	0	23.3	[21 - 25.8%]	0.1876	0	20.6	[17.8 - 23.7%]	0.7393	0	5.5
00000_Pseudomonas_protegens_CHA0T	01279_Pseudomonas_sp_B8-2017	GCF_002113575.1								24.1	[20.8 - 27.7%]	0.6157	0.01	23.3	[21 - 25.8%]	0.1876	0	22.9	[20.1 - 26%]	0.6878	0	0.02
00000_Pseudomonas_protegens_CHA0T	00626_Pseudomonas_helleri_FSL_R10-3257	GCF_009600135.1								21.6	[18.4 - 25.3%]	0.6704	0	23.3	[21 - 25.8%]	0.1877	0	20.9	[18.1 - 24%]	0.7323	0	5.4
00000_Pseudomonas_protegens_CHA0T	01013_Pseudomonas_psychrophila_LMG_24276	GCF_900106105.1								22.6	[19.3 - 26.2%]	0.6481	0	23.3	[21 - 25.8%]	0.1877	0	21.7	[18.9 - 24.7%]	0.7142	0	5.96
00000_Pseudomonas_protegens_CHA0T	01246_Pseudomonas_sp_B18-2017	GCF_002113185.1								23	[19.7 - 26.7%]	0.6384	0	23.3	[21 - 25.8%]	0.1877	0	22	[19.2 - 25.1%]	0.7062	0	0.37
00000_Pseudomonas_protegens_CHA0T	01247_Pseudomonas_sp_B19-2017	GCF_002113165.1								23	[19.7 - 26.7%]	0.6385	0	23.3	[21 - 25.8%]	0.1877	0	22	[19.2 - 25.1%]	0.7063	0	0.36
00000_Pseudomonas_protegens_CHA0T	01280_Pseudomonas_sp_B9-2017	GCF_002112755.1								23	[19.7 - 26.7%]	0.6385	0	23.3	[21 - 25.8%]	0.1877	0	22	[19.2 - 25.1%]	0.7063	0	0.36
00000_Pseudomonas_protegens_CHA0T	01761_Pseudomonas_sp_Kh13	GCF_900291015.1								23.5	[20.2 - 27.1%]	0.6286	0.01	23.3	[21 - 25.8%]	0.1877	0	22.4	[19.6 - 25.5%]	0.6983	0	0.56
00000_Pseudomonas_protegens_CHA0T	01093_Pseudomonas_sp_10-1B	GCF_000935045.1								22.4	[19.1 - 26%]	0.6531	0	23.3	[21 - 25.8%]	0.1878	0	21.5	[18.7 - 24.6%]	0.7182	0	0.94
00000_Pseudomonas_protegens_CHA0T	01434_Pseudomonas_sp_FSL_R10-2189	GCF_009600325.1								21.5	[18.3 - 25.1%]	0.673	0	23.3	[21 - 25.8%]	0.1878	0	20.8	[18 - 23.9%]	0.7344	0	5.21
00000_Pseudomonas_protegens_CHA0T	01799_Pseudomonas_sp_Leaf129	GCF_001423465.1								20.4	[17.2 - 24.1%]	0.6998	0	23.3	[21 - 25.8%]	0.1878	0	19.9	[17.2 - 23%]	0.7562	0	1.5
00000_Pseudomonas_protegens_CHA0T	02549_Pseudomonas_versuta_L10_10T	GCF_001294575.1								23	[19.7 - 26.6%]	0.6392	0	23.3	[21 - 25.8%]	0.1878	0	22	[19.2 - 25.1%]	0.707	0	5.16
00000_Pseudomonas_protegens_CHA0T	01253_Pseudomonas_sp_B23-2017	GCF_002113725.1								24.1	[20.8 - 27.7%]	0.616	0.01	23.3	[21 - 25.7%]	0.1879	0	22.9	[20 - 26%]	0.6881	0	0.01
00000_Pseudomonas_protegens_CHA0T	00258_Pseudomonas_eucalypticola_NP-1T	GCF_013374995.1								24	[20.7 - 27.6%]	0.6184	0.01	23.3	[21 - 25.7%]	0.188	0	22.8	[19.9 - 25.9%]	0.6901	0	0.27
00000_Pseudomonas_protegens_CHA0T	01145_Pseudomonas_sp_43-2021	GCF_017490805.1								23.8	[20.5 - 27.5%]	0.6213	0.01	23.3	[21 - 25.7%]	0.188	0	22.7	[19.8 - 25.7%]	0.6925	0	0.5
00000_Pseudomonas_protegens_CHA0T	01254_Pseudomonas_sp_B24-2017	GCF_002113085.1								24.1	[20.8 - 27.7%]	0.6155	0.01	23.3	[21 - 25.7%]	0.188	0	22.9	[20.1 - 26%]	0.6878	0	0.01
00000_Pseudomonas_protegens_CHA0T	01273_Pseudomonas_sp_B5-2017	GCF_002112825.1								24.1	[20.8 - 27.8%]	0.6152	0.01	23.3	[21 - 25.7%]	0.1881	0	22.9	[20.1 - 26%]	0.6876	0	0.01
00000_Pseudomonas_protegens_CHA0T	02486_Pseudomonas_taetrolens_BS3652	GCF_900104825.1								22.5	[19.2 - 26.2%]	0.6496	0	23.3	[21 - 25.7%]	0.1881	0	21.6	[18.8 - 24.7%]	0.7155	0	5.16
00000_Pseudomonas_protegens_CHA0T	02487_Pseudomonas_taetrolens_NCTC8067	GCF_900637735.1								22.5	[19.2 - 26.1%]	0.6505	0	23.3	[21 - 25.7%]	0.1881	0	21.6	[18.8 - 24.6%]	0.7163	0	5.18
00000_Pseudomonas_protegens_CHA0T	01011_Pseudomonas_psychrophila_KM02	GCF_011040435.1								22.6	[19.3 - 26.2%]	0.6485	0	23.2	[21 - 25.7%]	0.1882	0	21.6	[18.9 - 24.7%]	0.7146	0	5.95
00000_Pseudomonas_protegens_CHA0T	01349_Pseudomonas_sp_CFBP_8773	GCF_014841625.1								20.5	[17.3 - 24.1%]	0.6976	0	23.3	[21 - 25.7%]	0.1882	0	20	[17.3 - 23%]	0.7545	0	1.32
00000_Pseudomonas_protegens_CHA0T	01010_Pseudomonas_psychrophila_RGCB_166	GCF_001005765.1								22.1	[18.9 - 25.8%]	0.6579	0	23.2	[20.9 - 25.7%]	0.1883	0	21.3	[18.5 - 24.4%]	0.7223	0	5.86
00000_Pseudomonas_protegens_CHA0T	01137_Pseudomonas_sp_32_A	GCF_017490905.1								23.3	[20 - 26.9%]	0.6323	0	23.2	[20.9 - 25.7%]	0.1883	0	22.2	[19.4 - 25.3%]	0.7015	0	0.55
00000_Pseudomonas_protegens_CHA0T	02043_Pseudomonas_sp_p21	GCF_001642705.1								24.2	[20.9 - 27.9%]	0.613	0.01	23.2	[20.9 - 25.7%]	0.1883	0	23	[20.1 - 26.1%]	0.6859	0	0.22
00000_Pseudomonas_protegens_CHA0T	01304_Pseudomonas_sp_BML-PP048	GCF_013373935.1								25	[21.7 - 28.7%]	0.5969	0.01	23.2	[20.9 - 25.7%]	0.1884	0	23.6	[20.8 - 26.7%]	0.6729	0	0.82
00000_Pseudomonas_protegens_CHA0T	01435_Pseudomonas_sp_FSL_R10-2245	GCF_009600385.1								21.4	[18.2 - 25%]	0.6757	0	23.2	[20.9 - 25.7%]	0.1884	0	20.7	[17.9 - 23.8%]	0.7368	0	5.36
00000_Pseudomonas_protegens_CHA0T	02287_Pseudomonas_sp_SNU_WT1	GCF_004214895.1								27.8	[24.5 - 31.4%]	0.5472	0.04	23.2	[20.9 - 25.7%]	0.1884	0	25.7	[22.9 - 28.8%]	0.6325	0	1.56
00000_Pseudomonas_protegens_CHA0T	02485_Pseudomonas_taetrolens_NCTC10697T	GCF_900475285.1								22.6	[19.3 - 26.2%]	0.6487	0	23.2	[20.9 - 25.7%]	0.1884	0	21.6	[18.8 - 24.7%]	0.7149	0	5.12
00000_Pseudomonas_protegens_CHA0T	01904_Pseudomonas_sp_MYb187	GCF_002979185.1								25.8	[22.5 - 29.5%]	0.5819	0.02	23.2	[20.9 - 25.7%]	0.1885	0	24.2	[21.4 - 27.3%]	0.6607	0	1.91
00000_Pseudomonas_protegens_CHA0T	00640_Pseudomonas_huaxiensis_WCHPs060044T	GCF_003231275.1								24.1	[20.8 - 27.7%]	0.6159	0.01	23.2	[20.9 - 25.7%]	0.1886	0	22.9	[20 - 25.9%]	0.6883	0	1.13
00000_Pseudomonas_protegens_CHA0T	01346_Pseudomonas_sp_CFBP_8770	GCF_014841705.1								20.6	[17.4 - 24.2%]	0.696	0	23.2	[20.9 - 25.7%]	0.1886	0	20	[17.3 - 23.1%]	0.7533	0	1.32
00000_Pseudomonas_protegens_CHA0T	01825_Pseudomonas_sp_M47T1	GCF_000263855.1								24.1	[20.8 - 27.8%]	0.6145	0.01	23.2	[20.9 - 25.7%]	0.1886	0	22.9	[20.1 - 26%]	0.6872	0	0.89
00000_Pseudomonas_protegens_CHA0T	02219_Pseudomonas_sp_S13_1_2	GCF_000292285.1								21.7	[18.5 - 25.4%]	0.6678	0	23.2	[20.9 - 25.6%]	0.1887	0	21	[18.2 - 24%]	0.7304	0	1.43
00000_Pseudomonas_protegens_CHA0T	01714_Pseudomonas_sp_Irchel_3E13	GCF_900187455.1								24.8	[21.5 - 28.5%]	0.6008	0.01	23.2	[20.9 - 25.6%]	0.1888	0	23.4	[20.6 - 26.5%]	0.6762	0	0.69
00000_Pseudomonas_protegens_CHA0T	02199_Pseudomonas_sp_RtIB026	GCF_016861355.1								26.3	[23 - 29.9%]	0.5735	0.02	23.2	[20.9 - 25.6%]	0.1888	0	24.6	[21.7 - 27.7%]	0.654	0	1.21
00000_Pseudomonas_protegens_CHA0T	02266_Pseudomonas_sp_SID14000	GCF_002165135.1								23.4	[20.1 - 27%]	0.6308	0	23.2	[20.9 - 25.6%]	0.1888	0	22.3	[19.5 - 25.4%]	0.7005	0	0.74
00000_Pseudomonas_protegens_CHA0T	00648_Pseudomonas_inefficax_JV551A3T	GCF_900277125.1								23	[19.8 - 26.7%]	0.6377	0	23.2	[20.9 - 25.6%]	0.1889	0	22	[19.2 - 25.1%]	0.7061	0	0.54
00000_Pseudomonas_protegens_CHA0T	01829_Pseudomonas_sp_Marseille-P9899	GCF_903166565.1								25.1	[21.8 - 28.8%]	0.5956	0.01	23.2	[20.9 - 25.6%]	0.189	0	23.6	[20.8 - 26.7%]	0.672	0	0.45
00000_Pseudomonas_protegens_CHA0T	01747_Pseudomonas_sp_JV551A1	GCF_900277145.1								23.2	[20 - 26.9%]	0.6336	0	23.1	[20.8 - 25.6%]	0.1892	0	22.2	[19.4 - 25.3%]	0.7029	0	0.64
00000_Pseudomonas_protegens_CHA0T	02554_Pseudomonas_vranovensis_DSM_16006T	GCF_000425805.1								25.9	[22.6 - 29.6%]	0.5803	0.02	23.1	[20.8 - 25.6%]	0.1892	0	24.3	[21.4 - 27.4%]	0.6597	0	1.86
00000_Pseudomonas_protegens_CHA0T	02427_Pseudomonas_sp_WCHP16	GCF_001695625.1								21	[17.8 - 24.6%]	0.6856	0	23.1	[20.8 - 25.6%]	0.1893	0	20.4	[17.6 - 23.4%]	0.7451	0	3.86
00000_Pseudomonas_protegens_CHA0T	02551_Pseudomonas_versuta_A4R1_5	GCF_001901355.1								22.7	[19.5 - 26.4%]	0.6444	0	23.1	[20.8 - 25.6%]	0.1893	0	21.8	[19 - 24.9%]	0.7117	0	5.22
00000_Pseudomonas_protegens_CHA0T	01009_Pseudomonas_psychrophila_CF149	GCF_000416155.1								22.2	[19 - 25.9%]	0.6561	0	23.1	[20.8 - 25.6%]	0.1894	0	21.4	[18.6 - 24.4%]	0.7212	0	5.93
00000_Pseudomonas_protegens_CHA0T	01128_Pseudomonas_sp_2FE	GCF_005503735.1								18.9	[15.8 - 22.5%]	0.7414	0	23.1	[20.8 - 25.6%]	0.1894	0	18.6	[16 - 21.7%]	0.7904	0	1.32
00000_Pseudomonas_protegens_CHA0T	01285_Pseudomonas_sp_BBP2017	GCF_003024385.1								25.2	[21.8 - 28.8%]	0.5945	0.01	23.1	[20.8 - 25.5%]	0.1895	0	23.7	[20.8 - 26.8%]	0.6714	0	3.08
00000_Pseudomonas_protegens_CHA0T	01364_Pseudomonas_sp_CM25	GCF_013179705.1								21.6	[18.4 - 25.3%]	0.6703	0	23.1	[20.8 - 25.5%]	0.1895	0	20.9	[18.1 - 23.9%]	0.7328	0	0.93
00000_Pseudomonas_protegens_CHA0T	01666_Pseudomonas_sp_HLS-6	GCF_002753995.1								22.3	[19 - 25.9%]	0.6548	0	23.1	[20.8 - 25.6%]	0.1895	0	21.4	[18.6 - 24.5%]	0.7202	0	3.51
00000_Pseudomonas_protegens_CHA0T	02281_Pseudomonas_sp_SK	GCF_012975065.1								24	[20.7 - 27.6%]	0.6178	0.01	23.1	[20.8 - 25.6%]	0.1895	0	22.8	[19.9 - 25.9%]	0.6902	0	0.11
00000_Pseudomonas_protegens_CHA0T	02550_Pseudomonas_versuta_A4R1_12	GCF_001901345.1								23	[19.7 - 26.6%]	0.6387	0	23.1	[20.8 - 25.5%]	0.1896	0	22	[19.2 - 25.1%]	0.7072	0	5.1
00000_Pseudomonas_protegens_CHA0T	01206_Pseudomonas_sp_AFG_SD02_1510_Pfu_092	GCF_003331055.1								24.7	[21.4 - 28.4%]	0.6033	0.01	23.1	[20.8 - 25.5%]	0.1897	0	23.3	[20.5 - 26.4%]	0.6786	0	0.43
00000_Pseudomonas_protegens_CHA0T	01191_Pseudomonas_sp_ABFPK	GCF_001586765.1								22.9	[19.7 - 26.6%]	0.6399	0	23.1	[20.8 - 25.5%]	0.1898	0	21.9	[19.1 - 25%]	0.7083	0	1.24
00000_Pseudomonas_protegens_CHA0T	01365_Pseudomonas_sp_CM27	GCF_013179515.1								22.1	[18.8 - 25.7%]	0.6592	0	23.1	[20.8 - 25.5%]	0.1898	0	21.2	[18.5 - 24.3%]	0.7239	0	0.67
00000_Pseudomonas_protegens_CHA0T	00253_Pseudomonas_entomophila_2014	GCF_003940785.1								25.8	[22.4 - 29.4%]	0.5828	0.02	23.1	[20.8 - 25.5%]	0.1899	0	24.2	[21.3 - 27.3%]	0.662	0	0.58
00000_Pseudomonas_protegens_CHA0T	01098_Pseudomonas_sp_13159349	GCF_013305685.1								23.7	[20.4 - 27.3%]	0.6245	0.01	23	[20.8 - 25.5%]	0.1899	0	22.5	[19.7 - 25.6%]	0.6958	0	0.87
00000_Pseudomonas_protegens_CHA0T	01008_Pseudomonas_psychrophila_CCUG_53877T	GCF_008801485.1								22.5	[19.2 - 26.1%]	0.6497	0	23	[20.8 - 25.5%]	0.19	0	21.6	[18.8 - 24.6%]	0.7163	0	5.91
00000_Pseudomonas_protegens_CHA0T	01012_Pseudomonas_psychrophila_MF6762	GCF_016405605.1								21.9	[18.7 - 25.5%]	0.6636	0	23	[20.8 - 25.5%]	0.19	0	21.1	[18.3 - 24.2%]	0.7275	0	6.09
00000_Pseudomonas_protegens_CHA0T	01019_Pseudomonas_putida_NBRC_14164T	GCF_000412675.1								22.6	[19.3 - 26.3%]	0.6473	0	23	[20.7 - 25.5%]	0.19	0	21.7	[18.9 - 24.7%]	0.7143	0	1.06
00000_Pseudomonas_protegens_CHA0T	01066_Pseudomonas_sichuanensis_WCHPs060039T	GCF_003231305.1								25.1	[21.8 - 28.7%]	0.5961	0.01	23	[20.7 - 25.5%]	0.19	0	23.6	[20.8 - 26.7%]	0.6729	0	0.47
00000_Pseudomonas_protegens_CHA0T	01119_Pseudomonas_sp_250J	GCF_001259595.1								26.7	[23.3 - 30.3%]	0.5668	0.02	23	[20.7 - 25.5%]	0.19	0	24.8	[22 - 27.9%]	0.6491	0	1.31
00000_Pseudomonas_protegens_CHA0T	02005_Pseudomonas_sp_NFR16	GCF_900108875.1								18.7	[15.6 - 22.3%]	0.7479	0	23	[20.8 - 25.5%]	0.19	0	18.5	[15.8 - 21.5%]	0.7958	0	3.2
00000_Pseudomonas_protegens_CHA0T	00026_Pseudomonas_asiatica_RYU5T	GCF_009932335.1								23.6	[20.3 - 27.3%]	0.6254	0.01	23	[20.7 - 25.5%]	0.1901	0	22.5	[19.6 - 25.5%]	0.6966	0	0.84
00000_Pseudomonas_protegens_CHA0T	01323_Pseudomonas_sp_C5pp	GCF_000814065.1								23.2	[19.9 - 26.9%]	0.6338	0	23	[20.7 - 25.5%]	0.1901	0	22.1	[19.3 - 25.2%]	0.7034	0	1.06
00000_Pseudomonas_protegens_CHA0T	00053_Pseudomonas_bohemica_IA19T	GCF_002934685.1								19.4	[16.2 - 23%]	0.7285	0	23	[20.7 - 25.5%]	0.1902	0	19	[16.3 - 22%]	0.7801	0	3.91
00000_Pseudomonas_protegens_CHA0T	01335_Pseudomonas_sp_CES	GCF_012979115.1								23.2	[19.9 - 26.8%]	0.6353	0	23	[20.7 - 25.5%]	0.1902	0	22.1	[19.3 - 25.2%]	0.7046	0	0.83
00000_Pseudomonas_protegens_CHA0T	01416_Pseudomonas_sp_FFUP_PS_473	GCF_002858665.1								22.1	[18.9 - 25.7%]	0.6589	0	23	[20.7 - 25.5%]	0.1902	0	21.2	[18.5 - 24.3%]	0.7238	0	3.61
00000_Pseudomonas_protegens_CHA0T	00254_Pseudomonas_entomophila_1257	GCF_003940825.1								25.4	[22.1 - 29.1%]	0.5893	0.01	23	[20.7 - 25.5%]	0.1903	0	23.9	[21 - 27%]	0.6674	0	0.37
00000_Pseudomonas_protegens_CHA0T	00779_Pseudomonas_lundensis_2T_2_5_2	GCF_015377145.2								24	[20.7 - 27.6%]	0.6185	0.01	23	[20.7 - 25.5%]	0.1903	0	22.7	[19.9 - 25.8%]	0.6911	0	4.78
00000_Pseudomonas_protegens_CHA0T	01560_Pseudomonas_sp_GM84	GCF_000282535.1								23.4	[20.1 - 27.1%]	0.6293	0.01	23	[20.7 - 25.5%]	0.1903	0	22.3	[19.5 - 25.4%]	0.6998	0	0.24
00000_Pseudomonas_protegens_CHA0T	02177_Pseudomonas_sp_RD8MR3	GCF_014269225.1								24	[20.7 - 27.7%]	0.6169	0.01	23	[20.7 - 25.5%]	0.1903	0	22.8	[20 - 25.9%]	0.6898	0	0.11
00000_Pseudomonas_protegens_CHA0T	02380_Pseudomonas_sp_UFMG81	GCF_015354575.1								24.8	[21.5 - 28.5%]	0.6006	0.01	23	[20.7 - 25.5%]	0.1903	0	23.4	[20.6 - 26.5%]	0.6766	0	0.65
00000_Pseudomonas_protegens_CHA0T	01016_Pseudomonas_pudica_20-MO00627-0	GCF_015680375.1								23.9	[20.6 - 27.5%]	0.6203	0.01	23	[20.7 - 25.4%]	0.1904	0	22.6	[19.8 - 25.7%]	0.6926	0	0.58
00000_Pseudomonas_protegens_CHA0T	01017_Pseudomonas_pudica_20-MO00628-0	GCF_015680405.1								23.9	[20.6 - 27.5%]	0.6201	0.01	23	[20.7 - 25.4%]	0.1904	0	22.7	[19.8 - 25.7%]	0.6925	0	0.58
00000_Pseudomonas_protegens_CHA0T	01235_Pseudomonas_sp_B10-2017	GCF_002113295.1								24.2	[20.9 - 27.8%]	0.6138	0.01	23	[20.7 - 25.4%]	0.1904	0	22.9	[20.1 - 26%]	0.6874	0	0.31
00000_Pseudomonas_protegens_CHA0T	01252_Pseudomonas_sp_B22-2017	GCF_002113105.1								24	[20.7 - 27.6%]	0.6182	0.01	23	[20.7 - 25.4%]	0.1905	0	22.7	[19.9 - 25.8%]	0.6909	0	0.57
00000_Pseudomonas_protegens_CHA0T	01780_Pseudomonas_sp_LAM2023	GCF_016620375.1								24	[20.7 - 27.6%]	0.618	0.01	23	[20.7 - 25.4%]	0.1905	0	22.7	[19.9 - 25.8%]	0.6908	0	0.11
00000_Pseudomonas_protegens_CHA0T	02234_Pseudomonas_sp_S37	GCF_016658545.1								22.4	[19.1 - 26%]	0.6522	0	23	[20.7 - 25.4%]	0.1905	0	21.5	[18.7 - 24.5%]	0.7185	0	1.05
00000_Pseudomonas_protegens_CHA0T	00753_Pseudomonas_lundensis_AU1044	GCF_001020725.2								24.3	[21 - 27.9%]	0.612	0.01	23	[20.7 - 25.4%]	0.1906	0	23	[20.1 - 26.1%]	0.686	0	4.7
00000_Pseudomonas_protegens_CHA0T	01415_Pseudomonas_sp_FFUP_PS_41	GCF_002858645.1								22.8	[19.5 - 26.5%]	0.6428	0	23	[20.7 - 25.4%]	0.1906	0	21.8	[19 - 24.9%]	0.7108	0	1.23
00000_Pseudomonas_protegens_CHA0T	00782_Pseudomonas_lundensis_BS3654	GCF_900103705.1								23.9	[20.6 - 27.6%]	0.6187	0.01	22.9	[20.7 - 25.4%]	0.1908	0	22.7	[19.9 - 25.8%]	0.6915	0	4.7
00000_Pseudomonas_protegens_CHA0T	02120_Pseudomonas_sp_R10-2017	GCF_002113545.1								24.6	[21.3 - 28.3%]	0.6049	0.01	22.9	[20.7 - 25.4%]	0.1908	0	23.2	[20.4 - 26.3%]	0.6803	0	0.33
00000_Pseudomonas_protegens_CHA0T	00257_Pseudomonas_entomophila_L48_L48T	GCF_000026105.1								25.6	[22.3 - 29.3%]	0.586	0.01	22.9	[20.6 - 25.4%]	0.1909	0	24	[21.1 - 27.1%]	0.665	0	0.77
00000_Pseudomonas_protegens_CHA0T	01065_Pseudomonas_shirazica_VM14T	GCF_900291065.1								24	[20.7 - 27.7%]	0.6166	0.01	22.9	[20.7 - 25.4%]	0.1909	0	22.8	[20 - 25.9%]	0.6898	0	0.64
00000_Pseudomonas_protegens_CHA0T	01317_Pseudomonas_sp_BW13M1	GCF_014268935.1								27.1	[23.7 - 30.7%]	0.56	0.03	22.9	[20.7 - 25.4%]	0.1909	0	25.1	[22.2 - 28.2%]	0.644	0	1.33
00000_Pseudomonas_protegens_CHA0T	01318_Pseudomonas_sp_BW16M2	GCF_014268865.1								26.9	[23.5 - 30.5%]	0.5635	0.03	22.9	[20.6 - 25.4%]	0.1909	0	24.9	[22.1 - 28.1%]	0.6468	0	1.44
00000_Pseudomonas_protegens_CHA0T	01887_Pseudomonas_sp_MR_02	GCF_002797475.1								23.6	[20.3 - 27.3%]	0.6251	0.01	22.9	[20.7 - 25.4%]	0.1909	0	22.5	[19.6 - 25.5%]	0.6966	0	0.79
00000_Pseudomonas_protegens_CHA0T	00256_Pseudomonas_entomophila_4A7	GCF_013523165.1								20.2	[17.1 - 23.9%]	0.705	0	22.9	[20.6 - 25.4%]	0.1911	0	19.7	[17 - 22.8%]	0.7614	0	1.46
00000_Pseudomonas_protegens_CHA0T	00769_Pseudomonas_lundensis_WS_5121	GCF_012986325.1								23.6	[20.3 - 27.2%]	0.6259	0.01	22.9	[20.6 - 25.3%]	0.1913	0	22.4	[19.6 - 25.5%]	0.6975	0	4.74
00000_Pseudomonas_protegens_CHA0T	01129_Pseudomonas_sp_2FG	GCF_005502935.1								19.2	[16 - 22.8%]	0.7345	0	22.9	[20.6 - 25.3%]	0.1913	0	18.8	[16.1 - 21.8%]	0.7853	0	0.91
00000_Pseudomonas_protegens_CHA0T	01312_Pseudomonas_sp_BS-2016	GCF_001806145.1								24.2	[20.9 - 27.8%]	0.6135	0.01	22.9	[20.6 - 25.3%]	0.1913	0	22.9	[20.1 - 26%]	0.6875	0	4.63
00000_Pseudomonas_protegens_CHA0T	01381_Pseudomonas_sp_DOAB1069	GCF_014357575.1								17.9	[14.8 - 21.5%]	0.7727	0	22.9	[20.6 - 25.3%]	0.1913	0	17.8	[15.1 - 20.7%]	0.8162	0	6.2
00000_Pseudomonas_protegens_CHA0T	01765_Pseudomonas_sp_KUIN-1	GCF_009176725.1								19.4	[16.3 - 23%]	0.727	0	22.9	[20.6 - 25.3%]	0.1913	0	19	[16.3 - 22.1%]	0.7792	0	4.16
00000_Pseudomonas_protegens_CHA0T	02121_Pseudomonas_sp_R11-2017	GCF_002112695.1								24.6	[21.3 - 28.2%]	0.606	0.01	22.9	[20.6 - 25.3%]	0.1913	0	23.2	[20.4 - 26.3%]	0.6814	0	0.36
00000_Pseudomonas_protegens_CHA0T	02124_Pseudomonas_sp_R14-2017	GCF_002113525.1								24.6	[21.3 - 28.2%]	0.606	0.01	22.9	[20.6 - 25.3%]	0.1913	0	23.2	[20.4 - 26.3%]	0.6814	0	0.36
00000_Pseudomonas_protegens_CHA0T	02128_Pseudomonas_sp_R17-2017	GCF_002112665.1								24.6	[21.3 - 28.2%]	0.606	0.01	22.9	[20.6 - 25.3%]	0.1913	0	23.2	[20.4 - 26.3%]	0.6814	0	0.37
00000_Pseudomonas_protegens_CHA0T	02142_Pseudomonas_sp_R28-2017	GCF_002112505.1								24.6	[21.3 - 28.2%]	0.6061	0.01	22.9	[20.6 - 25.3%]	0.1913	0	23.2	[20.3 - 26.3%]	0.6815	0	0.36
00000_Pseudomonas_protegens_CHA0T	02175_Pseudomonas_sp_R9-2017	GCF_002113325.1								24.6	[21.3 - 28.2%]	0.606	0.01	22.9	[20.6 - 25.3%]	0.1913	0	23.2	[20.4 - 26.3%]	0.6814	0	0.37
00000_Pseudomonas_protegens_CHA0T	01576_Pseudomonas_sp_GV012	GCF_003053625.1								19.6	[16.4 - 23.2%]	0.7224	0	22.9	[20.6 - 25.3%]	0.1914	0	19.2	[16.5 - 22.2%]	0.7756	0	2.94
00000_Pseudomonas_protegens_CHA0T	01577_Pseudomonas_sp_GV021	GCF_003054105.1								19.6	[16.4 - 23.2%]	0.7224	0	22.9	[20.6 - 25.3%]	0.1914	0	19.2	[16.5 - 22.2%]	0.7756	0	2.94
00000_Pseudomonas_protegens_CHA0T	02228_Pseudomonas_sp_S31	GCF_016648105.1								23	[19.7 - 26.7%]	0.6382	0	22.9	[20.6 - 25.3%]	0.1914	0	22	[19.2 - 25%]	0.7075	0	0.15
00000_Pseudomonas_protegens_CHA0T	00092_Pseudomonas_capsici_Pc19-3	GCF_017165745.1								20.2	[17 - 23.8%]	0.7068	0	22.9	[20.6 - 25.3%]	0.1915	0	19.7	[16.9 - 22.7%]	0.763	0	4.96
00000_Pseudomonas_protegens_CHA0T	00093_Pseudomonas_capsici_Pc19-1	GCF_017165765.1								20.2	[17 - 23.8%]	0.7069	0	22.9	[20.6 - 25.3%]	0.1915	0	19.7	[16.9 - 22.7%]	0.763	0	4.96
00000_Pseudomonas_protegens_CHA0T	00094_Pseudomonas_capsici_Pc19-2	GCF_017165785.1								20.2	[17 - 23.8%]	0.7064	0	22.9	[20.6 - 25.3%]	0.1916	0	19.7	[16.9 - 22.7%]	0.7627	0	4.96
00000_Pseudomonas_protegens_CHA0T	00764_Pseudomonas_lundensis_L1814	GCF_002269085.1								23.6	[20.3 - 27.2%]	0.6265	0.01	22.8	[20.6 - 25.3%]	0.1916	0	22.4	[19.6 - 25.5%]	0.6981	0	4.73
00000_Pseudomonas_protegens_CHA0T	01397_Pseudomonas_sp_EMN2	GCF_009650555.1								25.2	[21.9 - 28.8%]	0.5941	0.01	22.9	[20.6 - 25.3%]	0.1916	0	23.7	[20.8 - 26.8%]	0.6718	0	0.42
00000_Pseudomonas_protegens_CHA0T	00760_Pseudomonas_lundensis_L1819	GCF_002268995.1								23.5	[20.3 - 27.2%]	0.6271	0.01	22.8	[20.6 - 25.3%]	0.1917	0	22.4	[19.6 - 25.5%]	0.6986	0	4.65
00000_Pseudomonas_protegens_CHA0T	00765_Pseudomonas_lundensis_L1822	GCF_002269115.1								23.7	[20.4 - 27.3%]	0.6238	0.01	22.8	[20.6 - 25.3%]	0.1917	0	22.5	[19.7 - 25.6%]	0.6959	0	4.82
00000_Pseudomonas_protegens_CHA0T	00762_Pseudomonas_lundensis_L1788	GCF_002269015.1								23.7	[20.4 - 27.3%]	0.6244	0.01	22.8	[20.5 - 25.3%]	0.1918	0	22.5	[19.7 - 25.6%]	0.6964	0	4.69
00000_Pseudomonas_protegens_CHA0T	00772_Pseudomonas_lundensis_WS_5104	GCF_012986375.1								23.6	[20.3 - 27.3%]	0.6258	0.01	22.8	[20.6 - 25.3%]	0.1918	0	22.4	[19.6 - 25.5%]	0.6976	0	4.96
00000_Pseudomonas_protegens_CHA0T	01700_Pseudomonas_sp_ICMP_561	GCF_002699985.1								18	[14.9 - 21.6%]	0.7697	0	22.8	[20.5 - 25.3%]	0.1918	0	17.8	[15.2 - 20.8%]	0.8138	0	6.43
00000_Pseudomonas_protegens_CHA0T	00771_Pseudomonas_lundensis_WS_5095	GCF_012986365.1								23.5	[20.2 - 27.1%]	0.6286	0.01	22.8	[20.5 - 25.3%]	0.1919	0	22.3	[19.5 - 25.4%]	0.6999	0	4.91
00000_Pseudomonas_protegens_CHA0T	00910_Pseudomonas_plecoglossicida_DSM_15088T	GCF_000688275.1								23.9	[20.6 - 27.6%]	0.6195	0.01	22.8	[20.5 - 25.3%]	0.1919	0	22.7	[19.8 - 25.7%]	0.6925	0	0.41
00000_Pseudomonas_protegens_CHA0T	01354_Pseudomonas_sp_CFII64	GCF_000416235.1								20	[16.8 - 23.6%]	0.7113	0	22.8	[20.5 - 25.3%]	0.1919	0	19.5	[16.8 - 22.5%]	0.7667	0	4.51
00000_Pseudomonas_protegens_CHA0T	01798_Pseudomonas_sp_Leaf127	GCF_001423155.1								21.2	[18 - 24.8%]	0.6811	0	22.8	[20.5 - 25.3%]	0.1919	0	20.5	[17.7 - 23.5%]	0.7423	0	1.21
00000_Pseudomonas_protegens_CHA0T	02421_Pseudomonas_sp_v388	GCF_003935425.1								21.6	[18.4 - 25.3%]	0.67	0	22.8	[20.5 - 25.3%]	0.1919	0	20.8	[18.1 - 23.9%]	0.7333	0	2.42
00000_Pseudomonas_protegens_CHA0T	00002_Pseudomonas_abietaniphila_ATCC_700689T	GCF_900100795.1								19.2	[16 - 22.8%]	0.7343	0	22.8	[20.5 - 25.3%]	0.192	0	18.8	[16.1 - 21.8%]	0.7853	0	3.95
00000_Pseudomonas_protegens_CHA0T	00051_Pseudomonas_benzenivorans_DSM_8628T	GCF_900100495.1								19.3	[16.2 - 22.9%]	0.7303	0	22.8	[20.5 - 25.3%]	0.192	0	18.9	[16.2 - 22%]	0.7821	0	1.82
00000_Pseudomonas_protegens_CHA0T	00747_Pseudomonas_lundensis_DSM_6252T	GCF_001042985.1								23.5	[20.3 - 27.2%]	0.6271	0.01	22.8	[20.5 - 25.3%]	0.192	0	22.4	[19.6 - 25.5%]	0.6987	0	4.85
00000_Pseudomonas_protegens_CHA0T	00780_Pseudomonas_lundensis_TMW2_1732	GCF_016812125.1								23.9	[20.6 - 27.5%]	0.6201	0.01	22.8	[20.5 - 25.3%]	0.192	0	22.6	[19.8 - 25.7%]	0.6931	0	4.74
00000_Pseudomonas_protegens_CHA0T	01342_Pseudomonas_sp_CFBP_13715	GCF_014842125.1								19.8	[16.7 - 23.4%]	0.716	0	22.8	[20.5 - 25.3%]	0.192	0	19.4	[16.7 - 22.4%]	0.7706	0	3.17
00000_Pseudomonas_protegens_CHA0T	02178_Pseudomonas_sp_RD9SR1	GCF_014269185.1								23.6	[20.3 - 27.3%]	0.6252	0.01	22.8	[20.5 - 25.3%]	0.192	0	22.4	[19.6 - 25.5%]	0.6972	0	0.41
00000_Pseudomonas_protegens_CHA0T	00089_Pseudomonas_cannabina_ICMP_2823T	GCF_900100365.1								18.8	[15.7 - 22.4%]	0.7457	0	22.8	[20.5 - 25.3%]	0.1921	0	18.5	[15.8 - 21.5%]	0.7946	0	4.93
00000_Pseudomonas_protegens_CHA0T	00767_Pseudomonas_lundensis_WS_5119	GCF_012986275.1								23.2	[19.9 - 26.8%]	0.6343	0	22.8	[20.5 - 25.2%]	0.1921	0	22.1	[19.3 - 25.2%]	0.7046	0	4.78
00000_Pseudomonas_protegens_CHA0T	00773_Pseudomonas_lundensis_WS_5110	GCF_012986385.1								23.6	[20.3 - 27.2%]	0.626	0.01	22.8	[20.5 - 25.3%]	0.1921	0	22.4	[19.6 - 25.5%]	0.6978	0	4.79
00000_Pseudomonas_protegens_CHA0T	00774_Pseudomonas_lundensis_WS_5081	GCF_012986425.1								23.5	[20.2 - 27.2%]	0.6271	0.01	22.8	[20.5 - 25.2%]	0.1922	0	22.4	[19.6 - 25.4%]	0.6988	0	4.88
00000_Pseudomonas_protegens_CHA0T	00783_Pseudomonas_lundensis_MFPA15A1205	GCF_900206305.1								23.8	[20.5 - 27.5%]	0.6207	0.01	22.8	[20.5 - 25.2%]	0.1922	0	22.6	[19.8 - 25.7%]	0.6936	0	4.91
00000_Pseudomonas_protegens_CHA0T	01341_Pseudomonas_sp_CFBP_13711	GCF_014842265.1								19.8	[16.7 - 23.4%]	0.7163	0	22.8	[20.5 - 25.2%]	0.1922	0	19.4	[16.6 - 22.4%]	0.7709	0	3.16
00000_Pseudomonas_protegens_CHA0T	01393_Pseudomonas_sp_EGD-AK9	GCF_000465935.2								19.4	[16.3 - 23%]	0.728	0	22.8	[20.5 - 25.2%]	0.1922	0	19	[16.3 - 22%]	0.7802	0	2.2
00000_Pseudomonas_protegens_CHA0T	00431_Pseudomonas_fluorescens_PS627	GCF_902497765.1								23	[19.7 - 26.6%]	0.6392	0	22.8	[20.5 - 25.2%]	0.1923	0	21.9	[19.1 - 25%]	0.7086	0	0.62
00000_Pseudomonas_protegens_CHA0T	01309_Pseudomonas_sp_BP8	GCF_017875955.1								21.5	[18.3 - 25.1%]	0.6735	0	22.8	[20.5 - 25.2%]	0.1923	0	20.7	[18 - 23.8%]	0.7363	0	1.59
00000_Pseudomonas_protegens_CHA0T	00266_Pseudomonas_ficuserectae_ICMP7848T	GCF_001400815.1								18.2	[15.1 - 21.8%]	0.7642	0	22.8	[20.5 - 25.2%]	0.1924	0	18	[15.3 - 21%]	0.8095	0	5.5
00000_Pseudomonas_protegens_CHA0T	00756_Pseudomonas_lundensis_AU12597	GCF_001020795.1								23.8	[20.5 - 27.5%]	0.6209	0.01	22.8	[20.5 - 25.2%]	0.1924	0	22.6	[19.8 - 25.7%]	0.6939	0	4.56
00000_Pseudomonas_protegens_CHA0T	00757_Pseudomonas_lundensis_AU11136	GCF_001020805.1								24	[20.7 - 27.7%]	0.6173	0.01	22.8	[20.5 - 25.2%]	0.1924	0	22.7	[19.9 - 25.8%]	0.6909	0	4.74
00000_Pseudomonas_protegens_CHA0T	00761_Pseudomonas_lundensis_L1810	GCF_002269005.1								23.7	[20.4 - 27.4%]	0.6234	0.01	22.8	[20.5 - 25.2%]	0.1924	0	22.5	[19.7 - 25.6%]	0.6959	0	5.14
00000_Pseudomonas_protegens_CHA0T	00768_Pseudomonas_lundensis_WS_5118	GCF_012986305.1								23.4	[20.1 - 27.1%]	0.63	0.01	22.8	[20.5 - 25.2%]	0.1924	0	22.3	[19.4 - 25.3%]	0.7012	0	4.82
00000_Pseudomonas_protegens_CHA0T	01301_Pseudomonas_sp_BJP69	GCF_007633355.1								21.9	[18.7 - 25.6%]	0.6629	0	22.8	[20.5 - 25.2%]	0.1924	0	21.1	[18.3 - 24.1%]	0.7278	0	1.15
00000_Pseudomonas_protegens_CHA0T	00750_Pseudomonas_lundensis_AU11235	GCF_001020645.1								24	[20.7 - 27.7%]	0.6172	0.01	22.7	[20.5 - 25.2%]	0.1925	0	22.7	[19.9 - 25.8%]	0.6909	0	4.74
00000_Pseudomonas_protegens_CHA0T	00776_Pseudomonas_lundensis_WS_5026	GCF_012986485.1								23.3	[20.1 - 27%]	0.6315	0	22.8	[20.5 - 25.2%]	0.1925	0	22.2	[19.4 - 25.3%]	0.7024	0	4.99
00000_Pseudomonas_protegens_CHA0T	00667_Pseudomonas_juntendi_PSB00020	GCF_016009085.1								21	[17.8 - 24.6%]	0.6853	0	22.7	[20.5 - 25.2%]	0.1926	0	20.3	[17.6 - 23.4%]	0.7459	0	1.2
00000_Pseudomonas_protegens_CHA0T	01100_Pseudomonas_sp_15A4	GCF_016925575.1								20	[16.8 - 23.6%]	0.7121	0	22.7	[20.5 - 25.2%]	0.1926	0	19.5	[16.8 - 22.5%]	0.7675	0	2.91
00000_Pseudomonas_protegens_CHA0T	01749_Pseudomonas_sp_K1S02-6	GCF_003596405.1								18.1	[15 - 21.7%]	0.7661	0	22.7	[20.5 - 25.2%]	0.1926	0	17.9	[15.3 - 20.9%]	0.8111	0	2.75
00000_Pseudomonas_protegens_CHA0T	02109_Pseudomonas_sp_PvP027	GCF_017833005.1								19.6	[16.4 - 23.2%]	0.7236	0	22.7	[20.5 - 25.2%]	0.1926	0	19.1	[16.4 - 22.2%]	0.7768	0	4.31
00000_Pseudomonas_protegens_CHA0T	00428_Pseudomonas_fluorescens_PS634	GCF_902497735.1								20.3	[17.1 - 23.9%]	0.7042	0	22.7	[20.4 - 25.2%]	0.1927	0	19.7	[17 - 22.8%]	0.7612	0	4.17
00000_Pseudomonas_protegens_CHA0T	00748_Pseudomonas_lundensis_AU10414	GCF_001020625.1								24	[20.7 - 27.7%]	0.6174	0.01	22.7	[20.5 - 25.2%]	0.1927	0	22.7	[19.9 - 25.8%]	0.6911	0	4.74
00000_Pseudomonas_protegens_CHA0T	00749_Pseudomonas_lundensis_AU7350	GCF_001020635.1								24	[20.7 - 27.6%]	0.6178	0.01	22.7	[20.4 - 25.2%]	0.1927	0	22.7	[19.9 - 25.8%]	0.6914	0	4.74
00000_Pseudomonas_protegens_CHA0T	00755_Pseudomonas_lundensis_AU11122	GCF_001020785.1								24	[20.7 - 27.6%]	0.6175	0.01	22.7	[20.5 - 25.2%]	0.1927	0	22.7	[19.9 - 25.8%]	0.6912	0	4.74
00000_Pseudomonas_protegens_CHA0T	00763_Pseudomonas_lundensis_L1817	GCF_002269075.1								23.7	[20.4 - 27.4%]	0.6229	0.01	22.7	[20.4 - 25.2%]	0.1927	0	22.5	[19.7 - 25.6%]	0.6956	0	4.97
00000_Pseudomonas_protegens_CHA0T	00775_Pseudomonas_lundensis_WS_5088	GCF_012986435.1								23.5	[20.2 - 27.2%]	0.6272	0.01	22.7	[20.4 - 25.2%]	0.1927	0	22.3	[19.5 - 25.4%]	0.699	0	4.96
00000_Pseudomonas_protegens_CHA0T	00777_Pseudomonas_lundensis_WS_5024	GCF_012986505.1								23.5	[20.3 - 27.2%]	0.627	0.01	22.7	[20.4 - 25.2%]	0.1927	0	22.4	[19.5 - 25.4%]	0.6989	0	5.09
00000_Pseudomonas_protegens_CHA0T	00778_Pseudomonas_lundensis_FME52	GCF_014897325.1								23.1	[19.8 - 26.7%]	0.6372	0	22.7	[20.4 - 25.2%]	0.1927	0	22	[19.2 - 25.1%]	0.7071	0	5.21
00000_Pseudomonas_protegens_CHA0T	01348_Pseudomonas_sp_CFBP_8772	GCF_014841665.1								19.9	[16.7 - 23.5%]	0.7144	0	22.7	[20.4 - 25.2%]	0.1927	0	19.4	[16.7 - 22.4%]	0.7695	0	2.85
00000_Pseudomonas_protegens_CHA0T	01941_Pseudomonas_sp_NFACC02	GCF_900110765.1								19	[15.9 - 22.6%]	0.7391	0	22.7	[20.4 - 25.2%]	0.1927	0	18.7	[16 - 21.7%]	0.7894	0	3.82
00000_Pseudomonas_protegens_CHA0T	02557_Pseudomonas_weihenstephanensis_DSM_29140	GCF_001042975.1								21.3	[18.1 - 25%]	0.6774	0	22.7	[20.5 - 25.2%]	0.1927	0	20.6	[17.8 - 23.6%]	0.7396	0	6.29
00000_Pseudomonas_protegens_CHA0T	00001_Escherichia_coli_DSM_30083T_OUTGROUP	GCF_000690815.1								12.6	[10 - 15.9%]	0.9921	0	22.7	[20.4 - 25.2%]	0.1928	0	13	[10.7 - 15.8%]	0.9936	0	12.75
00000_Pseudomonas_protegens_CHA0T	00732_Pseudomonas_laurentiana_JCM_32154T	GCF_014648275.1								21.8	[18.5 - 25.4%]	0.6667	0	22.7	[20.4 - 25.2%]	0.1928	0	20.9	[18.2 - 24%]	0.7309	0	4.49
00000_Pseudomonas_protegens_CHA0T	00752_Pseudomonas_lundensis_AU12644	GCF_001020705.1								24	[20.7 - 27.6%]	0.6185	0.01	22.7	[20.4 - 25.2%]	0.1928	0	22.7	[19.9 - 25.8%]	0.6921	0	4.63
00000_Pseudomonas_protegens_CHA0T	00754_Pseudomonas_lundensis_AU2390	GCF_001020765.1								23	[19.8 - 26.7%]	0.638	0	22.7	[20.4 - 25.2%]	0.1928	0	21.9	[19.2 - 25%]	0.7078	0	5.07
00000_Pseudomonas_protegens_CHA0T	00770_Pseudomonas_lundensis_WS_5117	GCF_012986345.1								23.8	[20.5 - 27.4%]	0.6222	0.01	22.7	[20.4 - 25.2%]	0.1928	0	22.5	[19.7 - 25.6%]	0.695	0	4.93
00000_Pseudomonas_protegens_CHA0T	01028_Pseudomonas_reidholzensis_CCOS_865T	GCF_900536025.1								23.7	[20.4 - 27.3%]	0.624	0.01	22.7	[20.4 - 25.2%]	0.1928	0	22.5	[19.7 - 25.6%]	0.6965	0	0.7
00000_Pseudomonas_protegens_CHA0T	01329_Pseudomonas_sp_CC120222-01a	GCF_003097235.1								23.9	[20.6 - 27.6%]	0.6191	0.01	22.7	[20.4 - 25.2%]	0.1928	0	22.7	[19.8 - 25.7%]	0.6925	0	0.67
00000_Pseudomonas_protegens_CHA0T	01330_Pseudomonas_sp_CC120222-01b	GCF_003208295.1								23.9	[20.6 - 27.6%]	0.6186	0.01	22.7	[20.4 - 25.2%]	0.1928	0	22.7	[19.9 - 25.8%]	0.6922	0	0.66
00000_Pseudomonas_protegens_CHA0T	01756_Pseudomonas_sp_KBS0707	GCF_005937945.2								18.5	[15.4 - 22.1%]	0.7531	0	22.7	[20.4 - 25.2%]	0.1928	0	18.3	[15.6 - 21.3%]	0.8007	0	5.49
00000_Pseudomonas_protegens_CHA0T	02213_Pseudomonas_sp_RW9S1A	GCF_014268885.1								26.1	[22.8 - 29.7%]	0.5769	0.02	22.7	[20.4 - 25.2%]	0.1928	0	24.3	[21.5 - 27.4%]	0.6585	0	0.9
00000_Pseudomonas_protegens_CHA0T	00090_Pseudomonas_capeferrum_WCS358T	GCF_000731675.1								23.5	[20.2 - 27.2%]	0.6279	0.01	22.7	[20.4 - 25.2%]	0.1929	0	22.3	[19.5 - 25.4%]	0.6996	0	0.72
00000_Pseudomonas_protegens_CHA0T	00751_Pseudomonas_lundensis_AU11164	GCF_001020655.1								24	[20.7 - 27.6%]	0.6182	0.01	22.7	[20.4 - 25.2%]	0.1929	0	22.7	[19.9 - 25.8%]	0.6918	0	4.73
00000_Pseudomonas_protegens_CHA0T	00781_Pseudomonas_lundensis_TMW2_2076	GCF_016812175.1								24.1	[20.8 - 27.8%]	0.6154	0.01	22.7	[20.4 - 25.2%]	0.1929	0	22.8	[20 - 25.9%]	0.6896	0	4.83
00000_Pseudomonas_protegens_CHA0T	01014_Pseudomonas_psychrophila_HA-4	GCF_000282975.1								20	[16.8 - 23.6%]	0.7127	0	22.7	[20.4 - 25.2%]	0.1929	0	19.5	[16.7 - 22.5%]	0.7681	0	6.99
00000_Pseudomonas_protegens_CHA0T	01338_Pseudomonas_sp_CFA	GCF_014706535.1								22	[18.8 - 25.6%]	0.6611	0	22.7	[20.4 - 25.2%]	0.1929	0	21.1	[18.4 - 24.2%]	0.7265	0	1.7
00000_Pseudomonas_protegens_CHA0T	01387_Pseudomonas_sp_DrBHI1	GCF_002205115.1								26.1	[22.8 - 29.8%]	0.5762	0.02	22.7	[20.4 - 25.2%]	0.1929	0	24.4	[21.5 - 27.5%]	0.6579	0	0.92
00000_Pseudomonas_protegens_CHA0T	01711_Pseudomonas_sp_Irchel_3A18	GCF_900187465.1								20.1	[17 - 23.8%]	0.7077	0	22.7	[20.4 - 25.2%]	0.1929	0	19.6	[16.9 - 22.6%]	0.7641	0	5.23
00000_Pseudomonas_protegens_CHA0T	02111_Pseudomonas_sp_PvP088	GCF_017875115.1								21.8	[18.5 - 25.4%]	0.6672	0	22.7	[20.4 - 25.2%]	0.1929	0	20.9	[18.2 - 24%]	0.7314	0	1.66
00000_Pseudomonas_protegens_CHA0T	02112_Pseudomonas_sp_PvP089	GCF_017875165.1								21.8	[18.6 - 25.4%]	0.666	0	22.7	[20.4 - 25.2%]	0.1929	0	21	[18.2 - 24%]	0.7304	0	1.65
00000_Pseudomonas_protegens_CHA0T	02556_Pseudomonas_weihenstephanensis_DSM_29166T	GCF_001043055.1								21.6	[18.4 - 25.2%]	0.6711	0	22.7	[20.4 - 25.2%]	0.1929	0	20.8	[18 - 23.9%]	0.7346	0	6.08
00000_Pseudomonas_protegens_CHA0T	00441_Pseudomonas_fluorescens_PS689	GCF_902497865.1								20.3	[17.2 - 24%]	0.7025	0	22.7	[20.4 - 25.1%]	0.193	0	19.8	[17.1 - 22.8%]	0.7599	0	4.24
00000_Pseudomonas_protegens_CHA0T	00601_Pseudomonas_graminis_DSM_11363T	GCF_900111735.1								19.6	[16.4 - 23.2%]	0.723	0	22.7	[20.4 - 25.1%]	0.193	0	19.1	[16.4 - 22.2%]	0.7765	0	3.13
00000_Pseudomonas_protegens_CHA0T	01099_Pseudomonas_sp_14181154	GCF_013305665.1								21.7	[18.5 - 25.4%]	0.6673	0	22.7	[20.4 - 25.1%]	0.193	0	20.9	[18.2 - 24%]	0.7315	0	1.12
[truncated: 576 more rows]

## Sheet: Suppl. Table 2
Supplementary Table 2. Pairwise GGDC intergenomic distances of 115 putative Pseudomonas protegens genomes together with representative genomes of the remaining Pseudomonas fluorescens complex subgroups and other Pseudomonas lineages.
		Formula 1				Formula 2				Formula 3
Query genome	Reference genome	DDH	Model C.I.	Distance	Prob. DDH >= 70%	DDH	Model C.I.	Distance	Prob. DDH >= 70%	DDH	Model C.I.	Distance	Prob. DDH >= 70%	G+C difference
00000_Pseudomonas_protegens_CHA0T	00001_Escherichia_coli_DSM_30083T_OUTGROUP	12.6	[10 - 15.9%]	0.9921	0	22.7	[20.4 - 25.2%]	0.1928	0	13	[10.7 - 15.8%]	0.9936	0	12.75
00000_Pseudomonas_protegens_CHA0T	00002_Pseudomonas_abietaniphila_ATCC_700689T	19.2	[16 - 22.8%]	0.7343	0	22.8	[20.5 - 25.3%]	0.192	0	18.8	[16.1 - 21.8%]	0.7853	0	3.95
00000_Pseudomonas_protegens_CHA0T	00003_Pseudomonas_aeruginosa_NCTC10332T	20.7	[17.5 - 24.4%]	0.6923	0	21.4	[19.2 - 23.9%]	0.2048	0	20	[17.2 - 23%]	0.7553	0	3.13
00000_Pseudomonas_protegens_CHA0T	00004_Pseudomonas_aestus_CMAA1215T	65.9	[62.1 - 69.5%]	0.2058	62.58	31.7	[29.2 - 34.2%]	0.1335	0.2	56.3	[53.1 - 59.4%]	0.3119	12.51	0.41
00000_Pseudomonas_protegens_CHA0T	00005_Pseudomonas_agarici_LMG_2112T	24.4	[21.1 - 28.1%]	0.6088	0.01	25.1	[22.7 - 27.5%]	0.1737	0.01	23.4	[20.6 - 26.5%]	0.6768	0	4.4
00000_Pseudomonas_protegens_CHA0T	00006_Pseudomonas_alcaliphila_NBRC_102411T	18.5	[15.4 - 22.1%]	0.7545	0	21.9	[19.6 - 24.3%]	0.2007	0	18.2	[15.5 - 21.2%]	0.8038	0	0.5
00000_Pseudomonas_protegens_CHA0T	00007_Pseudomonas_alkylphenolica_KL28T	25	[21.7 - 28.7%]	0.5971	0.01	23.5	[21.2 - 25.9%]	0.1864	0	23.6	[20.8 - 26.7%]	0.6722	0	2.76
00000_Pseudomonas_protegens_CHA0T	00008_Pseudomonas_amygdali_ICMP_3918T	18.6	[15.5 - 22.2%]	0.7517	0	22.5	[20.2 - 25%]	0.1946	0	18.3	[15.6 - 21.3%]	0.8001	0	5.16
00000_Pseudomonas_protegens_CHA0T	00009_Pseudomonas_anguilliseptica_DSM_12111T	17.2	[14.1 - 20.7%]	0.7978	0	22	[19.7 - 24.4%]	0.1994	0	17	[14.4 - 20%]	0.8381	0	3.18
00000_Pseudomonas_protegens_CHA0T	00010_Pseudomonas_asplenii_ATCC_23835T	29.9	[26.6 - 33.5%]	0.5141	0.09	25	[22.7 - 27.5%]	0.1743	0.01	27.7	[24.8 - 30.8%]	0.5988	0	2.17
00000_Pseudomonas_protegens_CHA0T	00011_Pseudomonas_avellanae_JCM_11937T	19.2	[16 - 22.8%]	0.7347	0	22.6	[20.3 - 25%]	0.194	0	18.8	[16.1 - 21.8%]	0.7862	0	4.88
00000_Pseudomonas_protegens_CHA0T	00012_Pseudomonas_azotifigens_DSM_17556T	17.1	[14 - 20.6%]	0.8007	0	21.2	[18.9 - 23.6%]	0.2073	0	16.9	[14.3 - 19.9%]	0.8421	0	3.61
00000_Pseudomonas_protegens_CHA0T	00013_Pseudomonas_azotoformans_LMG_21611T	31.8	[28.5 - 35.4%]	0.4871	0.17	25	[22.7 - 27.5%]	0.1739	0.01	29.2	[26.3 - 32.3%]	0.5763	0	2.41
00000_Pseudomonas_protegens_CHA0T	00014_Pseudomonas_baetica_LMG_25716T	28.9	[25.5 - 32.5%]	0.5301	0.06	25.1	[22.8 - 27.6%]	0.1734	0.01	26.9	[24 - 30.1%]	0.6116	0	4.63
00000_Pseudomonas_protegens_CHA0T	00015_Pseudomonas_bijieensis_L22-9T	29.3	[25.9 - 32.9%]	0.5242	0.07	26.1	[23.8 - 28.6%]	0.166	0.02	27.5	[24.5 - 30.6%]	0.6032	0	2.54
00000_Pseudomonas_protegens_CHA0T	00016_Pseudomonas_borbori_DSM_17834T	18.5	[15.4 - 22%]	0.7554	0	22.5	[20.2 - 24.9%]	0.1951	0	18.2	[15.5 - 21.2%]	0.8031	0	0.37
00000_Pseudomonas_protegens_CHA0T	00017_Pseudomonas_brassicacearum_subsp_brassicacearum_CCUG_51508T	30.2	[26.8 - 33.8%]	0.5103	0.1	25.9	[23.6 - 28.4%]	0.1675	0.01	28.1	[25.2 - 31.2%]	0.5923	0	2.58
00000_Pseudomonas_protegens_CHA0T	00018_Pseudomonas_cannabina_ICMP_2823T	18.8	[15.7 - 22.4%]	0.7457	0	22.8	[20.5 - 25.3%]	0.1921	0	18.5	[15.8 - 21.5%]	0.7946	0	4.93
00000_Pseudomonas_protegens_CHA0T	00019_Pseudomonas_chloritidismutans_AW-1T	16.3	[13.3 - 19.8%]	0.8291	0	21	[18.8 - 23.5%]	0.2087	0	16.2	[13.7 - 19.2%]	0.8647	0	0.9
00000_Pseudomonas_protegens_CHA0T	00020_Pseudomonas_chlororaphis_DSM_50083T	46.8	[43.4 - 50.3%]	0.3314	7.14	29.1	[26.7 - 31.6%]	0.1472	0.07	41.5	[38.6 - 44.6%]	0.4298	0.23	0.37
00000_Pseudomonas_protegens_CHA0T	00021_Pseudomonas_chlororaphis_subsp_aurantiaca_DSM_19603T	46.1	[42.7 - 49.5%]	0.3372	6.24	29.1	[26.8 - 31.6%]	0.1469	0.07	41	[38.1 - 44.1%]	0.4346	0.19	0.53
00000_Pseudomonas_protegens_CHA0T	00022_Pseudomonas_chlororaphis_subsp_aureofaciens_DSM_6698T	46.2	[42.8 - 49.7%]	0.3363	6.38	29.3	[26.9 - 31.8%]	0.146	0.08	41.2	[38.2 - 44.2%]	0.4332	0.2	0.69
00000_Pseudomonas_protegens_CHA0T	00023_Pseudomonas_chlororaphis_subsp_chlororaphis_DSM_50083T	47	[43.6 - 50.4%]	0.3299	7.38	29.2	[26.8 - 31.7%]	0.1468	0.07	41.7	[38.7 - 44.7%]	0.4283	0.24	0.41
00000_Pseudomonas_protegens_CHA0T	00024_Pseudomonas_chlororaphis_subsp_piscium_DSM_21509T	46.4	[43 - 49.8%]	0.3348	6.6	29	[26.6 - 31.5%]	0.1479	0.07	41.2	[38.2 - 44.2%]	0.4332	0.2	0.74
00000_Pseudomonas_protegens_CHA0T	00025_Pseudomonas_citronellolis_DSM_50332T	20.8	[17.6 - 24.4%]	0.6906	0	21.5	[19.3 - 24%]	0.2038	0	20	[17.3 - 23.1%]	0.7536	0	4.15
00000_Pseudomonas_protegens_CHA0T	00026_Pseudomonas_corrugata_DSM_7228T	27.8	[24.5 - 31.4%]	0.5473	0.04	25.6	[23.3 - 28.1%]	0.1696	0.01	26.2	[23.3 - 29.3%]	0.6241	0	2.77
00000_Pseudomonas_protegens_CHA0T	00027_Pseudomonas_endophytica_BSTT44T	18.4	[15.3 - 21.9%]	0.7583	0	22.1	[19.8 - 24.5%]	0.1985	0	18.1	[15.4 - 21.1%]	0.8063	0	8.23
00000_Pseudomonas_protegens_CHA0T	00028_Pseudomonas_entomophila_L48_L48T	25.6	[22.3 - 29.3%]	0.586	0.01	22.9	[20.6 - 25.4%]	0.1909	0	24	[21.1 - 27.1%]	0.665	0	0.77
00000_Pseudomonas_protegens_CHA0T	00029_Pseudomonas_extremaustralis_DSM_17835T	29.7	[26.3 - 33.3%]	0.5182	0.08	25.4	[23 - 27.9%]	0.1714	0.01	27.6	[24.7 - 30.7%]	0.6008	0	2.78
00000_Pseudomonas_protegens_CHA0T	00030_Pseudomonas_flavescens_NBRC_103044T	18.2	[15.1 - 21.8%]	0.7628	0	21.6	[19.4 - 24.1%]	0.203	0	17.9	[15.3 - 20.9%]	0.811	0	0.09
00000_Pseudomonas_protegens_CHA0T	00031_Pseudomonas_fluorescens_ATCC_13525T	30.8	[27.4 - 34.4%]	0.5016	0.12	24.4	[22.1 - 26.9%]	0.1784	0.01	28.2	[25.3 - 31.4%]	0.5905	0	3.4
00000_Pseudomonas_protegens_CHA0T	00032_Pseudomonas_fluorescens_AU11706	66.7	[62.8 - 70.3%]	0.2016	64.99	40	[37.5 - 42.5%]	0.0996	2.69	61	[57.7 - 64.2%]	0.2811	29.57	0.49
00000_Pseudomonas_protegens_CHA0T	00033_Pseudomonas_fluorescens_NBRC_15842	96.9	[95.1 - 98%]	0.0383	99.03	92	[89.9 - 93.7%]	0.01	96.41	97.7	[96.5 - 98.5%]	0.0479	99.93	0.06
00000_Pseudomonas_protegens_CHA0T	00034_Pseudomonas_ogarae_F113	29.8	[26.5 - 33.4%]	0.5157	0.08	26	[23.7 - 28.5%]	0.1668	0.02	27.9	[25 - 31%]	0.5965	0	2.61
00000_Pseudomonas_protegens_CHA0T	00035_Pseudomonas_fluorescens_NBRC_14160T	30.9	[27.5 - 34.4%]	0.5007	0.12	24.3	[22 - 26.8%]	0.1796	0.01	28.3	[25.3 - 31.4%]	0.5904	0	3.3
00000_Pseudomonas_protegens_CHA0T	00036_Pseudomonas_fragi_NRRL_B-727T	24.7	[21.4 - 28.3%]	0.6037	0.01	24.2	[21.9 - 26.7%]	0.18	0.01	23.5	[20.7 - 26.6%]	0.675	0	4.09
00000_Pseudomonas_protegens_CHA0T	00037_Pseudomonas_furukawaii_KF707T	19.8	[16.6 - 23.4%]	0.7166	0	21.9	[19.7 - 24.4%]	0.1999	0	19.3	[16.6 - 22.3%]	0.7733	0	2.1
00000_Pseudomonas_protegens_CHA0T	00038_Pseudomonas_gessardii_DSM_17152T	31.8	[28.5 - 35.4%]	0.4871	0.17	25.5	[23.2 - 28%]	0.1702	0.01	29.3	[26.4 - 32.4%]	0.5744	0	3
00000_Pseudomonas_protegens_CHA0T	00039_Pseudomonas_japonica_NBRC_103040T	26	[22.7 - 29.7%]	0.5787	0.02	23.5	[21.2 - 26%]	0.1858	0	24.4	[21.6 - 27.5%]	0.657	0	0.77
00000_Pseudomonas_protegens_CHA0T	00040_Pseudomonas_jessenii_DSM_17150T	30.3	[27 - 33.9%]	0.5082	0.1	26.1	[23.7 - 28.6%]	0.1663	0.02	28.3	[25.4 - 31.4%]	0.59	0	3.69
00000_Pseudomonas_protegens_CHA0T	00041_Pseudomonas_jinjuensis_JCM_21621T	19	[15.9 - 22.6%]	0.7392	0	21.9	[19.7 - 24.4%]	0.2	0	18.6	[15.9 - 21.6%]	0.7914	0	2.99
00000_Pseudomonas_protegens_CHA0T	00042_Pseudomonas_kielensis_MBT-1T	34.3	[30.9 - 37.8%]	0.4555	0.36	26.6	[24.2 - 29%]	0.163	0.02	31.4	[28.5 - 34.5%]	0.5443	0	2.55
00000_Pseudomonas_protegens_CHA0T	00043_Pseudomonas_knackmussii_B13T	19.6	[16.4 - 23.2%]	0.7223	0	21.4	[19.1 - 23.8%]	0.2055	0	19	[16.3 - 22.1%]	0.7793	0	2.22
00000_Pseudomonas_protegens_CHA0T	00044_Pseudomonas_koreensis_DSM_16610T	33.8	[30.4 - 37.3%]	0.4615	0.32	25.4	[23.1 - 27.9%]	0.1708	0.01	30.7	[27.8 - 33.8%]	0.5535	0	2.83
00000_Pseudomonas_protegens_CHA0T	00045_Pseudomonas_linyingensis_LMG_25967T	17.5	[14.4 - 21%]	0.7871	0	21.6	[19.3 - 24%]	0.2036	0	17.3	[14.7 - 20.3%]	0.8305	0	3
00000_Pseudomonas_protegens_CHA0T	00046_Pseudomonas_litoralis_2SM5T	13.6	[10.9 - 17%]	0.9404	0	20	[17.8 - 22.4%]	0.22	0	13.9	[11.5 - 16.7%]	0.9535	0	4.85
00000_Pseudomonas_protegens_CHA0T	00047_Pseudomonas_lutea_LMG_21974T	13.4	[10.6 - 16.7%]	0.9531	0	19.2	[17 - 21.6%]	0.2289	0	13.7	[11.3 - 16.5%]	0.9638	0	8.08
00000_Pseudomonas_protegens_CHA0T	00048_Pseudomonas_luteola_NBRC_103146T	13.4	[10.6 - 16.7%]	0.9531	0	19.2	[17 - 21.6%]	0.2293	0	13.7	[11.3 - 16.5%]	0.9639	0	8.09
00000_Pseudomonas_protegens_CHA0T	00049_Pseudomonas_mandelii_LMG_21607T	30.1	[26.8 - 33.7%]	0.5112	0.09	25.5	[23.2 - 28%]	0.1704	0.01	28	[25.1 - 31.1%]	0.5945	0	4.19
00000_Pseudomonas_protegens_CHA0T	00050_Pseudomonas_marincola_JCM_14761T	15	[12.1 - 18.5%]	0.8776	0	20.9	[18.7 - 23.4%]	0.2097	0	15.2	[12.7 - 18%]	0.9033	0	6.32
00000_Pseudomonas_protegens_CHA0T	00051_Pseudomonas_mendocina_NCTC10897T	18.5	[15.4 - 22.1%]	0.7536	0	21.6	[19.4 - 24.1%]	0.2029	0	18.2	[15.5 - 21.2%]	0.8036	0	0.63
00000_Pseudomonas_protegens_CHA0T	00052_Pseudomonas_migulae_NBRC_103157T	29.9	[26.5 - 33.5%]	0.5151	0.08	25.6	[23.3 - 28.1%]	0.1696	0.01	27.8	[24.9 - 30.9%]	0.5973	0	4.27
00000_Pseudomonas_protegens_CHA0T	00053_Pseudomonas_mohnii_DSM_18327T	30.4	[27 - 34%]	0.5076	0.1	25.7	[23.4 - 28.2%]	0.1689	0.01	28.2	[25.3 - 31.3%]	0.5908	0	3.77
00000_Pseudomonas_protegens_CHA0T	00054_Pseudomonas_monteilii_DSM_14164T	22.6	[19.4 - 26.3%]	0.6472	0	22.1	[19.9 - 24.6%]	0.198	0	21.5	[18.8 - 24.6%]	0.7171	0	1.9
00000_Pseudomonas_protegens_CHA0T	00055_Pseudomonas_mosselii_DSM_17497	25.4	[22.1 - 29.1%]	0.5899	0.01	22.6	[20.3 - 25%]	0.1942	0	23.8	[20.9 - 26.9%]	0.6696	0	0.62
00000_Pseudomonas_protegens_CHA0T	00056_Pseudomonas_mucidolens_LMG_2223	28.1	[24.7 - 31.7%]	0.5431	0.04	24.6	[22.3 - 27.1%]	0.177	0.01	26.2	[23.3 - 29.3%]	0.624	0	4.3
00000_Pseudomonas_protegens_CHA0T	00057_Pseudomonas_nitroreducens_DSM_14399T	20	[16.8 - 23.6%]	0.7129	0	21.2	[18.9 - 23.6%]	0.2073	0	19.3	[16.6 - 22.3%]	0.7724	0	1.61
00000_Pseudomonas_protegens_CHA0T	00058_Pseudomonas_oceani_DSM_100277T	13.7	[10.9 - 17%]	0.9378	0	19.9	[17.7 - 22.3%]	0.2205	0	14	[11.6 - 16.8%]	0.9515	0	3.45
00000_Pseudomonas_protegens_CHA0T	00059_Pseudomonas_oleovorans_NCTC10692T	17.9	[14.8 - 21.4%]	0.7744	0	22.1	[19.8 - 24.6%]	0.1983	0	17.7	[15 - 20.6%]	0.8191	0	1.4
00000_Pseudomonas_protegens_CHA0T	00060_Pseudomonas_oleovorans_subsp_oleovorans_DSM_1045T	17.9	[14.8 - 21.4%]	0.7743	0	22	[19.8 - 24.5%]	0.1992	0	17.7	[15 - 20.6%]	0.8193	0	1.32
00000_Pseudomonas_protegens_CHA0T	00061_Pseudomonas_orientalis_DSM_17489T	29.7	[26.3 - 33.3%]	0.5182	0.08	25	[22.6 - 27.4%]	0.1744	0.01	27.5	[24.6 - 30.6%]	0.6022	0	2.88
00000_Pseudomonas_protegens_CHA0T	00062_Pseudomonas_oryzae_KCTC_32247T	17.6	[14.6 - 21.2%]	0.7822	0	21.8	[19.5 - 24.2%]	0.2013	0	17.4	[14.8 - 20.4%]	0.826	0	3.96
00000_Pseudomonas_protegens_CHA0T	00063_Pseudomonas_oryzihabitans_DSM_6835T	16.8	[13.8 - 20.3%]	0.8101	0	20.3	[18.1 - 22.7%]	0.2164	0	16.6	[14.1 - 19.6%]	0.8512	0	2.83
00000_Pseudomonas_protegens_CHA0T	00064_Pseudomonas_peli_DSM_17833T	17.5	[14.5 - 21.1%]	0.785	0	21.7	[19.5 - 24.2%]	0.2017	0	17.4	[14.7 - 20.3%]	0.8284	0	3.69
00000_Pseudomonas_protegens_CHA0T	00065_Pseudomonas_pertucinogena_JCM_11590T	14	[11.2 - 17.4%]	0.9219	0	19.5	[17.3 - 21.9%]	0.2254	0	14.3	[11.8 - 17.1%]	0.9395	0	0.67
00000_Pseudomonas_protegens_CHA0T	00066_Pseudomonas_piscis_MC042T	65.6	[61.8 - 69.3%]	0.2073	61.74	31.9	[29.5 - 34.4%]	0.1322	0.22	56.3	[53.1 - 59.4%]	0.3121	12.4	0.17
00000_Pseudomonas_protegens_CHA0T	00067_Pseudomonas_profundi_M5T	13.2	[10.5 - 16.5%]	0.9626	0	19.6	[17.4 - 22%]	0.224	0	13.5	[11.2 - 16.3%]	0.971	0	4.84
00000_Pseudomonas_protegens_CHA0T	00068_Pseudomonas_prosekii_LMG_26867T	28.7	[25.3 - 32.3%]	0.5336	0.05	25.3	[23 - 27.8%]	0.1716	0.01	26.8	[23.9 - 29.9%]	0.6136	0	3.83
00000_Pseudomonas_protegens_CHA0T	00069_Pseudomonas_protegens_AU13852	85.8	[82.1 - 88.8%]	0.1029	95.43	74.6	[71.6 - 77.4%]	0.0299	85.31	86.8	[83.7 - 89.3%]	0.1298	98.82	0.09
00000_Pseudomonas_protegens_CHA0T	00070_Pseudomonas_protegens_AU20219	81.2	[77.3 - 84.6%]	0.1264	92.15	74.7	[71.7 - 77.5%]	0.0298	85.44	83	[79.7 - 85.8%]	0.1524	97.43	0.55
00000_Pseudomonas_protegens_CHA0T	00071_Pseudomonas_protegens_PF	94.4	[92 - 96.2%]	0.055	98.54	89.5	[87.1 - 91.5%]	0.0127	95.63	95.7	[94 - 97%]	0.067	99.87	0.07
00000_Pseudomonas_protegens_CHA0T	00072_Pseudomonas_protegens_PGNR1	100	[100 - 100%]	0.0001	99.62	100	[100 - 100%]	0.0001	98.29	100	[100 - 100%]	0.0002	99.99	0.03
00000_Pseudomonas_protegens_CHA0T	00073_Pseudomonas_protegens_K94_41	95.5	[93.3 - 97%]	0.048	98.77	90.8	[88.6 - 92.6%]	0.0112	96.06	96.6	[95.1 - 97.7%]	0.0587	99.9	0.1
00000_Pseudomonas_protegens_CHA0T	00074_Pseudomonas_protegens_BRIP	98.5	[97.4 - 99.1%]	0.0243	99.31	92.9	[90.9 - 94.4%]	0.009	96.66	98.8	[98.1 - 99.3%]	0.033	99.96	0
00000_Pseudomonas_protegens_CHA0T	00075_Pseudomonas_protegens_PA12	94.4	[92 - 96.2%]	0.0551	98.54	89.8	[87.5 - 91.7%]	0.0123	95.73	95.8	[94 - 97%]	0.0667	99.87	0.05
00000_Pseudomonas_protegens_CHA0T	00076_Pseudomonas_protegens_PA26	94.5	[92 - 96.2%]	0.0548	98.55	89.8	[87.4 - 91.7%]	0.0124	95.71	95.8	[94 - 97%]	0.0665	99.87	0.05
00000_Pseudomonas_protegens_CHA0T	00077_Pseudomonas_protegens_PA25	94.5	[92 - 96.2%]	0.0549	98.55	89.8	[87.5 - 91.8%]	0.0123	95.73	95.8	[94 - 97%]	0.0665	99.87	0.05
00000_Pseudomonas_protegens_CHA0T	00078_Pseudomonas_protegens_PA19	94.5	[92.1 - 96.2%]	0.0547	98.55	89.8	[87.5 - 91.7%]	0.0123	95.73	95.8	[94.1 - 97%]	0.0663	99.87	0.05
00000_Pseudomonas_protegens_CHA0T	00079_Pseudomonas_protegens_PA14	94.5	[92 - 96.2%]	0.0548	98.55	89.8	[87.5 - 91.7%]	0.0123	95.73	95.8	[94 - 97%]	0.0664	99.87	0.05
00000_Pseudomonas_protegens_CHA0T	00080_Pseudomonas_protegens_PA11	94.4	[92 - 96.2%]	0.055	98.54	89.7	[87.3 - 91.6%]	0.0125	95.69	95.8	[94 - 97%]	0.0668	99.87	0.05
00000_Pseudomonas_protegens_CHA0T	00081_Pseudomonas_protegens_H78	96.9	[95.2 - 98%]	0.0378	99.04	91.7	[89.5 - 93.4%]	0.0103	96.32	97.7	[96.5 - 98.5%]	0.0477	99.93	0.01
00000_Pseudomonas_protegens_CHA0T	00082_Pseudomonas_protegens_FDAARGOS_307	94.5	[92.1 - 96.2%]	0.0546	98.56	89.6	[87.3 - 91.6%]	0.0125	95.67	95.8	[94 - 97%]	0.0665	99.87	0.09
00000_Pseudomonas_protegens_CHA0T	00083_Pseudomonas_protegens_4	76.5	[72.5 - 80.1%]	0.15	86.81	39	[36.5 - 41.5%]	0.1028	2.11	68.1	[64.7 - 71.4%]	0.2374	65.96	0.87
00000_Pseudomonas_protegens_CHA0T	00084_Pseudomonas_protegens_11	72.2	[68.2 - 75.8%]	0.1721	79.27	39	[36.5 - 41.5%]	0.1029	2.1	64.8	[61.4 - 68%]	0.2573	49.12	1.42
00000_Pseudomonas_protegens_CHA0T	00085_Pseudomonas_protegens_AS15	96.6	[94.7 - 97.8%]	0.0406	98.97	89.9	[87.5 - 91.8%]	0.0123	95.75	97.2	[95.9 - 98.2%]	0.0524	99.92	0.13
00000_Pseudomonas_protegens_CHA0T	00086_Pseudomonas_protegens_GW456-12-1-14-LB1	93.5	[90.9 - 95.5%]	0.0606	98.33	87.5	[85 - 89.7%]	0.0148	94.87	94.8	[92.9 - 96.3%]	0.0746	99.83	0
00000_Pseudomonas_protegens_CHA0T	00087_Pseudomonas_protegens_BNJ-SS-45	73	[69 - 76.6%]	0.1678	80.97	39.5	[37 - 42%]	0.1012	2.39	65.7	[62.3 - 68.9%]	0.252	53.78	0.05
00000_Pseudomonas_protegens_CHA0T	00088_Pseudomonas_protegens_MB-090714	77.4	[73.4 - 80.9%]	0.1456	88	39.2	[36.8 - 41.8%]	0.1021	2.23	68.9	[65.5 - 72.2%]	0.2328	69.47	1.02
00000_Pseudomonas_protegens_CHA0T	00089_Pseudomonas_protegens_MB-090624	74.3	[70.3 - 77.9%]	0.1613	83.31	39	[36.6 - 41.6%]	0.1028	2.12	66.4	[63 - 69.7%]	0.2475	57.66	1.18
00000_Pseudomonas_protegens_CHA0T	00090_Pseudomonas_protegens_FD6	78.4	[74.4 - 81.9%]	0.1405	89.26	39.2	[36.8 - 41.8%]	0.1021	2.23	69.7	[66.3 - 72.9%]	0.2282	72.76	0.9
00000_Pseudomonas_protegens_CHA0T	00091_Pseudomonas_protegens_12H11	76.7	[72.8 - 80.3%]	0.1487	87.16	39.3	[36.8 - 41.8%]	0.1019	2.26	68.5	[65 - 71.7%]	0.2355	67.44	1.14
00000_Pseudomonas_protegens_CHA0T	00092_Pseudomonas_protegens_15H3	76.7	[72.8 - 80.3%]	0.1487	87.17	39.3	[36.8 - 41.8%]	0.102	2.25	68.5	[65 - 71.7%]	0.2355	67.43	1.14
00000_Pseudomonas_protegens_CHA0T	00093_Pseudomonas_protegens_38G2	76.7	[72.7 - 80.3%]	0.1489	87.12	39.3	[36.8 - 41.8%]	0.1019	2.25	68.4	[65 - 71.7%]	0.2356	67.32	1.14
00000_Pseudomonas_protegens_CHA0T	00094_Pseudomonas_protegens_1B1	97.1	[95.4 - 98.2%]	0.0364	99.07	92	[89.9 - 93.7%]	0.0099	96.42	97.8	[96.7 - 98.6%]	0.046	99.94	0.13
00000_Pseudomonas_protegens_CHA0T	00095_Pseudomonas_protegens_1C5	92.9	[90.2 - 95%]	0.0643	98.18	87.7	[85.2 - 89.9%]	0.0146	94.97	94.4	[92.4 - 95.9%]	0.0779	99.81	0.02
00000_Pseudomonas_protegens_CHA0T	00096_Pseudomonas_protegens_Clinton	95.8	[93.7 - 97.2%]	0.0459	98.83	89.8	[87.5 - 91.7%]	0.0123	95.73	96.7	[95.2 - 97.8%]	0.0577	99.9	0.02
00000_Pseudomonas_protegens_CHA0T	00097_Pseudomonas_protegens_Darke	95.1	[92.8 - 96.7%]	0.0506	98.69	89.5	[87.1 - 91.5%]	0.0127	95.62	96.2	[94.6 - 97.4%]	0.0627	99.89	0.12
00000_Pseudomonas_protegens_CHA0T	00098_Pseudomonas_protegens_Wayne	95.8	[93.7 - 97.2%]	0.0462	98.82	89.9	[87.6 - 91.9%]	0.0122	95.78	96.7	[95.2 - 97.8%]	0.0578	99.9	0.02
00000_Pseudomonas_protegens_CHA0T	00099_Pseudomonas_protegens_14B2	76.9	[73 - 80.5%]	0.1477	87.44	41.1	[38.6 - 43.7%]	0.0958	3.57	69.5	[66.1 - 72.8%]	0.2293	71.99	1.28
00000_Pseudomonas_protegens_CHA0T	00100_Pseudomonas_protegens_BIGb0404	97.2	[95.5 - 98.2%]	0.0361	99.08	91.6	[89.5 - 93.3%]	0.0104	96.3	97.8	[96.7 - 98.6%]	0.0461	99.94	0.08
00000_Pseudomonas_protegens_CHA0T	00101_Pseudomonas_protegens_JUb28	97.2	[95.5 - 98.2%]	0.0359	99.08	91.6	[89.4 - 93.3%]	0.0104	96.29	97.8	[96.7 - 98.6%]	0.0459	99.94	0.08
00000_Pseudomonas_protegens_CHA0T	00102_Pseudomonas_protegens_XY2F4	76.1	[72.1 - 79.7%]	0.152	86.24	39.4	[36.9 - 41.9%]	0.1014	2.34	68	[64.6 - 71.3%]	0.238	65.48	0.17
00000_Pseudomonas_protegens_CHA0T	00103_Pseudomonas_protegens_PF-1	94.5	[92.1 - 96.2%]	0.0547	98.55	89.6	[87.2 - 91.5%]	0.0126	95.65	95.8	[94 - 97%]	0.0666	99.87	0.05
00000_Pseudomonas_protegens_CHA0T	00104_Pseudomonas_protegens_3295	93.7	[91 - 95.6%]	0.0598	98.36	87.7	[85.2 - 89.9%]	0.0146	94.95	95	[93 - 96.4%]	0.0736	99.83	0.02
00000_Pseudomonas_protegens_CHA0T	00105_Pseudomonas_protegens_pf5	94.5	[92.1 - 96.2%]	0.0546	98.56	89.6	[87.2 - 91.6%]	0.0126	95.66	95.8	[94 - 97%]	0.0664	99.87	0.09
00000_Pseudomonas_protegens_CHA0T	00106_Pseudomonas_protegens_pf5-k3	94.5	[92.1 - 96.2%]	0.0546	98.56	89.6	[87.2 - 91.5%]	0.0126	95.65	95.8	[94 - 97%]	0.0665	99.87	0.08
00000_Pseudomonas_protegens_CHA0T	00107_Pseudomonas_protegens_pf5-k2	94.5	[92.1 - 96.2%]	0.0546	98.56	89.6	[87.2 - 91.6%]	0.0126	95.66	95.8	[94 - 97%]	0.0665	99.87	0.09
00000_Pseudomonas_protegens_CHA0T	00108_Pseudomonas_protegens_SN15-2	94.5	[92.1 - 96.2%]	0.0546	98.56	89.6	[87.3 - 91.6%]	0.0125	95.67	95.8	[94 - 97%]	0.0665	99.87	0.09
00000_Pseudomonas_protegens_CHA0T	00109_Pseudomonas_protegens_WS_5415	95.9	[93.8 - 97.3%]	0.0456	98.84	90.6	[88.3 - 92.4%]	0.0115	95.99	96.8	[95.4 - 97.8%]	0.0566	99.91	0
00000_Pseudomonas_protegens_CHA0T	00110_Pseudomonas_protegens_WS_5082	95.9	[93.8 - 97.3%]	0.0453	98.85	90.6	[88.3 - 92.4%]	0.0115	95.98	96.9	[95.4 - 97.9%]	0.0563	99.91	0.01
00000_Pseudomonas_protegens_CHA0T	00111_Pseudomonas_protegens_UMG3145	95.3	[93 - 96.8%]	0.0495	98.72	91.6	[89.4 - 93.3%]	0.0104	96.3	96.5	[95 - 97.6%]	0.0594	99.9	0
00000_Pseudomonas_protegens_CHA0T	00112_Pseudomonas_protegens_APC_3760	96.2	[94.3 - 97.6%]	0.0428	98.92	90.3	[88 - 92.2%]	0.0118	95.9	97.1	[95.7 - 98%]	0.0541	99.92	0.03
00000_Pseudomonas_protegens_CHA0T	00113_Pseudomonas_protegens_H1F5C	72.3	[68.3 - 75.9%]	0.1715	79.54	40.2	[37.7 - 42.7%]	0.0989	2.83	65.4	[62.1 - 68.7%]	0.2534	52.52	0.32
00000_Pseudomonas_protegens_CHA0T	00114_Pseudomonas_protegens_H1F10C	72.3	[68.3 - 75.9%]	0.1715	79.51	40.2	[37.7 - 42.7%]	0.0989	2.83	65.4	[62.1 - 68.7%]	0.2535	52.47	0.32
00000_Pseudomonas_protegens_CHA0T	00115_Pseudomonas_protegens_H1F10A	72.3	[68.3 - 75.9%]	0.1715	79.52	40.2	[37.7 - 42.7%]	0.0989	2.83	65.4	[62.1 - 68.7%]	0.2534	52.48	0.32
00000_Pseudomonas_protegens_CHA0T	00116_Pseudomonas_protegens_H1F10B	72.4	[68.4 - 76%]	0.1711	79.67	40.2	[37.7 - 42.7%]	0.0989	2.83	65.5	[62.1 - 68.7%]	0.2531	52.79	0.32
00000_Pseudomonas_protegens_CHA0T	00117_Pseudomonas_protegens_11HC2	96.1	[94.2 - 97.5%]	0.0436	98.89	90.2	[87.9 - 92.1%]	0.0119	95.86	97	[95.6 - 98%]	0.055	99.91	0.04
00000_Pseudomonas_protegens_CHA0T	00118_Pseudomonas_protegens_PBL3	96.1	[94.1 - 97.5%]	0.0437	98.89	90.8	[88.6 - 92.6%]	0.0113	96.06	97	[95.7 - 98%]	0.0545	99.91	0.36
00000_Pseudomonas_protegens_CHA0T	00119_Pseudomonas_protegens_Go58	75.6	[71.6 - 79.2%]	0.1544	85.53	39.1	[36.7 - 41.7%]	0.1024	2.18	67.5	[64.1 - 70.8%]	0.241	63.09	0.89
00000_Pseudomonas_protegens_CHA0T	00120_Pseudomonas_protegens_Cab57	97.3	[95.8 - 98.3%]	0.0346	99.11	87.4	[84.8 - 89.6%]	0.015	94.82	97.6	[96.3 - 98.4%]	0.049	99.93	0.05
00000_Pseudomonas_protegens_CHA0T	00121_Pseudomonas_protegens_Pf-5	94.5	[92.1 - 96.2%]	0.0546	98.56	89.6	[87.3 - 91.6%]	0.0125	95.67	95.8	[94.1 - 97%]	0.0664	99.87	0.09
00000_Pseudomonas_protegens_CHA0T	00122_Pseudomonas_protegens_PPRAR10	94.6	[92.2 - 96.3%]	0.0538	98.59	89.2	[86.8 - 91.2%]	0.0129	95.53	95.8	[94.1 - 97.1%]	0.066	99.87	0.2
00000_Pseudomonas_protegens_CHA0T	00123_Pseudomonas_protegens_PPRAR09	95.3	[93.1 - 96.9%]	0.0491	98.74	89.7	[87.4 - 91.7%]	0.0124	95.71	96.4	[94.8 - 97.5%]	0.0609	99.89	0.05
00000_Pseudomonas_protegens_CHA0T	00124_Pseudomonas_protegens_PPRAR08	95.3	[93.1 - 96.9%]	0.0491	98.74	89.7	[87.4 - 91.7%]	0.0124	95.71	96.4	[94.8 - 97.5%]	0.0609	99.89	0.05
00000_Pseudomonas_protegens_CHA0T	00125_Pseudomonas_protegens_PPRAR07	95.4	[93.1 - 96.9%]	0.0491	98.74	89.7	[87.4 - 91.7%]	0.0124	95.7	96.4	[94.8 - 97.5%]	0.0609	99.89	0.05
[truncated: 20,176 more rows]

## Sheet: Suppl. Table 3
Supplementary Table 3. Clustering analyses at the species level (dDDH = 70%, which equals to a distance threshold T of 0.036) using single, average and complete linkage (F=0.0, 0.5 or 1, respectively) based on GGDC intergenomic distances.
[truncated: 295 more rows]

[truncated: 8 more sheets: Suppl. Table 4, Suppl. Table 5, Suppl. Table 6, Suppl. Table 7, Suppl. Table 8, Suppl. Table 9, Suppl. Table 10, Suppl. Table 11]
